# Supplementary material for: Oxidative metabolisms catalyzed Earth’s oxygenation
Source: Nat Commun. 2022 Mar 14;13:1328. doi: 10.1038/s41467-022-28996-0 (PMC8921266; doi:10.1038/s41467-022-28996-0)
Supplement: Supplementary file 4 — Supplementary Data 1-6 [file 41467_2022_28996_MOESM4_ESM.zip]

Archive with 6 entries (6 files):
- Supplementary Data/Supplementary Data 6.chronogram
- Supplementary Data/Supplementary Data 2.fasta
- Supplementary Data/Supplementary Data 4.treefile
- Supplementary Data/Supplementary Data 3.treefile
- Supplementary Data/Supplementary Data 1.fasta
- Supplementary Data/Supplementary Data 5.chronogram
