# Supplementary material for: Oxidative metabolisms catalyzed Earth’s oxygenation
Source: Nat Commun. 2022 Mar 14;13:1328. doi: 10.1038/s41467-022-28996-0 (PMC8921266; doi:10.1038/s41467-022-28996-0)
Supplement: Supplementary file 4 — Supplementary Data 1-6 [file 41467_2022_28996_MOESM4_ESM.zip › Supplementary Data/Supplementary Data 6.chronogram]

((((SphingomonasspJJA5_WP072597474:37.1818,SphingomonasspJJA5_WP072597460:37.1818):2807.67,(((Dactylosporangiumaurantiacum_WP052386210:2273.07,(((RhodococcusspS217_WP109333591:546.776,Pseudonocardiaautotrophica_WP051737931:546.776):234.301,Frankiaasymbiotica_WP076822049:781.078):1227.81,Amycolatopsiscirci_WP116202507:2008.88):264.182):213.303,((Gordoniawestfalica_WP074853526:1463.01,((Pseudonocardiaautotrophica_WP081924729:872.268,Pseudonocardiaautotrophica_WP037053683:872.268):357.306,(Ilumatobacternonamiensis_WP040492204:529.86,Acidimicrobialesbacteriummtb01_TEX45168:529.86):699.714):233.44):795.905,((GeodermatophilusspLeaf369_WP082523362:5.6994,GeodermatophilusspLeaf369_KQS54767:5.6994):1887.55,(((Pseudonocardiaendophytica_WP132421513:1061.72,(((Streptomycesmirabilis_WP037710411:429.996,Pseudonocardiaacaciae_WP084210657:429.996):219.964,CumulibacterspG1_WP134324149:649.96):292.032,(Pseudonocardiaacaciae_WP028921122:428.396,Actinomycetosporasuccinea_WP133828969:428.396):513.597):119.731):249.693,(GeodermatophilusspLeaf369_WP055758130:381.584,Actinomycetosporachiangmaiensis_WP018335465:381.584):929.833):447.608,((((RhodococcusspS217_WP109335809:803.86,(Pseudonocardiaautotrophica_WP037040087:579.143,Gordoniasp_RUP39166:579.143):224.716):182.952,(((((Mycolicibacteriummoriokaense_WP114733474:90.6133,Mycobacteriumsp12747610_WP066985180:90.6133):164.347,Mycobacteriumpalustre_WP085078487:254.96):109.109,((Mycobacteriumsp11000297_WP066819818:151.831,(Mycobacteriumtriplex_WP036469317:100.767,Mycobacteriumconspicuum_WP085234555:100.767):51.0638):142.513,((Mycobacteriummarseillense_WP095577137:9.8668,Mycobacteriummarseillense_WP067169590:9.8668):67.5064,Mycobacteriumarosiense_WP083064592:77.3733):216.97):69.7256):399.513,Gordoniawestfalica_WP074848874:763.582):152.396,(CumulibacterspG1_WP134324227:733.075,CumulibacterspG1_WP134323752:733.075):182.903):70.8337):105.606,(((Saccharopolysporasp7K502_WP132485741:52.6,Saccharopolysporashandongensis_WP093269766:52.6):638.138,((PseudonocardiaspCNS004_WP075952895:299.757,Pseudonocardiaacaciae_WP028925935:299.757):258.172,GeodermatophilusspLeaf369_WP055765544:557.929):132.809):137.061,((Pseudonocardiaautotrophica_WP037048565:464.507,((Pseudonocardiaendophytica_WP132425432:233.387,Pseudonocardiaautotrophica_WP085915553:233.387):88.7082,Cryptosporangiumaurantiacum_WP073259253:322.095):142.412):112.195,(Saccharopolysporaflava_WP093418157:475.123,(Actinomycetosporasuccinea_WP133824351:188.31,Actinomycetosporachiangmaiensis_WP018331356:188.31):286.813):101.579):251.097):264.619):434.69,(((GemmobacterspYIM1027441_WP124966709:85.0884,Gemmobacterintermedius_WP128488253:85.0884):854.317,((Rhodopilaglobiformis_WP104518400:523.403,((Bradyrhizobiumvalentinum_WP057902205:18.6945,Bradyrhizobiumvalentinum_WP057855779:18.6945):131.419,(BradyrhizobiumspTv2a2_WP024514365:61.3226,(Bradyrhizobiumspthb2_WP029084938:30.2229,Bradyrhizobiumelkanii_TKV81955:30.2229):31.0997):88.7913):373.288):265.779,((ThalassococcusspS3_WP130402501:199.001,RhodosalinusspE84_WP113288456:199.001):171.298,Albimonaspacifica_WP092864307:370.298):418.884):150.223):371.893,(Euzebyatangerina_WP116715066:712.716,((ChromatialesbacteriumexBugulaneritinaAB1_OED36253:281.83,CandidatusRhodobacterlobularis_WP049643937:281.83):214.253,(Ilumatobacternonamiensis_WP040496668:240.581,(Ilumatobacterfluminis_WP133869009:73.3841,Acidimicrobiaceaebacterium_MAT04894:73.3841):167.197):255.501):216.634):598.582):215.809):231.918):134.222):365.671):227.45):133.51,((((Mycolicibacteriumduvalii_WP098002873:432.306,(MycobacteriumspEPG1_WP104863692:364.211,(((Mycolicibacteriumiranicum_WP064280533:67.8971,(Mycolicibacteriumiranicum_WP085171663:14.1725,Mycolicibacteriumiranicum_WP024449435:14.1725):53.7245):156.544,MycobacteriumspNAZ190054_WP067955100:224.441):93.892,(Mycolicibacteriumchubuense_WP014814904:270.063,((Mycolicibacteriumrhodesiae_WP005141036:176.989,(Mycolicibacteriumrhodesiae_WP014214512:112.847,(Mycolicibacteriummoriokaense_WP083149391:74.1951,MycobacteriumspCECT8778_WP099039349:74.1951):38.6519):64.1421):50.5613,((MycobacteriumspRoot135_WP056550029:31.2602,MycobacteriumspAT1_WP079926591:31.2602):153.514,((Mycolicibacteriumchubuense_WP048417407:36.7534,MycobacteriumspSoil538_WP057146545:36.7534):112.847,Mycobacteriumsp85201351886SCH5428379_WP066830146:149.6):35.1747):42.7758):42.5122):48.2703):45.8781):68.0943):1239.59,((Streptomycesscabrisporus_WP078974072:153.599,Streptomycesscabrisporus_WP040877451:153.599):453.292,((FrankiaspEUN1f_WP006543802:333.176,(Frankiaasymbiotica_WP081438887:9.3528,Frankiaasymbiotica_ONH24204:9.3528):323.824):214.254,Cryptosporangiumaurantiacum_WP084742125:547.431):59.4604):1065.0):572.252,(ActinobacteriabacteriumIMCC26207_WP052603360:1948.4,((Mycolicibacteriumrhodesiae_WP083120778:559.341,(Mycolicibacteriummoriokaense_WP110317218:415.875,(Mycolicibacteriummoriokaense_WP114739257:337.961,(Mycobacteriumconspicuum_WP085235329:218.94,(((Mycobacteriumtriplex_WP036471837:81.6674,Mycobacteriumsp11000297_WP066817461:81.6674):31.6987,Mycobacteriumpalustre_WP085079445:113.366):60.8781,((Mycobacteriummarseillense_WP095576431:19.2395,(Mycobacteriummarseillense_WP083019052:9.5565,Mycobacteriummarseillense_WP067172130:9.5565):9.6829):67.8568,Mycobacteriumarosiense_WP083067247:87.0964):87.1479):44.6953):119.022):77.9138):143.465):471.77,((Saccharopolysporaflava_WP093418030:541.334,(Pseudonocardiaautotrophica_WP037038934:282.113,CumulibacterspG1_WP134324492:282.113):259.221):281.713,Acidimicrobiaceaebacterium_HAS10322:823.047):208.064):917.287):295.747):76.1384,(Streptomycesfulvoviolaceus_WP043457100:1639.36,((Mycobacteriumsp12747610_WP066975764:345.454,(Mycobacteriumpalustre_WP085078461:203.369,(((Mycobacteriumtriplex_WP036469389:39.8498,Mycobacteriumgenavense_WP025737195:39.8498):79.4722,Mycobacteriumconspicuum_WP085231027:119.322):50.7469,((Mycobacteriummarseillense_WP083017212:9.3343,Mycobacteriummarseillense_WP067169648:9.3343):92.763,Mycobacteriumarosiense_WP083064574:102.097):67.9717):33.3001):142.084):1173.64,Acidimicrobiaceaebacterium_HAM02975:1519.09):120.27):680.922):299.596):224.976):94.3746,((((SphingomonasspSRS2_WP052730310:5.4882,SphingomonasspSRS2_KKC26014:5.4882):1500.91,Parahalieamediterranea_WP116366211:1506.4):647.083,(((Streptomycesscabrisporus_WP078974036:69.344,Streptomycesscabrisporus_WP020555731:69.344):931.084,Nocardiaotitidiscaviarum_WP039811317:1000.43):557.199,(Pseudonocardiaendophytica_WP132431173:1286.5,Amycolatopsiscirci_WP116202526:1286.5):271.127):595.855):456.867,(((SphingomonasspYZ8_WP121155405:1338.52,(Pseudonocardiaautotrophica_WP051738017:805.905,Belnapiamoabensis_WP043343768:805.905):532.613):254.367,Alphaproteobacteriabacterium628_OJU57425:1592.88):770.844,(((((Phenylobacteriumzucineum_WP012521693:345.57,((Phenylobacteriumzucineum_PZQ63306:105.534,PhenylobacteriumspSCN7031_ODT86577:105.534):95.6747,PhenylobacteriumspRIFCSPHIGHO201FULL6931_OHB27913:201.208):144.362):208.964,PhenylobacteriumspLX32_WP111529598:554.534):116.596,(PhenylobacteriumspRoot700_WP056730204:366.127,Cystobacterfuscus_WP002620748:366.127):305.004):352.977,((Nostocsp3335mG_WP110154407:691.822,((((SphingomonasspLeaf412_WP082515543:8.7899,SphingomonasspLeaf412_KQT35376:8.7899):272.309,(Sphingomonassp6736_OJV33836:107.165,Sphingomonassp6610_OJU16779:107.165):173.933):89.9798,(SphingomonasspTZW2008_WP085808183:176.455,(Sphingomonasmucosissima_WP088333791:86.4414,Sphingomonasjeddahensis_WP076745000:86.4414):90.014):194.623):139.731,(Caulobactermirabilis_WP099622811:258.611,Caulobacteraceaebacterium_RYF91964:258.611):252.198):181.013):58.0981,(AlphaproteobacteriabacteriumHGWAlphaproteobacteria3_PKP78489:309.635,(Parvibaculumlavamentivorans_WP012110556:142.079,AlphaproteobacteriabacteriumHGWAlphaproteobacteria11_PKQ07906:142.079):167.556):440.285):274.187):1100.98,((Reyranellasp_TAJ35362:651.119,(RhodospirillalesbacteriumURHD0017_WP092822139:334.742,HyphomicrobiumspCS1BSMeth3_WP072391844:334.742):316.376):423.468,Acetobacteraceaebacterium_HBK08872:1074.59):1050.5):238.641):246.62):328.881):370.978,((((((Streptomycesrimosus_WP033032682:10.8683,Streptomycesalbus_WP060728048:10.8683):517.859,((StreptomycesspSM1_WP103543534:36.7047,StreptomycesspSA15_WP095748052:36.7047):324.07,(VerrucosisporaspSN26141_WP131052237:149.395,Salinisporapacifica_WP018739086:149.395):211.38):167.952):831.308,Gordoniasp_MAU84049:1360.04):988.294,(((Streptomycespuniciscabiei_WP055705172:290.65,Streptomycesmirabilis_WP075030952:290.65):722.937,(StreptomycesspAg109O510_WP093502045:728.161,Saccharothrixespanaensis_WP015099565:728.161):285.426):1083.41,(((StreptomycesspSA15_WP095750845:44.5066,Streptomycesmirabilis_WP051959376:44.5066):982.985,Amycolatopsisaustraliensis_WP072478174:1027.49):486.508,((Salinisporapacifica_WP026272132:570.176,(((Streptomycesmirabilis_WP037735713:70.9724,Streptomycesmirabilis_WP037717841:70.9724):217.16,Streptomycesalbus_WP040246684:288.132):146.766,Actinopolysporaerythraea_WP043573034:434.899):135.277):495.327,Actinopolysporaerythraea_WP043570007:1065.5):448.497):582.998):251.331):713.964,((((SAR202clusterbacteriumIo17ChloroG3_PKB65232:775.982,SAR202clusterbacteriumIo17ChloroG1_PKB63094:775.982):384.083,SAR202clusterbacteriumCaspChloroG4_PKB60949:1160.07):846.887,(CandidatusEntotheonellafactor_ETW96065:1683.69,(((SAR202clusterbacteriumIo17ChloroG7_PKB73514:808.604,((SAR202clusterbacteriumIo17ChloroG6_PKB72092:216.881,(SAR202clusterbacteriumMPSIndSRR3963457G1_PKB82414:134.917,SAR202clusterbacteriumIo17ChloroG5_PKB70198:134.917):81.9641):69.9728,SAR202clusterbacteriumCaspChloroG2_PKB58245:286.854):521.75):240.908,(((SAR202clusterbacteriumIo17ChloroG9_PKB82162:461.602,(SAR202clusterbacteriumIo17ChloroG9_PKB82764:224.339,SAR202clusterbacteriumIo17ChloroG2_PKB63926:224.339):237.263):155.981,(SAR202clusterbacteriumIo17ChloroG6_PKB71851:381.02,(SAR202clusterbacteriumIo17ChloroG8_PKB74429:261.565,(SAR202clusterbacteriumMPSIndSRR3963457G1_PKB80840:124.12,SAR202clusterbacteriumCaspChloroG2_PKB58950:124.12):137.446):119.454):236.564):184.421,(SAR202clusterbacteriumAe2ChloroG2_PKB60442:645.36,CandidatusEntotheonellagemina_ETX09112:645.36):156.644):247.507):574.837,((SAR202clusterbacteriumCaspChloroG3_PKB57469:948.494,(SAR202clusterbacteriumIo17ChloroG6_PKB72181:80.873,SAR202clusterbacteriumCaspChloroG2_PKB58122:80.873):867.621):154.438,((SAR202clusterbacteriumMPSIndSRR3963457G2_PKB77679:756.372,Gemmatimonadetesbacterium_MBK90838:756.372):208.482,(((SAR202clusterbacteriumIo17ChloroG7_PKB73406:140.863,SAR202clusterbacteriumIo17ChloroG4_PKB68843:140.863):608.236,(SAR202clusterbacteriumIo17ChloroG9_PKB80062:486.594,(SAR202clusterbacteriumIo17ChloroG8_PKB74161:217.631,((SAR202clusterbacteriumMPSIndSRR3963457G1_PKB81989:111.109,SAR202clusterbacteriumIo17ChloroG5_PKB69495:111.109):60.205,(SAR202clusterbacteriumIo17ChloroG6_PKB71152:110.395,SAR202clusterbacteriumCaspChloroG2_PKB59303:110.395):60.9196):46.3166):268.963):262.504):124.699,((SAR202clusterbacteriumIo17ChloroG9_PKB83064:467.865,SAR202clusterbacteriumIo17ChloroG2_PKB63915:467.865):245.773,(SAR202clusterbacteriumIo17ChloroG9_PKB79601:579.162,(CandidatusEntotheonellagemina_ETX05696:35.3475,CandidatusEntotheonellafactor_ETW94091:35.3475):543.814):134.476):160.16):91.0562):138.078):521.416):59.3414):323.263):910.12,((Nocardianiigatensis_WP051153390:1102.59,(AmycolatopsisspBJA103_WP101610279:383.115,Allokutzneriaalbata_WP052406705:383.115):719.48):1682.93,(((Reyranellasp_TAJ92036:214.795,Enhydrobacteraerosaccus_WP085932715:214.795):215.08,AfipiaspP5210_WP034472726:429.875):1451.5,(RhodococcusspS217_WP109335759:876.227,((Pseudonocardiaautotrophica_WP085911226:269.42,Gordoniawestfalica_WP074850201:269.42):284.38,(Pseudonocardiaendophytica_WP132424994:286.796,((Pseudonocardiaautotrophica_WP085911075:138.365,Pseudonocardiaautotrophica_WP037047283:138.365):64.5919,(Pseudonocardiaendophytica_WP132427090:150.102,Actinomycetosporasuccinea_WP133828956:150.102):52.8539):83.8392):267.004):322.427):1005.14):904.155):131.547):145.22):127.969,((Thermoflexushugenholtzii_WP098503884:2507.72,(((Mycobacteriumsp12747610_WP066975752:247.233,(Mycobacteriumpalustre_WP085078456:195.883,(((Mycobacteriumsp11000297_WP066819905:106.674,((Mycobacteriumtriplex_WP051641298:4.6706,Mycobacteriumtriplex_CDO88965:4.6706):47.3005,Mycobacteriumgenavense_WP051465254:51.9712):54.7022):20.7127,Mycobacteriumconspicuum_WP085231033:127.386):34.7146,((Mycobacteriummarseillense_WP082991415:9.7414,Mycobacteriummarseillense_WP067169668:9.7414):81.424,Mycobacteriumarosiense_WP083064568:91.1655):70.9353):33.7823):51.3498):538.332,((Acidimicrobiaceaebacterium_MBM36938:190.275,((Acidimicrobiaceaebacterium_MBQ30785:22.3536,Acidimicrobiaceaebacterium_MBK01299:22.3536):69.7908,Acidimicrobiaceaebacterium_MBJ81642:92.1445):98.13):49.1245,Acidimicrobiaceaebacterium_MAW71527:239.399):546.166):1328.21,((CandidatusRokubacteriabacterium13140CM2688_OLD38817:1019.12,((Roseomonasstagni_WP092961172:470.463,Rhodospirillalesbacterium7018_OJY67426:470.463):479.975,((RhodospirillaceaebacteriumSYSUD60007_WP119266662:560.334,HyphomicrobiumspCS1BSMeth3_WP072394155:560.334):295.171,(Humitalearosea_WP111400218:603.79,((Rubritepidaflocculans_WP084602647:239.489,RoseococcusspSYPB2431_WP131550885:239.489):297.981,((betaproteobacteriumMWHP2sevCIIIb_WP106226962:292.269,(Rhodospirillalesbacterium6911_OJW26105:220.151,Rhodopilaglobiformis_WP104517641:220.151):72.1184):110.062,(Paracraurococcusruber_WP133219168:235.265,(ParacraurococcusspNE82_WP132291943:188.704,((BelnapiaspF41_WP052215060:30.0017,Belnapiamoabensis_WP084112630:30.0017):112.074,(Dankookiarubra_WP133293152:87.4498,Acetobacteraceaebacterium_RYJ02390:87.4498):54.6258):46.6287):46.5604):167.066):135.138):66.32):251.715):94.9327):68.6794):87.3502,((RhodospirillaceaebacteriumSYSUD60015_WP119422468:596.096,(RhodospirillalesbacteriumURHD0017_WP092821586:266.639,(Enhydrobacteraerosaccus_WP085933899:214.055,((RhodospirillaceaebacteriumCCH5H10_WP082751826:38.1564,(Rhodospirillalesbacterium356684_OYY46846:19.8045,Reyranellasp_TAJ95462:19.8045):18.3519):55.5111,((Reyranellasp_TAJ40341:33.0181,Reyranellasp_TAJ34696:33.0181):31.2519,((Reyranellasp_TAJ88114:19.2855,Reyranellamassiliensis_WP020697821:19.2855):19.0557,Alphaproteobacteriabacterium6537_OJU32540:38.3413):25.9287):29.3975):120.387):52.5846):329.456):327.856,(Alphaproteobacteriabacterium6537_OJU41552:733.592,(Rhodospirillalesbacterium6911_OJW28980:290.354,Acetobacteraceaebacterium_HBK08950:290.354):443.238):190.36):182.515):1007.31):393.943):375.414,(Acidimicrobiaceaebacterium_HAN07147:1926.36,(((RhodospirillaceaebacteriumSYSUD60015_WP119419187:325.93,RhodospirillaceaebacteriumSYSUD60007_WP119265760:325.93):644.234,Acidimicrobialesbacteriummtb01_TEX48663:970.164):527.355,(((Acidimicrobiaceaebacterium_MAP99046:4.7985,Acidimicrobiaceaebacterium_MAO73539:4.7985):466.049,((Acidimicrobiaceaebacterium_MBM44702:147.367,((Acidimicrobiaceaebacterium_MBD51798:8.4197,Acidimicrobiaceaebacterium_MAR54813:8.4197):94.2357,Acidimicrobiaceaebacterium_HAX05671:102.656):44.7112):198.849,(((Acidimicrobiaceaebacterium_MBQ30224:33.6738,Acidimicrobiaceaebacterium_MBK02503:33.6738):191.641,(Acidimicrobiaceaebacterium_MBJ81924:164.823,Acidimicrobiaceaebacterium_MAW70189:164.823):60.4909):91.7485,(Acidimicrobiaceaebacterium_MBA52452:199.495,(Acidimicrobiaceaebacterium_MBM37100:119.227,(Acidimicrobiaceaebacterium_HBU41193:13.5081,(Acidimicrobiaceaebacterium_MAF44564:7.1307,Acidimicrobiaceaebacterium_HAQ43806:7.1307):6.3774):105.719):80.2676):117.568):29.1526):124.632):830.431,((Minwuiathermotolerans_WP109793285:795.436,((Sphingomonasmucosissima_WP088334079:168.898,(SphingomonasspTZW2008_WP085808830:107.874,Sphingomonasjeddahensis_WP076745504:107.874):61.0231):200.01,(Phenylobacteriumzucineum_PZQ55608:242.933,(Phenylobacteriumzucineum_OXE35294:89.889,AlphaproteobacteriabacteriumPA2_OYU69689:89.889):153.044):125.974):426.529):262.282,(Alphaproteobacteriabacterium628_OJU56960:929.744,((((BradyrhizobiumspSTM3843_WP008971112:133.554,BradyrhizobiumspBTAi1_WP012047409:133.554):122.426,((BradyrhizobiumspTv2a2_WP024516471:147.598,((Bradyrhizobiumjaponicum_WP041957098:11.1023,Bradyrhizobiumjaponicum_WP028155330:11.1023):61.3582,((Bradyrhizobiumjaponicum_WP028133767:22.9031,Bradyrhizobiumjaponicum_WP024336915:22.9031):27.4742,Bradyrhizobiumjaponicum_WP018644315:50.3773):22.0831):75.1374):76.5668,((Bradyrhizobiumelkanii_WP028347752:147.323,Bradyrhizobiumelkanii_WP028162447:147.323):24.97,(Bradyrhizobiumspthb2_WP029079481:50.0748,(Bradyrhizobiumelkanii_WP018269224:21.9058,(Bradyrhizobiumelkanii_WP069278930:16.0385,((Bradyrhizobiumelkanii_WP028341454:5.3205,Bradyrhizobiumelkanii_WP028335602:5.3205):7.5835,Bradyrhizobiumelkanii_TKV81684:12.9041):3.1344):5.8672):28.169):122.218):51.8718):31.8153):64.3405,(Bradyrhizobiumvalentinum_WP057852379:132.86,Afipiabroomeae_WP100385176:132.86):187.46):472.933,(AfipiaspP5210_WP034464858:694.341,((Enhydrobacteraerosaccus_WP085935787:478.901,((Reyranellasp_TAJ36842:258.304,(RhodospirillalesbacteriumURHD0017_WP092829817:170.348,Reyranellasp_TAJ25230:170.348):87.9555):98.8007,((Rhodospirillalesbacterium356684_OYY36160:79.1923,(RhodospirillaceaebacteriumCCH5H10_WP082751568:32.4234,Reyranellasp_TAJ98294:32.4234):46.7689):175.215,((Reyranellasp_TAJ87546:103.326,Reyranellamassiliensis_WP020695419:103.326):82.9124,Alphaproteobacteriabacterium6537_OJU38741:186.238):68.1695):102.697):121.797):132.757,(RhizobiumspBK251_WP132959455:492.784,((Rhodopilaglobiformis_WP104517325:258.127,((Paracraurococcusruber_WP133218808:127.254,Dankookiarubra_WP133290778:127.254):60.5651,(BelnapiaspF41_WP043361290:47.6695,Belnapiamoabensis_WP043345713:47.6695):140.15):70.3071):101.114,Acetobacteraceaebacterium_HBK07857:359.241):133.543):118.874):82.6828):98.9136):136.489):127.974):243.561):196.241):428.84):956.772):307.131):119.946);
