# Supplementary material for: Oxidative metabolisms catalyzed Earth’s oxygenation
Source: Nat Commun. 2022 Mar 14;13:1328. doi: 10.1038/s41467-022-28996-0 (PMC8921266; doi:10.1038/s41467-022-28996-0)
Supplement: Supplementary file 4 — Supplementary Data 1-6 [file 41467_2022_28996_MOESM4_ESM.zip › Supplementary Data/Supplementary Data 2.fasta]

>SAR202clusterbacteriumIo17ChloroG4_PKB68843
--MAA-----------------SHRMKFGVFMAPFHRP-GENPTLALDRDLELIQWLDTL
GFDQAYIGEHHSAGWETIASPEIFMGIAAERTRNIKLGSGVISLPYHHPYMVANRMVLLD
HMTKGRVILGVGPGALASDALMLGIK--PERQREMMDESLGIIMRLFNE--TDPISYKSD
WFELNEA-------MLQLRCYSEP-HLPVAVASVE-SPAGVTLAGKHGAAVLSL---S--
VPR-ETIRK--TSLKELWSIAEETAAEHNKV--M-RREDWGIVMGCHLAETKEEAVR-DI
REGSARIVT---EYF-GETLG---------NPVPDV------P-RDQIVDYMVDHNQ---
-----WIVGTPDDCIAGIERLQELS-GGFGNFMIR-VEDWA-PRDKIHRSYELLARYVMP
HFQG-------SLDGIFTSQQWASERREA--------LQAN-RT-----------AGLQR
ASDT-FYTDKK-------------------------------------------------
---------------
>SAR202clusterbacteriumIo17ChloroG7_PKB73406
-------------------------MKFGVFMAPFHRP-GENPTLALERDLELIQWLDTL
GFDQAYIGEHHSAGWETIASPEVFMGIAAERTRNIMLGSGVISLPYHHPYMVANRMVLLD
HLTRGRVILGVGPGALASDALMLGIK--PERQREMMDESLGIIMRLFTE--TDPITYKSD
WFELNEA-------MLQLRCYSEP-HLPVAVASVE-SPSGVTLAGKHGAAVLSL---S--
VPR-DTIRK--TSLKELWSIAEETAAEHNKV--M-KREDWGIVMGCHLAETREEAVK-DI
REGSARIVT---EYF-DQTLG---------NPAPDV------P-RDQIVDYMVDHNQ---
-----WIVGTPDDCIAGIERLQELS-GGFGNFMIR-VEDWA-PRDKIHRSYELLARYVMP
HFQG-------SVDGIFMSQQWASERREA--------LQVN-RT-----------AGLRR
ASDS-FYVNRK-------------------------------------------------
---------------
>SAR202clusterbacteriumIo17ChloroG9_PKB80062
--MTA-----------------PSKMRFGVFMAPFHRV-GENPTLALERDLELLQWIDTL
GFDEAYIGEHHSAGWETIASPEVFMATAAERTRNIRLGSGVVSLPYHHPYMVANRFVQLD
HLTRGRVILGVGPGALASDALMLGID--PAKQRAMMDESLGVIMRLMTE--TDPISYKSD
WFELNEA-------TIQLRPYQTP-TVPVAVASVE-SPAGVTLAGKHGASVLSL---S--
VPR-DTIRK--TSLMELWSIAEETAAEHGKT--M-HREDWGVVMGMHLAESRDEAFD-DI
REGSARVVT---EYF-GRTLG---------NPVPDV------P-RDQIVDHMVKNNQ---
-----WIVGTPDDCIAGIERLQELT-GGFGKFMIR-VEDWA-PREKIHRSYELLARYVMP
HFQG-------SLVGIETSNQWASERREA--------LQAN-RY-----------VGIKA
ATDA-FDAGRSKN-----------------------------------------------
---------------
>SAR202clusterbacteriumIo17ChloroG8_PKB74161
-------------------------MKFGVFMAPFHRV-GENPTLALERDLELLQWLDTL
GFDEAYIGEHHSAGWETIASAELFMATAAERTRHIRLGTGVTSLPYHHPFMVANRMVQLD
HLTRGRVILGCGPGALASDALMLGIK--PERQRAMMEESLDTIMRLMSD--PEPYSVKTD
WFEMNEA-------VLQLRPYQNP-IVPVAVASVE-SPAGVTLAGKHGASVLSL---S--
VPR-DTIRK--TSLAELWSIAEETAAEHGKE--M-HREDWGVVMGMHLADTKEQAFK-DI
REGSARVVT---EYF-GQTLG---------NPTPDV------P-RDQIVDYMVDHNQ---
-----WIVGTPDDCIAGIERLQELT-GGFGKFMMR-VEDWA-PRDKIHRSYELLARYVMP
HFQG-------SLKGIQTSNQWASERKEA--------LQQN-RY-----------VGIKA
ATDR-FDANRSNG-R---------------------------------------------
---------------
>SAR202clusterbacteriumIo17ChloroG6_PKB71152
-------------------------MKFGVFMAPFHRV-GENPTLALERDLELLQWIDTL
GFDEAYIGEHHSAGWETIASPELFMATAAERTRHIRLGTGVTSLPYHHPFMVANRMVQLD
HLTRGRVILGCGPGALASDALMLGIK--PERQRAMMEESLDAIVRLMSD--SEPFSCKTD
WFEMNEA-------VLQLRPYQDP-IVPVAVASVE-SPAGVTLAGKHGASVLSL---S--
VPR-DTIRK--TSLAELWAIAEETAAEHDKT--M-HREDWGIVMGMHLADTKEQALK-DI
REGSARVVT---EYF-GETLG---------NSVPDV------P-RDQIVDYMVDHNQ---
-----WIVGTPDDCIAGIERLQEIT-GGFGKFMMR-VEDWA-PRDKIHRSYELLARYVMP
HFQG-------SVEGIRISRDWASERKEA--------LQQN-RY-----------VGIKA
ATDR-FDADRGNG-R---------------------------------------------
---------------
>SAR202clusterbacteriumMPSIndSRR3963457G1_PKB81989
-------------------------MKFGVFMAPFHRV-GENPTLALERDLELLQWLDTL
GFDEAYIGEHHSAGWETIASPELFMATAAERTRHIRLGTGVTSLPYHHPFMVANRMVLLD
HLTKGRVILGCGPGALASDALMLGIK--PERQRAMMEESLDAIIRLMSD--PEPYTVKTD
WFEMNDA-------VLQLRPYQDP-IVPVAVASVE-SPAGVTLAGKHGASILSL---S--
VPR-DTIRK--TSLAELWSIAEETAAEHGKE--M-HREDWGVVMGMHLAETKEQAMK-DI
RESSANLVT---EYF-GETLG---------NPVPDV------P-RDQIVDYMVDHNQ---
-----WIVGTPDDCIAGIERLQEIT-GGFGKFMIR-VEDWA-PRDKIHRSYELLARYVMP
HFQG-------SLEGIRISRDWASDRKEA--------LQQN-RY-----------AGIKA
ATDR-FDAGRSNG-R---------------------------------------------
---------------
>SAR202clusterbacteriumCaspChloroG2_PKB59303
-------------------------MKFGVFMAPFHRV-GENPTLALERDLELLQWLDTL
GFDEAYIGEHHSAGWETIASPELFMATAAERTRHIRLGTGVTSLPYHHPFMVANRMVQLD
HLTRGRVILGCGPGALASDALMLGIK--PERQRAMMEESLDAIVRLMSD--PEPFSCKTD
WFEMNEA-------VLQLRPYQDP-IVPVAVASVE-SPAGVTLAGKHGASVLSL---S--
VPR-DTIRK--TSLAELWTIAEETAAEHGKT--M-RREDWGVVMGMHLADSKKQAIK-DI
KEGAANVVT---EYF-GRTLG---------NPVPDV------P-RDQIVDYMVDHNQ---
-----WIVGTPDDCIAGINRLQEIT-GGFGKFMMR-VEDWA-PRDKIHRSYELLARYVMP
HFQG-------SLDGIKISNEWASERREA--------LQQN-RY-----------AGIKA
ATDR-FDANRN-------------------------------------------------
---------------
>SAR202clusterbacteriumIo17ChloroG9_PKB79601
--MTV-----------------ADRMKFGVFMAPFHRV-GENPTLALERDLELLQWLDVL
GFDEAYIGEHHSAGWETIASPEVFMATAAERTRHIRLGTGVVSLPYHHPYMVANRMVLLD
HLTRGRVILGVGPGALASDALMLGIS--PERQREMMEESLDIIVQLFES--TDPVTCKTD
WFELNEA-------VLQLRPYQQP-YLPVAVASVQ-SPAGVRLAGKHGAAVLSI---S--
IPR-DTIRQ--TSLKELWAIAEETAEEHGKT--M-RREDWGLVVGCHLAESRKEAME-DI
RVGSARVVT---EYF-GETLG---------NPAPTG------P-FDRIVDDMVENQQ---
-----WIVGTPDDCIEGIERLQELS-GGFGNFMIR-VEDWA-PMDKINRSYELLARYVMP
HFQG-------SLDGIITSNQWAKDRKDA--------LQTN-RV-----------AGLRT
ATEA-YYGVRE-------------------------------------------------
---------------
>SAR202clusterbacteriumIo17ChloroG5_PKB69495
--MTA-----------------PKRMKFGVFMAPFHRV-GENPTLALERDLELLQWLDTL
GFDEAYIGEHHSAGWETIASPEMFMATAAERTRHIRLGTGVTSLPYHHPFMVANRMVLLD
HLTRGRVILGCGPGALASDALMLGIK--PERQRAMMEESLDAIMRLMSS--TEPYTVKTD
WFEMNDA-------VLQLRPYQDP-VVPVAVASVE-SPAGVTLAGKHGASVLSL---S--
VPR-DTIRK--TSLAELWSIAEETAAEHGKE--M-RREDWGIVMGMHLAESKEQAFN-DI
RQGSGNIVT---EYF-GETLG---------NPVPDV------P-RDQIVDYMVDHNQ---
-----WIVGTPDDCIAGIERLQEIS-GGFGKFMIR-VEDWA-PRDKIHRSYELLARYVMP
HFQG-------SVQGIEISRDWASERREA--------LQAN-RY-----------VGIKS
ATDR-FDAARK-------------------------------------------------
---------------
>SAR202clusterbacteriumIo17ChloroG2_PKB63915
--MDI-----------------SNRMKFGVFMAPFHRV-GENPTLALERDLELIQWLDVL
GFDEAYIGEHHSAGWETIASPELFMATAAERTRNIRLGTGVISLPYHHPMMVANRMVLLD
HLTRGRVILGVGPGALSSDALMLGIP--PERQREMMHESLDIIMRLFTE--TEPITHKTD
WFELNDA-------VLQLRPYQKP-HIPVTVASVQ-SPAGVTLAGKHGAGVISL---S--
IPR-DTIRS--TSLGELWSIGEETAAEHGKT--M-HREDWGLVMGCHLAETREEALE-DI
RIGSARVVT---EYF-GETLG---------NDVPDT------P-FENIVDHMSENHQ---
-----WIVGTPDDCIAEIHRLQEMS-GGFGTFMIR-VEDWA-SREKVNRSYELLARYVMP
QFQG-------SLAGIKTSNQWVKDMKET--------LQTN-RI-----------AGLQR
ATDS-YDEARAKA-KTG-------------------------------------------
---------------
>SAR202clusterbacteriumMPSIndSRR3963457G2_PKB77679
--MTV-----------------NGRMKFGVFMAPFHRV-NENPTLALDRDLELLQWLDTL
GYDEAYIGEHHSAGWETIASPEVFIATAAERTRHIRLGTGVISLPYHHPYMVANRMVLLD
HLTKGRVILGVGPGALNTDAYMFGLD--PARQREMMDESLGIIIRLMTE--TEPITYKSD
WFELNEA-------TLQLRPYQQP-HIPVAVASVE-SPSGVTLAGKHGAAVLSM---A--
VPR-GTVRK--TTLQDLWCIAEESAAEHGKT--V-HREDWGIVSGVHLAETRKEAFE-DI
REGGARVVT---EYF-AETLG---------NPAPDV------P-RNQIVDHMVKNNQ---
-----WIVGTPDDCIAGIERLQEMS-GGFGSFMIR-VEDWA-SREKVNRSYELLARYVMP
HFQG-------SLVGIQNSARWASTIKET--------LQTN-RR-----------IAIQR
ATDT-WDARNEPE-KVNQAD----------------------------------------
---------------
>SAR202clusterbacteriumIo17ChloroG9_PKB83064
--MPK-----------------GNTLKFGAFMAPFHRV-GENPTLALDRDLELIQWLDVL
GFDEIYIGEHHSAGWETIASPELFIATAAERTRHIRLGTGVISLPYHHPLMVANRMVQLD
HLTRGRVILGVGPGALASDALMLGIN--PERQREMMDESLGIIMRLFNE--TEPITYVSD
WFELHDA-------VLHLRPYQQP-SLPVAVASVQ-SPAGVVTAGKHGAGILSL---S--
IPR-DAVRT--TSLKELWSIAEETAAEHGKT--V-RREDWSLVVGCHLAETRKEAYE-DI
RIGSARVVT---EYF-SETLG---------NPIPDT------P-FEKIVDHMVDSKQ---
-----WIVGTPDDCIAAIEELQEMS-GGFGSFMIR-VEDWT-TREKNDRSYEMVARYVMP
HFQG-------SLDGIIASNNSVRERKEV--------LKAN-QL-----------AGLQR
ATDA-YDETKARA-KVS-------------------------------------------
---------------
>SAR202clusterbacteriumCaspChloroG3_PKB57469
--MVA-----------------PKRMKFGVFMAPFHRV-GENPTLALDRDLELLQWLDTL
GFDEAWVGEHHSAGWETICSPEVFIATAAERTRHIRLGTGVISLPYHHPYMVANRMVLLD
HLTRGRVMLGVGPGALASDAYMLGID--PKRQREMMDESLGVIMRLFTE--NDPITHKSD
WFELHDA-------SLQLKSFQQP-HVPVAVASVQ-SPAGVLLAGKHGASVISL---S--
VPR-DLVRK--TTLKDQWAIAEESAAEHGKT--V-SRDNWRLSVGLHLAETRKEAFD-DI
RVGAGRVVT---EYF-GNTLG---------HEVPDV------P-ADQVVDYMSENNQ---
-----WIVGTPDDCVAGINRLLEAS-DGFGGLLIR-VEDWA-PRDKIMRSYELLARYVMP
QFQG-------SLVGIETSNQWAAQIKGD--------LQIN-RK-----------AGLQA
AADS-YVANNSKL-D---------------------------------------------
---------------
>Gemmatimonadetesbacterium_MBK90838
--MAF-----------------EGRMKFGVFMAPFHRV-GENPTLALERDLEIIQWLDYX
GFDEAYIGEHHSAGWETISSPEVFIATAAERTKNIRLGSGVVSLPYHHPFMVANRFTLLD
HLTKGRVILGVGPGALASDAYMLGID--PTRQREMMDESVGIIKRLMTE--TEPITYKSD
WFELNEA-------ILQMRPYQQP-QVPIAVASVQ-SPAGVTVAGKYGASVISL---S--
VPR-GLVRE--TNLQELWSICEATAAEHGQT--V-RREDWALSVAVHLSETKEQAME-DI
RVGGARITK---EYF-DQTLG---------NSAPDV------P-DNQIVDHMVENNQ---
-----WIVGTPDDCIEAIQRLQKIS-GGFGKFMIR-VEDWC-AREKILHSYELLARYVMP
QFQN-------TLTGIEASNKWAASVRDT--------LIVN-RR-----------AGLQT
ATDA-FYKDK--------------------------------------------------
---------------
>SAR202clusterbacteriumCaspChloroG2_PKB58122
-MTSL-----------------TDNMTFGTFMAPFHRV-GENPTLALERDLELIEWLDSL
GFDEAWIGEHHSGGWETIASPEVFIAAAAGRTRHIRLGTGVVSLPYHHPYMVANRMVLLD
HLTRGRVMLGVGPGALASDANMFCID--PERQREMMDESLGVIMRLLDG--SEPVTCETD
WFKLKDA-------TLQLRPYQKP-TLPVAVASVQ-SPSGVLLAGKHGVSVISL---S--
VPR-DAVRS--TSLKDQWAIAEETAAANGKT--V-RREDWRLSVGCHLAETREQAFE-DI
RIGAGRVVT---EYT-GGTNG---------NPIPDV------P-ANEVVDYMVEHNQ---
-----WIVGTPDDCIAGIERLQEAS-GGFGGLLLR-AEDWA-PRDKLHRSYELMARYVMP
QYQG-------SLTGIIDSQQRSASMKEA--------LQAN-RR-----------AGLKR
ATDS-YLAGNR-------------------------------------------------
---------------
>CandidatusEntotheonellafactor_ETW94091
--MTQ-----------------PARMKFGIFMAPFHRP-GENPTLALERDLELIEWLDTL
GFDEAYVGEHHSAGWETICSPEVFLASAIARTKRIMLGTGVVSLPYHNPYMVANRMVLLD
HLSRGRAILGVGPGALASDALMFGIN--PERQREMMDEALGVIIRLFES--TVPLTVKSD
WFELNEA-------ILQLRPYQQP-SMPIAVASVQ-SPAGVQVAGKHGAGVLSL---S--
IPR-DTVRK--TTLKELWAIGEETAEKHGKT--L-RREDWSLVVSVHLAESRQEAIE-QV
RRASGRETL---EYF-GQTLG---------HPAPDV------A-PDKVVDFMVERNL---
-----WMIGTPDDCIAYIEELQEMS-GGFGGFMIR-TSDWG-TREQILHSYELLARYVMP
HFQG-------TLAGIHASQQWASERKVS--------LQEN-RL-----------AGLRR
ADSA-YYGKGGSQ-G---------------------------------------------
---------------
>CandidatusEntotheonellagemina_ETX05696
--MTQ-----------------PARMKFGIFMAPFHRP-GENPTLALERDLELIEWLDAL
GFDEAYVGEHHSAGWETICSPEVFLASAIARTKRIMLGTGVVSLPYHNPYMVANRMVLLD
HLSRGRAILGVGPGALASDALMFGIN--PERQREMMDEALGVIIRLFES--TVPLTVKSD
WFELNEA-------ILQLRPYQQP-SMPISVASVQ-SPAGVQVAGKHGAGVLSL---S--
ISR-DTVRK--TTLKELWAIGEETAEKHGKT--L-RREDWSLVVSVHLAESRQEAIE-QV
RRASGRETL---EYF-GQTLG---------HPAPDV------A-PDKVVDFMVERNL---
-----WMIGTPDDCIAYIEELQEMS-GGFGGFMVR-TSDWG-TREQILHSYELLARYVMP
HFQG-------TLAGIHASQQWASERKAS--------LQEN-RL-----------AGLRR
ADTA-YYGKGGSE-G---------------------------------------------
---------------
>SAR202clusterbacteriumIo17ChloroG6_PKB72181
-------------------------MTFGTFMAPFHRV-GENPTLALERDLELIEWLDEL
GFDEAWIGEHHSGGWETIASPEVFIATAAGRTRHIRLGTGVVSLPYHHPYMVANRMVLLD
HLTRGRVMLGVGPGALASDANMFCIE--PERQREMMDESLGVIMQLLDG--SEPVTCETD
WFKLKDA-------TLQLRPYQKP-TLPVAVASVQ-SPAGVLLAGKHGVSVISL---S--
VPR-DTVRS--TSLKDQWAIAEETAAANGQT--V-RREDWRLSVGCHLAETREQAFE-EI
RVGAGRVVT---EYT-GGTNG---------NPIPDV------P-ANEVVNYMVEHNQ---
-----WIVGTPDDCIAGIERLQEAS-GGFGGLLLR-AEDWA-PRDKLHRSYELMARYVIP
RYQG-------SLTGIIDSQQRSASMKEE--------LQVN-RR-----------AGLKR
ATDS-YLAGNR-------------------------------------------------
---------------
>SAR202clusterbacteriumIo17ChloroG6_PKB71851
--MDM-----------------PKRMKFGSFLGPFHRV-GENPTLALDRDLELVEWMDQL
GYDEVWVGEHHSAGWEIIASPEVFMAAAAQRTRYIKLGTGVISLPYHHPLMVANRMIQLD
HMTHGRVLLGVGPGALPGDAYMMGIP--HETQRERMDESLGVIMRLFNE--TEPITYKSD
WFELKEA-------MVHLRPYQQP-HMPVAVASVQ-SPAGVTLAGKHGASVLTI---T--
VPR-DPS-AGPSDLQGLWAIAEESAAEHGQT--M-DRNEWRLVLPVHVAETRQKALD-DV
RMGSARYLR---EYS-EGTNG--------RKAVFDG------P-MDKVVDNMAEAGS---
-----WIVGTPEDCIEGINRLQEQS-GGFGGFLVQ-TVDWA-PREKMLRSYELFARYVMP
HFQG-------TVSSTIASNQWASERKDT--------LSAG-RV-----------RAIDR
ANQV-YADRQA-------------------------------------------------
---------------
>SAR202clusterbacteriumCaspChloroG2_PKB58950
--MDM-----------------PKRMKFGSFLGPFHRV-GENPTLAMDRDLDLVDWMDNL
GFDEVWVGEHHSAGWEIISSPEVFIAAASQRTRYIKLGTGVVSLPYHHPLMVANRMVQLD
HMSRGRVLFGVGPGALPGDAYMMGIP--HETQRERMDESLGIIMRLFTE--TEPITYKSD
WFELNEG-------MLQLRPYQQP-HMPVAVASIQ-TPAGVALAGKHGASVLTI---T--
VPR-DPS-AGPSDLKGLWSIAEESAAEHDQT--M-NRHDWRLVLPVHLAESKKEALD-DI
RMGSARYLR---EYS-EGTNG--------RKPVFDG------P-FDKVVDNMAEAGS---
-----WIVGTPDDCIEAINRLQEQS-GGFGGFLVQ-TIDWT-SREKMLHSYELMARYVMP
QFQG-------TVASTFASNQWATERQEA--------LVAG-RA-----------RAIDR
AKQV-YADR---------------------------------------------------
---------------
>SAR202clusterbacteriumIo17ChloroG7_PKB73514
--MAL-----------------PERMKFGIFLGPFHRV-GENPTLAMDRDMELIQWLDYL
GYDEAWIGEHHSAGWETISSPEIFMAVAADRTKHIKLGTGVISLPYHHPFMVANRMVQLD
HMTHGRVMLGVGPGALPGDAYMLGID--ATTQRQRMDEALGIVLRLMTE--TEPITYKSD
WFELKEA-------MLQLRPFQKP-TMPITVASVQ-SPSGVALAGKYGASVLTI---T--
APR-DPSPDGRSDLQNLWTIAENSAAEHGQT--V-DRDDWRLVLPVHLAETKKEAME-DA
RIGAGRYQR---EYF-EYTMG--------RDP-LDC------P-LEKIIDVMVDNGT---
-----WVVGTPDDCIEGIKRLEERS-GGFGGFLVQ-TIDWA-PREKLLKSYELLARYVMP
HFQG-------SVASTAASNQWAYEHRET--------LMAG-RN-----------RAIDK
AKED-WTGRVR-------------------------------------------------
---------------
>SAR202clusterbacteriumIo17ChloroG5_PKB70198
--MAL-----------------PERMKFGIFMGPFHRV-GENPTLAIDRDLELVQWLDHL
GFDEAWIGEHHSAGWETISSPELFMAVAADRTKHIKLGTGVISLPYHHPFMVANRMVQLD
HMTHGRVMLGVGPGALPGDAYMLGID--PTTQRQRMDESFGLVLRLMTE--TEPITYTSD
WFELREA-------MLQLRPYTKP-HMPISVASVQ-SPAGVALAGKYGASVLTI---T--
RPR-DPGAP-ESDLAALWDVAEESAAEHNKV--V-NRDDWRLVIPVHIAETRKEAIE-QA
RIGAGRYQG---EYF-EHTMG--------RDPVIDG------P-QEKIIEAMIDNGS---
-----WIIGDPDDCIAGIRKLEERS-GGFGGFMVQ-TIDWA-QREQVLHSFELLARYVMP
QFQG-------STLSTAASNQWAYEHQEI--------LSAG-RV-----------QAINR
AKSD-YATRT--------------------------------------------------
---------------
>SAR202clusterbacteriumIo17ChloroG6_PKB72092
--MPL-----------------PERMKFGIFMGPFHRV-GENPTLALDRDLELVQWLDHL
GYDEAWIGEHHSAGWETISSPEIFMAVAADRTKHIKLGTGVISLPYHHPFMVANRMVQLD
HMTHGRVMLGVGPGALPGDAYMLGID--PTVQRQRMDEAFGIVLRLMTE--TEPITYKSD
WFELQEA-------MLQLRPFTKP-HMPISVASVQ-SPAGVALAGKYGASVLTI---T--
RPR-DPAAV-ESDLAALWSIAEESAAEHNKV--V-DRNDWRLVIPVHLAETRKEAFE-QA
RLGAGRYQS---EYF-EHTMG--------RAPVIDG------P-PEKIIDALVDDGT---
-----WIVGDPDDCVAGIRKLEERS-GGFGGFMVQ-IVDWA-RREEILHSFELLARYVMP
QFQG-------SILSTAASNEWAFEHQET--------LMAG-RV-----------RAIDR
AKSD-YATRT--------------------------------------------------
---------------
>SAR202clusterbacteriumMPSIndSRR3963457G1_PKB80840
--MDM-----------------PKRMKFGSFLGPFHRV-GENPTLAMDRDLELIDWMDNL
GFDEVWIGEHHSAGWEIISSPEVFIAAASQRTRYIKLGTGVVSLPYHHPLMVANRMVQLD
HMSRGRVLFGVGPGALPGDAYMMGIP--HETQRERMDESLGIIMRLFTE--TEPITYKSD
WFELNEG-------MLQLRPYQQP-HMPVAVASIQ-TPAGVALAGKHGASVLTI---T--
VPR-DPS-AGPADLKGLWSIAEESAAEHNKT--M-NRHDWRLVLPVHLAETRKEALD-DI
RMGSAQYLR---EYS-EGTNG--------RKAVFDG------P-MEKVVDNMAEAGS---
-----WIVGTPDDCIEAINRLQEQS-GGFGGFLVQ-TVDWT-SREKMMRSYELLARYVMP
QFQG-------TVAAPIASNKWATERQAT--------LVAG-RV-----------RAIDR
AKQV-YVDRKS-------------------------------------------------
---------------
>SAR202clusterbacteriumIo17ChloroG9_PKB82162
-------------------------MKFGIFLGPFHRV-GENPTLAMDRDMELIEWLDYL
GFDEAWIGEHHSAGWEIISSPEIFMAVAADRTKHIKLGSGVISLPYHHPLMVANRMVQID
HMSHGRVMLGVGPGALPGDAYMMGIP--HEVQRDRMDEALGVIIRLFTE--TEPITYKCD
WFELNEA-------MLQLRPYQKP-YMPVAVASVQ-TGSGVTLAGKHGASVLTI---T--
VPR-DPS-AGPSPLTELWEIAEESAAEHGKT--V-NRDDWRLVVPVHLAETRKEAIE-EA
RMGAGRYLR---EYS-EQTNG--------RAPVFDG------P-LDKVIDDMADRGA---
-----WIVGTPDDCIAGIHRLAELS-GGFGGFLVQ-TIDWA-PRDKMLRSYELLARYVMP
EFQG-------SVLSTAASNRWAADRKEH--------LVAG-RV-----------RAVDQ
ARQA-VADRRR-------------------------------------------------
---------------
>SAR202clusterbacteriumMPSIndSRR3963457G1_PKB82414
--MAL-----------------PERMRFGIFMGPFHRV-GENPTLAMDRDLELVQWLDHL
GYDEAWIGEHHSAGWETISSPEIFIAVAADRTKHIKLGTGVISLPYHHPFMVANRMVQLD
HMTHGRVMLGVGPGALPGDAYMLGID--PTTQRQRMDEAFGIVLRLMTE--TEPITYKSE
WFELRDA-------MLQLRPYTKP-HMHISVASVQ-SPAGVALAGKYGASVLTI---T--
RPR-DPGAP-ESDLAALWTVAEESAAEHNKV--V-NRDDWRLVIPVHIAETRKEAFA-QA
RLGAGRYQA---EYF-EHTMG--------RDPVIDG------P-PEKIIDAMVDNGT---
-----WIIGDPDDCIAGIRRLEERS-GGFGGFMVQ-TIDWA-QREQVLHSFELLARYVMP
QFQG-------TTISTAASNQWAYEHQEV--------LSAG-RV-----------KAIDR
AKSD-YATRS--------------------------------------------------
---------------
>SAR202clusterbacteriumIo17ChloroG8_PKB74429
--MDM-----------------PKRMKFGSFLGPFHRV-GENPTLAMDRDLELIDWMDNL
GFDEVWIGEHHSAGWEIIASPEVFIAAAAQRTRYIKLGTGVVSLPYHHPLMVADRVVQLD
HMTHGRVLFGVGPGALPGDAYMMGIS--HETQRERMDESLGIILRLFTE--TEPITYKSD
WFELNEG-------LLQLRPFQQP-YMPVAVASVQ-TPAGVTLAGKYGAAVLTI---T--
VPR-DPS-AGPSDLKGLWAIGEESAAEHGQE--M-NRHDWRLVLPVHLAETRKEALD-DV
RMGSARYLR---EYS-EGTNG--------RVAVFDG------P-MDKVVDNMAEAGS---
-----WIVGTPDDCIEAINRLQEQS-GGFGGFLVQ-TVDWA-PREKMLRSYELMARYVMP
QFQG-------TVASTIASNKWAAERKET--------LVAG-RI-----------RALDR
AKQV-HADRQS-------------------------------------------------
---------------
>SAR202clusterbacteriumIo17ChloroG9_PKB82764
--MGL-----------------PERMKFGVFLGPFHRV-GENPTLAIDRDLELVEWLDHL
GYDEAWIGEHHSAGWEIIASPEVFMGVAADRTRHIKLGTGVISLPYHHPLMVADRMVQLD
HMTHGRVMLGVGPGALPGDAYMMGIP--PEVQRQRMDESLGVIMRLFTE--TEPVTHKSD
WFELNEG-------LLQLGPYQKP-HMPIAVASVQ-TGSGVTLAGKHGAAVLTI---T--
VPR-DPS-AGPSDLKGLWSVAESSAAEHGKS--V-NRDDWRLVLPVHLAETRKEALD-DA
RMGSGRYLR---EYS-EGTNG--------RAAIFDG------P-LEKVIDQMADNGS---
-----WIIGTPDDCIEAIHKLDEQS-GGFGGFLIQ-TVDWA-SREKMLRSYELLARYVMP
QFQG-------TVRSTAASNQWAADRQET--------LVGG-RT-----------RAIDQ
ARQI-YRAPV--------------------------------------------------
---------------
>SAR202clusterbacteriumAe2ChloroG2_PKB60442
--MNL-----------------PEKMKFGIFLGPFHKV-GENPTLALERDMELIQWLDTL
GYDEAWIGEHHSAGWETISSPELFIAAAAERTRHINLGTGVVSLPYHHPFMVANRMVQLD
HMTRGRVMFGVGPGALPTDAYMMGID--PTTQRAKMDEALGIILRLFTE--LEPITYKAD
WFELNEA-------LLQLRPYQKP-HMPIAVASIQ-SPSGVQLAGKHGASVLTI---T--
VPR-DPL-ADRADYGKLWDIAEESAEKHGQV--V-KREDWRLVVPVHLAETREKARE-QA
REGAAGFLR---DYT-EGTNG--------RKPVFDG------P-RDQVVDWMSDNGF---
-----WIVGTPDDCIEGINNLARES-GGFGGFLVQ-TVDWA-PRESILHSYELLARYVMP
QFQG-------SVAGMEVSNQWAKDRVDV--------LMDG-RM-----------RAIDK
AKSD-YSGSVNIS-----------------------------------------------
---------------
>SAR202clusterbacteriumCaspChloroG2_PKB58245
--MAL-----------------PERLKFGIFMGPFHRV-GENPTLALDRDLELVQWLDSL
GYDEAWIGEHHSAGWETISSPELFIAVAADRTKHIKLGTGVISLPYHHPFMVANRMVQLD
HMTHGRVMLGVGPGALPGDAYMLGID--PTTQRAKMDEAFGLVLRLMTE--TEPITYKSD
WFELREA-------MLQLRPYTKP-HMPIAVASVQ-SPAGVALAGKYGASVLTI---T--
RPR-DPSAV-QSDLAGLWAIAEESAAEHGKT--V-NRDDWRLVIPVHVAETRKEAFE-QA
RLGAGRYQG---EYF-EHTMG--------RDPVIDG------P-QEKIIDAMVENGT---
-----WIIGDPDDVTAGIRKLEERS-GGFGGLMVQ-TVDWA-QREHVLHSFELLARYVMP
RFQG-------STLGPAASNKWAYEHRET--------LTAG-RT-----------QAIDR
AKSD-YASRS--------------------------------------------------
---------------
>CandidatusEntotheonellagemina_ETX09112
--MNL-----------------PERMSFGIFMGPFHRV-GENPTLALDRDLELVQWLDYL
GFDEAWIGEHHSAGWEIISSPEIFIAAAAERTRHIKLGTGVISLPYHHPFMVANWMTQLD
HMTHGRVMMGVGPGALPSDAYMMGIE--HTTQRPRMDEALGVILRLFTE--TEPITHKSD
WFELREA-------MLQLRPYQKP-HMPVSVASVQ-SPAGVALAGKYGASVLTI---T--
VPR-DPSPSGESDLKNLWAVAEESAEAHGQE--V-RREDWRLVLPVHLAETRKEARD-QA
RMGAGRYLR---EYS-EGTNG--------RKPVFDG------P-LDKVIDFMADAGF---
-----WIVGTPDDCVEGIRRLAEQS-GGFGGFMVQ-TIDWA-PRDNMLQSYELLARYVMP
QFQG-------TAASTAASQRWAASRQEE--------LVAG-RA-----------RAIDR
ARED-YAASVR-------------------------------------------------
---------------
>SAR202clusterbacteriumIo17ChloroG2_PKB63926
--MPL-----------------PQRMKFGVFLGPFHRV-GENPTLAIDRDLELVEWLDDL
GYDEAWIGEHHSAGWEIIASPEIFMGIAADRTKHIKLGSGVISLPYHHPLMVADRMVQLD
HMTHGRVLFGVGPGALPGDAYMMGIP--PEVQRERMDESLGVIIRLFTE--EEPITYKCD
WFELNEG-------ILQLRPYLKP-HMPIAVASVQ-TGAGVTLAGKHGAAVLTI---T--
VPR-DPS-AGPSDLKGLWDVAEESADKHGHT--M-NRDDWRLVLPVHLAETRKEALD-DA
RIGSGRYLR---EYS-EGTNG--------RAAIFDG------P-LEKVIDQMSDNGS---
-----WIIGTPDDCVEAIHKLAEQS-GGFGGFLVQ-TVDWA-PREKMLRSYELLARYVMP
QFQG-------TLAGPAASNRWAADRQGT--------LVAG-RV-----------RAIDQ
AKQV-YRPPAEIS-GN--------------------------------------------
---------------
>SAR202clusterbacteriumCaspChloroG4_PKB60949
--MAL-----------------PERMKFGVFMAPFHWK-GENPTLSLERDLEMIKWLDDL
GYDEAWIGEHHSAGWEIIASPEVFMATAAERTKNIKLGTGVISLPYHHPMMVANRMVLLD
HLTRGRVMLGVGPGALVTDASMLGIE--PTLQRRRMDESLGIIMRLLKE--KEPITYESD
WFRLQEA-------QLHLRPYTKP-HFPIAVAAAQ-SPSGMVLAGKHGTSVLSV---S--
VIR-GGNEV--SDLNEFWKIAEETAAQHGNT--M-DRKEWRVVMHVHLAESKKEAME-QA
RKNAGRYQR---EYF-EETLG--------QPAAIDG------P-PDKIIDAMVERGA---
-----WCVGTPDDLIASIKRLDEQS-GGFGGFMIQ-STEWG-TREQVLHSYELVARYVMP
QFQG-------SIESLESSQAWSAAKRPE--------LLAQ-RD-----------AALAR
ARAD-YAESKPS------------------------------------------------
---------------
>CandidatusEntotheonellafactor_ETW96065
-------------------------------MAPFHRI-NENPTLALERDLELIQWMDTL
GFDEAWVGEHHSAGWETISSPEIFIGIAADRTRHIKLGTGVISLPYHHPLHVANRMVLLD
HLTRGRVMLGVGPGALVTDAHMLGIE--PNVQRKRMDEALEIIMRLFTE--TEPITYVSD
WFEMHEA-------MLQVRPFTKP-HMPVAVASVR-SPSGPALAGKHGAAVLSM---S--
VPR-ETEAR--ADMNYLWNVAEESAAEHEQT--V-RRDEWRLVLPVHLAESREEAMR-DI
RMGAGQFNR---EYL-EETLG--------RPMDFDG------P-TDKIIDHLVDMGE---
-----WIIGTPDDCIETIHRLDERT-GGFGGFLIGFTQDLA-PREKVLRSYELMARYVMP
HFQG-------SLAGLSGSNEWARKRSDH--------TREA-MN-----------QAVEV
AKQD-YEGRHNAV-PS--------------------------------------------
---------------
>SAR202clusterbacteriumIo17ChloroG3_PKB65232
--MTL-----------------PNRMKFGIFLAPFHWL-GDNPTLGLERDLETIQWLDRL
GFDEAWIGEHHSAGWETIASPEIFIGVAAERTKHIKLGTGVASLPYHHPLMVANRMVLLD
HLTRGRVMLGVGPGALVSDAYQLGID--PPTQRPRMDESIGIIKRLLTE--SNPITYKSD
WFTLNEA-------LLHLRPYTQP-HFPIAVAAAQ-SPSGMVAAGKHGLGVLSV---S--
VVR-GGSIS--SNLGDFWNIAEETAESYGQT--V-DRKEWRIVLHVHLAESRKEAME-QV
RERSAAYQY---DYF-HQTMG--------MPFEYEG------P-REKIADYMVANGA---
-----WCVGTPDDLIAKIKELDEQS-GGFGGFMIQ-ATEWG-TREQVMHSYELIARYVMP
HFQG-------SLTNLQISQKWSEEHRDE--------LQSL-KT-----------VSIDK
AISD-YRETK--------------------------------------------------
---------------
>SAR202clusterbacteriumIo17ChloroG1_PKB63094
--MAL-----------------PERMKFGIFMAPFHWL-GENPTLAIERDLETVEWLDYL
GFDEAWIGEHHSAGWENIASPEIFIAAAAERTKHIRLGTGVTSLPYHHPMMVANRMVQLD
HMTRGRVNLGVGPGALVSDAYMLGID--PTTQRQRMDESLGVIKRLLTE--IEPITHESD
WFTLRDA-------RLHLRPYTKP-HFPISAAAAQ-SPSGMVLAGKHGLGVLSV---S--
VVR-GGAYA--RNMKDFWKIAEDTAKEYGNV--M-DRNEWRLVVHVHLAESKKEAMA-QA
RERAGAYQR---EYF-ENTLG--------FQASFDG------P-QNQIIESMVENGA---
-----WCVGTPDDLVEQIHRLDESS-GGFGGLMIQ-ATEWG-TREQVKHSYELIARYVMP
QFQG-------SLVSLRNSQKQSADLKDE--------LNVL-KT-----------RSLEQ
ASKD-YEAQRVSD-----------------------------------------------
---------------
>Rhodospirillalesbacterium356684_OYY46846
--MAQT--------------GNHKGLTFGIFLAPFHRV-GENPTLSMARDMELIEWIDEL
GYDEAWIGEHHSAGWETIASPEVFIGAAIERTRYIRLGSGVTSLPYHHPLMVANRFVQLD
HMSRGRTMLGCGPGALPSDAYMMGID--PSTQRPRMEEALEAIMRLLEC--KEPVTMKTD
WFELKEA-------RLHLAPYSYP-HFPIACASTI-TPSGMIAAGKHGLGVLSIG-AG--
IPG-GP-----EMLGKQWGIYEETAAKHGKT--A-DRSKWRVVVNCHVTEDDEQALR-EV
HAGERRETV---TYF-EDTLG--------RPP---G------R-ADDPLRDGVKMGT---
-----TLVGSPDTVAKGIERLLGFSNGGFGGVLFR-AHEWA-TREQILRSYELFARYVMP
RFQG-------SLDTIVNSNQWAKDNRKG--------IFGP-NV-----------AAVKK
AFTD-AGREAPEE-FRARTPGA-------------------RDVA---------------
-----GD--------
>Reyranellamassiliensis_WP020697821
--MAQT--------------GNHKGLSFGIFLAPFHRV-GENPTLAMARDMELIEWIDEL
GFDEAWIGEHHSAGWETIASPEIFIGAAIERTRYIRLGSGVTSLPYHHPLMVANRFVQLD
HMSRGRTMLGCGPGALPSDAYMMGIE--PSTQRPRMEEALAAIMALLKC--EEPVTMKTD
WFELKEA-------RLHLAPYSYP-HFPIACASTI-TPSGMIAAGKHGLGVLSIG-AG--
IPG-GP-----EMLGKQWGIYEETAAKHGKT--A-DRGKWRVVVNAHIAEDDEQALR-EV
HAGERRETV---TYF-EDTLG--------RPP---G------R-ADDPLRDGVKMGT---
-----TLVGSPDTVAKGIERLLGFSNGGFGGVLFR-AHEWA-TREQTMRSYELFARYVMP
RFQG-------SLDTIVNSNQWAKDNRKG--------IFGP-NV-----------AAVKK
AFTD-AGREAPEE-FRARTPGA-------------------RDVA---------------
-----ND--------
>Enhydrobacteraerosaccus_WP085933899
--MAQT--------------GNHKGLTFGIFLAPFHRV-GENPTLSMARDMELIEWIDEL
GFDEAWVGEHHSAGWETIASPEVFMAAAIERTRYIRLGSGVTSLPYHHPLMVANRFVQLD
HMSRGRTMLGCGPGALPSDAYMMGIE--PSTQRRRMEESLEAIMRLLEC--KEPVTMKTD
WFELREA-------RLHLAPYSYP-HFPIACASTI-TPSGMIAAGKHGVGVLSIG-AG--
LPG-GP-----EAMAKQWAIYEETAAKHGKT--A-DRSKWRIVVNAHIADDDEQALR-EV
NAGERRETV---TYF-EDTLG--------RPP---G------R-ADDPLREGVKMGT---
-----TLVGTPDTVAHGIERLLGYSNGGFGGILFR-AHEWA-SREATMRSYELFARYVMP
RFQG-------SLDTIVASNEWARSNRKG--------IFGP-NV-----------AAVQK
AFTD-AGRAVPEE-FRARTPGA-------------------RDVA---------------
-----GD--------
>Reyranellasp_TAJ95462
--MAQT--------------GNHKGLTFGIFLAPFHRV-GENPTLAMARDMELIEWIDEL
GYDEAWIGEHHSAGWETIASPEVFIGAAIERTRYIRLGSGVTSLPYHHPLMVANRFVQLD
HMSRGRTMLGCGPGALPSDAYMMGID--PSTQRPRMEEALEAIMRLLAC--EEPVTMKTD
WFELKEA-------RLHLAPYSYP-HFPIACASTI-TPSGMIAAGKHGLGVLSIG-AG--
IPG-GP-----EMLGKQWGIYEETAAKHGKT--A-DRSKWRVVVNCHVTEDDEQALR-EV
HAGERRETV---TYF-EDTLG--------RPP---G------R-ADDPLREGVKMGT---
-----TLVGSPDTVAKGIERLLGFSNGGFGGVLFR-AHEWA-TREQTLRSYELFARYVMP
RFQG-------SLDTIVNSNQWAKDNRKG--------IFGP-NV-----------AAVKK
AFTD-AGREAPEE-FRARTPGA-------------------RDVA---------------
-----GD--------
>Reyranellasp_TAJ88114
--MVQT--------------GNHKGLTFGIFLAPFHRV-GENPTLAMARDMELIEWIDEL
GFDEAWIGEHHSAGWETIASPEVFIGAAIERTRYIRLGSGVTSLPYHHPLMVANRFVQLD
HMSRGRTMLGCGPGALPSDAYMMGIE--PSTQRPRMEEALAAIMALLKC--EEPVTMKTD
WFELKEA-------RLHLAPYSYP-HFPIACASTI-TPSGMIAAGKHGLGVLSIG-AG--
IPG-GP-----EMLGKQWGIYEETAAKHGQT--A-DRGKWRVVVNAHIAEDDEQALR-EV
HTGERRETV---TYF-EDTLG--------RPP---G------R-ADDPLRDGVKMGT---
-----TLVGSPDTVAKGIERLLGFSNGGFGGVLFR-AHEWA-TREQTMRSYELFARYVMP
RFQG-------SLDTIVNSNQWAKDNRKG--------IFGP-NV-----------AAVKK
AFTD-AGREAPEE-FRARTPGA-------------------RDVA---------------
-----ND--------
>Alphaproteobacteriabacterium6537_OJU32540
--MAQT--------------GNHKGLTFGIFLAPFHRV-GENPTLAMARDMELVEWIDEL
GYDEAWIGEHHSAGWETIASPEVFIGAAIERTRYIRLGSGVTSLPYHHPLMVANRFVQLD
HMSRGRTMLGCGPGALPSDAYMMGIE--PSTQRPRMEEALAAIMALLKC--EEPVTMKTD
WFELKEA-------RLHLAPYSYP-HFPIACASTI-TPSGMIAAGKHGLGVLSIG-AG--
IPG-GP-----EMLGKQWGIYEETAAKHGKT--A-DRAKWRVVVNAHVAEDDEQALR-EV
HAGERRETV---TYF-EDTLG--------RPP---G------R-ADDPLRDGVKMGT---
-----TLVGSPDTVAKGIERLLGFSNGGFGGVLFR-AHEWA-TREQTMRSYELFARYVMP
RFQG-------SLDTIVNSNQWAKDNRKG--------IFGP-NV-----------AAVKK
AFTD-AGREAPEE-FRARTPGA-------------------RDVA---------------
-----ND--------
>RhodospirillaceaebacteriumCCH5H10_WP082751826
--MAQT--------------GNHKGLTFGIFLAPFHRV-GENPTLSMARDMELIEWIDEL
GYDEAWIGEHHSAGWETIASPEVFIGAAIERTRYIRLGSGVTSLPYHHPLMVANRFVQLD
HMSRGRTMLGCGPGALPSDAYMMGID--PSTQRPRMEEALEAIMRLLEC--KEPVTMKTD
WFELKEA-------RLHLAPYSYP-HFPIACASTI-TPSGMIAAGKHGLGVLSIG-AG--
IPG-GP-----EMLGKQWGIYEETAAKHGKT--A-DRSKWRVVVNAHVTEDDEQALR-EV
HAGERRETV---TYF-EDTLG--------RPP---G------R-ADDPLRDGVKMGT---
-----TLVGSPDTVAKGIERLLGFSNGGFGGVLFR-AHEWA-TREQTMRSYELFARYVMP
RFQG-------SLDTIVNSNQWAKDNRKG--------IFGP-NV-----------AAVKK
AFTD-AGREAPEE-FRARTPGA-------------------RDVA---------------
-----GD--------
>Rhodospirillalesbacterium6911_OJW26105
--MAV-----------------HEGLRFGIFLAPFHRA-GDNPTLALGRDLELIQWLDTL
GYDEAWIGEHHSAGWEIIASPEIVIGIAAERTRHIMLGSGVTSLPYHHPLMVAQRFVQLD
HMTRGRAMLGCGPGALVSDAYMMGIK--AEDQRRMMDESLGAITRLLEC--KDPVTMKTD
WFELNEA-------RLHLKPYTKG-GFPIAVASAT-TPSGALTAGKYGVGLLSLG-AG--
LPG-GP-----QKLAESWRGAEAEAAKTGKT--M-DRANWRLVLNMHCAEDDEQAMR-EV
RLGERLETV---TYF-SETLG--------RPP---M------R-SEDPLRDGLAAGT---
-----TLVGSPDTIAAGIERMLAHTDGGAGAILFR-SHEWA-NREQTLRSYELFARWVMP
RFQG-------SLETTIGSRDWCSENRSG--------IFGP-AM-----------GALRK
AFTD-AGQEVPDH-MRLKLHTG-------------------KSPM---------------
-----DDAAG-----
>Belnapiamoabensis_WP084112630
-------------------------MRFGIFLAPFHRV-GDNPTLALGRDLELIQWLDTL
GYDEAWIGEHHSAGWEIIASPEIFIGAAAERTKHIKLGSGVTSLPYHHPFLVAQRFVQLD
HMTRGRAMLGCGPGALVSDAYMMGIK--AEDQRRMMDESLGAIMKLLAC--EEPVTMKTD
WFELNQA-------RLHLAPYTYP-HFPIAVASAT-TPSGVLTAGKHGVGLLSLG-AG--
LPG-GN-----AKLAEHWRQGEAEAAKHGKT--M-PRDGWRLVVNMHCAEEDERAFH-DV
ARGERLETL---SYF-SETLG--------RPP---M------R-SENPLGDGLKAGT---
-----TLVGSPETVAKGIERLLEYTEGGAGAVLFR-AHEWA-NREDTLRSYELFARWVMP
RFQG-------SLTMPLQSREWCSENRSG--------IFGP-SM-----------NALRK
AFTD-AGQEVPDH-IRLRLHTG-------------------KVEL---------------
---------------
>BelnapiaspF41_WP052215060
-------------------------MRFGIFLAPFHRV-GDNPTLALGRDLELIQWLDTL
GYDEAWIGEHHSAGWEIIASPEIFIGAAAERTKHIRLGSGVTSLPYHHPFLVAQRFVQLD
HMTRGRAMLGCGPGALVSDAYMMGIK--AEDQRRMMDESLGAIMKLLAC--EEPVTMKTD
WFELNQA-------RLHLAPYTYP-HFPIAVASAT-TPSGVLTAGKHGVGLLSLG-AG--
LPG-GN-----AKLAEHWRQGEAEAAKHGKT--M-PRDGWRLVVNMHCAEEDERAFH-DV
ARGERMETL---SYF-SETLG--------RPP---M------R-SENPLGDGLKAGT---
-----TLVGSPETVAKGIERLLEYTEGGAGAVLFR-AHEWA-NREDTLRSYELFARWVMP
RFQG-------SLAMPMQSREWCSENRSG--------IFGP-SM-----------NALRK
AFTD-AGQEVPDH-IRLRLHTG-------------------KVDL---------------
---------------
>RhodospirillaceaebacteriumSYSUD60015_WP119422468
--MA------------------HKGLKFGIFLAPFHWV-GENPTLAIGRDMELVEWLDHL
GYDEAWIGEHHSAGWETIASPEIFIGAAAERTRHIRLGSGVTSLPYHHPLMVANRFVQLD
HMTRGRTMLGVGPGALPSDAYMMGIE--PVDQRRRMDESLEAIISLLRG--AEPVTMKTD
WFEMRQA-------RLHLAPYTDP-HFTIAVASTL-TPAGMIAAGKHGLGVLSLG-AG--
IPG-GP-----EAMAGQWKIYEETAAKNGIT--P-DRREWRIVVNLHVADDDEEALR-QV
HAGERRETV---TYF-EDTLG--------RPP---G------R-SDDPLRDGVKLGS---
-----TLVGSVETVTRGIERLLGYSKGGFGGVMFR-ANEWA-TREQIMKSYELFARYVMP
RFQG-------SLDTIVASREWAKSNRKT--------IFGP-NV-----------AAIQK
AYTD-AGREVPPE-FTQRTPGA-------------------RDVG---------------
-----PAATGE----
>Reyranellasp_TAJ34696
--MAQT--------------GNHKGLTFGIFLAPFHRI-GENPTLGMARDMELIEWIDEL
GYDEAWIGEHHSAGWETIASPEVFIGAAIERTRYIRLGSGVTSLPYHHPLMVANRFVQLD
HMSRGRTMLGCGPGALPSDAYMMGIE--PSTQRPRMEESLAAIMALLKC--EEPVTMKTD
WFELKEA-------RLHLAPYSYP-HFPIACASTI-TPSGMIAAGKHGLGVLSIG-AG--
IPG-GP-----EMLGKQWGIYEETAAKHGHK--A-DRSKWRVVVNAHVAEDDEQALR-EV
YKGERNETV---TYF-EDTLG--------RPP---G------R-ADDPLRDGVKMGT---
-----TLVGSPDTVAKGIERLLGYSNGGFGGVLFR-AHEWA-TREQTMRSYELFARYVMP
RFQG-------SLDTIVNSNQWAKDNRKG--------IFGP-NV-----------AAVKK
AFTD-AGREAPEE-FRARTPGA-------------------RDVA---------------
-----GD--------
>Reyranellasp_TAJ40341
--MAQT--------------GNHKGLTFGIFLAPFHRV-GENPTLGMARDMELIEWIDEL
GYDEAWIGEHHSAGWETIASPEVFIGAAIERTRYIRLGSGVTSLPYHHPLMVANRFVQLD
HMSRGRTMLGCGPGALPSDAYMMGIG--PSTQRPRMEEALAAIMALLKC--EEPVTMKTD
WFELKEA-------RLHLAPYSYP-HFPIACASTI-TPSGMIAAGKHGLGVLSIG-AG--
IPG-GP-----EMLGKQWGIYEETAAKHGHK--A-DRSKWRVVVNAHVAEDDEQALR-EV
HAGERNETV---TYF-EDTLG--------RPP---G------R-ADDPLRDGVKMGT---
-----TLVGNPDTVAKGIERLLGYSNGGFGGVLFR-AHEWA-SRESTLRSYELFARYVMP
RFQG-------SLDTIVNSNQWAKDNRKG--------IFGP-NV-----------AAVKK
AFTD-AGREAPEE-FRARTPGA-------------------RDVA---------------
-----GD--------
>Acetobacteraceaebacterium_RYJ02390
--MA------------------HRGLRFGIFLAPFHRV-GDNPTLALGRDLELISWLDSL
GYDEAWIGEHHSAGWEIIASPEIFIAAAAERTKHIMLGSGVTSLPYHHPFLVAQRFVQLD
HMTRGRAMLGCGPGALVSDAYMMGIK--AEDQRRMMDESLGAIMKLLAC--EEPVTMKTD
WFELNQA-------RLHLAPYTYP-HFPIAVASAT-TPSGVQTAGKYGVGLLSLG-AG--
LPG-GN-----AKLADYWRQGEAEAEKHGKT--F-NRDGWRLVINMHCAEEDERAFR-DV
ARGERMETL---SYF-SETLG--------RPP---M------R-SENPLGDGLKAGT---
-----TLVGSPETIIKGIERLLEYTEGGAGGVLFR-AHEWA-NREDTLRSFELFARWVMP
HFQG-------SLTMPLQSREWCSENRQG--------IFGP-SM-----------NALRK
AFVD-AGQDVPDH-MRMKLHTG-------------------KVDL---------------
---------------
>Thermoflexushugenholtzii_WP098503884
--MTYR----------------PARMRFGIFLAPFHRL-GENPTVALQRDLELIDHLDRL
DYDEAWFGEHHSAGWELIASPELMIAASAQRTKHIKLGTGVSSLPYHHPFMLADRMVQLD
HMTRGRAMFGVGPGALTSDAYMLGID--PMTQRARMDEALGVILRLFR---GEVVTMETE
WFTLREA-------RLQLAPYTHP-HMPVAVASTF-SPAGPVTAGKHGVGILSVA-VS--
QPG-GL-----ISLSKTWEMAEEAATKAGKT--I-NRDDWRLVMPIHLAERREQAFA-DV
AEGMMRWNK---EYF-ENTLG--------RPADPSN------P-GD--VESTVARGG---
-----AIIGTPDDAIEAIERLLELS-GGFGCLLGL-AHEWA-TWEKTLHSYELWARYVAP
RFQG-------QYERIAASQKFVADNRAT--------IFGP-NA-----------AAIGK
AFID-AGVQLPAE-MLNRMQRG-------------------NV-----------------
---------------
>RhodospirillalesbacteriumURHD0017_WP092821586
--MAQT--------------GNHKGLQFGIFLAPFHRV-GENPTLGMARDMELIEWLDEL
GYDEAWIGEHHSAGWETIASPEVFIGAAIERTRYIRLGSGVTSLPYHHPLMVANRFVQLD
HMSRGRTMLGCGPGALPSDAYMMGID--PSTQRDRMEQSLSAIMQLLKC--EEPVTMKTD
WFELKEA-------RLHLAPYSYP-HFPIACASTI-TPSGMIAAGKHGLGVLSIG-AG--
LPG-GP-----EAMAKQWAIYEEMAAKHGHK--A-DRSKWRIVVNAHLADDDEQALR-EV
HAGERCETV---TYF-EDTLG--------RPP---G------R-SDEPLRDGVKNGT---
-----TLVGTPDTVAKGIEQLLGYSNGGFGGILFR-AHEWA-NREQTLRSYELFARHVMP
RFQG-------SLDTIVGSNTWSRENRKA--------VFGP-TV-----------AAVKK
AFTD-VGREVPDE-FRQRTVGA-------------------RDVS---------------
-----SD--------
>Humitalearosea_WP111400218
--MA------------------QRGVRFGIFLAPFHRV-GDNPTLAIGRDLELIQWLDQL
GYDEAWIGEHHSAGWETIASPEVFIAAAAERTRHIRLGSGVTSLPYHHPLLVAQRFVQLD
HMTRGRVMMGAGPGALVSDAYMMGID--PAHQRRRMEESLDAILRLLAC--EEPVTMKTD
WFELRDA-------RLHLAPYTDP-RFPIAVATST-TPSGVLAAGKHGLGMLSLG-AG--
LAG-GP-----QKLAEQWRLAEATAAKHGKT--M-DRRDWRLVVNVHVAEDDERAMR-DV
RLGERLETV---TYF-SETLG--------RPP---M------R-SENPLAEGLAAGT---
-----TLVGSPETVAAGIERLLGFTEGGAGAVLFR-AHEWA-NREDTLRSYELFARWVMP
RFQG-------SLVSTTGSREWVSSHRST--------IFAP-AI-----------EAMKQ
AFVA-AGQDVPDS-MRLRLHDE-------------------TAAK---------------
-----PEE-------
>Rhodopilaglobiformis_WP104517641
--MAT-----------------HEGLRFGIFLAPFHRV-GDNPTLALGRDLELIQWLDHL
GYDEAWIGEHHSAGWEIIAAPEIFIGVAAERTRSIMLGSGVTSLPYHHPLLVAQRFVQLD
HMTRGRAMLGCGPGALVSDAYMMGID--AEAQRRMMDESLGAIMALLAC--KEPVTLKTD
WFELRDA-------RLHLKPYTKG-GFPIAVASAT-TPSGALAAGKHGVGMLSLG-AG--
LPG-GS-----AKLAEYWRMCEAEAAKYGKT--V-SRDDWRLVVNMHCAETDEQAMA-EV
RKGERIETL---SYF-SDTLG--------RPP---M------R-SENPLAEGLAAGS---
-----TLVGSPETIVAGIERLLGFTGGGAGAVLFR-SHEWA-NREQTLRSYEQFARWVMP
RFQG-------SVETTHASREWCSENRSG--------IFGP-SM-----------GAIRK
AFVD-AGQEVPDH-MRMRLHTG-------------------KSA----------------
---------------
>Roseomonasstagni_WP092961172
--MA------------------KRGMQFGIFLAPFHRL-GDNPTLAISRDIELLEWLDRL
GFDEAWIGEHHSAGWETIASPELIIAAAAERTKTIRLGSGVTSLPYHHPFLVAQRFVQLD
HMTRGRAMLGCGPGALVSDAYMLGID--ATTQRRRMDEALEAIMALLAC--DGPVTRKTD
WFEMQEA-------RLHLRPYSDP-HFPIAVASTL-TPAGPATAGKHGVGILSLG-AG--
MPG-GP-----AALPGQWKIAEEAAAAAGKT--I-SRRDWRLVMNVHVAETDEQALA-DV
RVGERLETA---TYF-EDALG--------RPP---G------R-SQDPLTDGVKAGT---
-----TLVGSPETVARGIEKLVEASDGGFGGFMFR-ANDWA-NREQTWRSYELFARWVMP
RFQQ-------SLDTVRGSYEWAVANRKT--------IFSP-NV-----------EALRK
AFTD-HGSAVPES-FDARASGA-------------------RDL----------------
-------KG------
>CandidatusRokubacteriabacterium13140CM2688_OLD38817
--MA------------------HKGMKFGIFLAPFHRI-GENPTLALGRDMELIEWLDYL
GYDEVWVGEHHSAGWELIASPEIFIAAAAERTRHIMLGSGVTSLPYHHPLLVAQRFVQLD
HMTRGRSMLGCGPGALVSDAYMLGIE--PVTQRPRMDEALDAIMLLLRC--EEPVTMKTD
WFELRQA-------RLHLAPYTEP-CFPIAVASVM-TPAGVVAAGRHGLGVLSLG-AG--
LPG-GP-----EALANQWKLAEETAAKHGKR--M-DRKEWRLVVNVHVAEDDDEALR-QV
QRSERHETI---TYF-EETLG--------RPP---G------R-SDDPLTEGVKMGT---
-----TLVGSVDTVVRGIEHLQRLSDGGFGGLLFR-AHEWA-TREQTLRSYELFARHVMP
RFQF-------STETTRGSNEWARDNRKT--------IFSP-NV-----------EAIRR
AFTD-AGRQVPAE-FKQRTSGA-------------------RDEE---------------
-----PAAG------
>Rhodospirillalesbacterium7018_OJY67426
-------------------------MKFGIFLAPFHRV-GDNPNLAIRRDIEMLEWLDYL
GYDEAWIGEHHSAGWETIASPELIIAAAAERTKRIMLGSGVTSLPYHHPFLVAQRFVQLD
HMTRGRAMLGCGPGALISDAYMMGID--PTTQRRRMDESLDAIMALLAC--DKPVTMKTD
WFELKEA-------RLHLAPYSDP-HFPIAVASTM-TPAAPIAAGKHGVGILSLG-AG--
LPG-GP-----EAIAGQWKIAEESAAKHGKT--M-DRRNWRLVVNVHVAEDDDLALR-QV
SHGERMETV---TYF-EDALG--------RPP---G------R-SEDPLREGVKSGS---
-----TLVGSPDLVARGIERLVGLSQGGFGGLLFR-AHDWA-DREQTWRSYELFARYVMP
RFQG-------SLATVNASHEWAKDNRKT--------VFSP-NV-----------EALRK
AYTD-AGREVPKE-FHVRASGA-------------------RDAD---------------
-----MPKG------
>Paracraurococcusruber_WP133219168
--MA------------------HRGLRFGIFLAPFHRV-GDNPTLALARDLELVQWLDQL
GYDEAWIGEHHSAGWEIIASPEIFMAAAFERTKHIKLGSGVTSLPYHHPFLVAQRFVQLD
HMSRGRAMLGCGPGALVSDAYMMGIQ--AENQRRMMDESLGAIMRLLAC--EEPVTMKTD
WFELKEA-------RLHLAPYTYP-RFDIAVASAT-TPSGVLTAGKYGVGLLSLG-AG--
LPG-GN-----AKLAEHWRLGEKEAEKHGTT--M-PRSGWRLVVNVHVAEDDERAFR-DV
KAGERMETL---SYF-SETLG--------RPP---M------R-SEDPLGDGLRAGT---
-----TLVGSPETVAKGIERLLEYTEGGCGGVLFR-AHEWA-NREDTLRSYELFARWVMP
RFQG-------SLAMPAQSREWCSENREG--------IFGP-HI-----------PALRK
AFTD-AGMEVPDH-MRMRLHTG-------------------KVEV---------------
---------------
>betaproteobacteriumMWHP2sevCIIIb_WP106226962
--MA------------------HAGLRFGIFLAPFHRL-GDNPTLGLQRDLELIQWLDQL
GFDEAWIGEHHSGGWETIASPEIFIAAAAERTRHIMLGSGVTSLPYHHPFLVAQRFVQLD
HMTRGRAMLGCGPGALVSDAYMMGID--ADQQRRRMDESLGAIMHLLEC--KEPLTIKTD
WFELRDA-------RLHLAPYTKG-GFPIAVASAT-TPSGVLTAGKYGVGLLSLG-AA--
LPG-GP-----QKLAEQWQLGEAEAAKHGKT--M-NRDTWRLVINLHVAEDDEQAIR-EV
KHGERLETL---SYF-SETLG--------RPP---M------R-SENPLGDGLAAGT---
-----TLVGSPDTVAAGIERLLTFTGGGAGAVLFR-SHEWA-NREQTLRSYELFARWVMP
RFQG-------SLNTLRDSREWLSANRSG--------ILGP-SM-----------GALRK
AFTD-VGQEVPNH-MRLNLHTG-------------------SAPL---------------
-----EESPSKP---
>Rhodospirillalesbacterium6911_OJW28980
-------------------------MTFGIFLAPFHRL-GENPTLAMDRDIELIQWLDHL
GYDEAWIGEHHSAGWELIADPGLIIAAAAEKTRHIKLGSGVTSLPYHHPLMVAQRWVQLD
HMTRGRAMLGCGPGALTSDAYMLGIE--PATQRPRMLEAMDAIMRLLKM--EEPVTMKTD
WFEMRDA-------RLHLAPYSDP-HFDIAVASTI-TPFGMIAAGTHGVGVLSIG-AG--
LPG-GP-----EALAKQWQIAEDAAAKAGKT--I-SRKKWRVVVNAHIAEDDQQALD-EV
RKGERNETV---TYF-EDTLG--------RPP---G------R-AENPLADGVKMGT---
-----TLVGSPETVIKGIKRLLEYSQGGFGGILFR-AHEWA-NREQTMRSYELFARYVMP
VFQG-------SLDPIASSNAWAKENRKQ--------VFGA-TP-----------EAVKR
AFTD-FGHAVPEE-FRTRTIGA-------------------RDS----------------
---------------
>RhodospirillaceaebacteriumSYSUD60007_WP119266662
--MA------------------HKGLIFGIFLAPFHRV-GDNPNLAIARDMELIQWLDHL
GYDEAWIGEHHSAGWELIAAPELIIAAAAERTKHIRLGSGVTSLPYHHPLMVVNRFIQLD
HMTRGRAMLGCGPGALVSDAYMMGIE--PADQRRRMDQSLDAITRLLKC--EEPVTMKTD
WFELRDA-------RLQLAPYSDP-CFPIAVASTL-TPAGMQVAGKYGLGVLSLG-AG--
LPG-GP-----DALAGQWKIAEEEAAKHGRT--M-NRRDWRLVVNMHVAEDDEQALR-EV
HKGERLETV---TYF-EDTLG--------RPP---G------R-ADDPLREGVKMGT---
-----TLVGSPDTVARGIERLIAQSQGGIGGVMFR-AHEWA-NREQTLRSYELFARWVMP
RFQG-------SLDTVIGSREWAKSHRRT--------IFGP-NV-----------AAIRQ
AYID-AGKPIPEE-YSQRVPGA-------------------RDVP---------------
-----T---------
>HyphomicrobiumspCS1BSMeth3_WP072394155
-------------------------MIFGIFLAPFHRA-GDNPTLAIARDMDLISHLDAL
GYDEAWIGEHHSAGWELIASPELIIAAAAERTKNIRLGTGVTSLPYHHPFLVAQRFVQLD
HMTKGRAMLGCGPGALTSDAYMLAIK--AEDQRRRMGESLDAIMQLLKC--EEPVTMKTD
WFEMREA-------RLHLAPYTDP-HFPIAVASTQ-SPAGMQVAGKHGLGVLSLG-AG--
LPG-GV-----DALPAHWKIAEDEAAKYGKT--M-DRKGWRLVINMHCAEDDERALR-DV
AHGERQETV---TYF-EETLG--------RPP---G------R-SQDPLREGVKAGN---
-----TLVGSPETVTKGIERMIAASKGGVGGVMFR-AHEWA-NREDTFRSFELFARWVMP
KFQG-------SLDTVIASRDWCRDNRGT--------IFAP-NV-----------KAIEK
AYQD-AGKALPEG-YRSRLTGA-------------------RDDS---------------
-----KS--------
>Alphaproteobacteriabacterium6537_OJU41552
--MT------------------YGAMKFGIFLGPFHRL-GENPTLALERDMELIEWLDRL
GYDEVWIGEHHSAGWELVSSPELMIAAAAARTRRIMLGSGVTSLPYHNPLMVANRFVQLD
HMTRGRAMLGCGPGALTSDAYMLNIP--PALQRKRMEEALDVIMRLLAD--KEPVTAKTD
WFELKEA-------RLHLRPYTRP-HFPIVVASTI-TPFGMMAAGKHGLGVLSIG-AG--
LPG-GP-----EALAKQWQIAEDTAAEHGKS--M-SRGKWRIVVNVHVAEDDELALA-QV
RRGERAETV---DYF-DRTLG--------RPA---G------R-SDDPLRDGVKMGT---
-----TLVGSPELVTRGLQRLYELSGGGFGGVLFR-AHEWA-NREDTMKSYELFARYVMP
EFQD-------SLTSLRASNEWARDNRKT--------IFAP-SV-----------DAVKR
AFTD-VGRDAPSD-LADRALGG-------------------RDVR---------------
-----S---------
>StreptomycesspAg109O510_WP093502045
----------------------MDRIGFGAFLSPLHPL-GEDPTLTMWRDMELIEWLDQL
GFDEFWVGEHHSAGWGTISSPELFIAAAAERTRHIRLGTGVTSLPYHHPFMVASRAVQLD
HMTRGRFMLGVGAGSLPSDMHILGID--PVDTRPRTAESLEVILHLLNS--EEPLTRRTD
WFELRDA-------RLQVRPYSRA-GLPVAVSSAS-SPSGMRLAGQHGISPLSLG-TP--
--RPGTSP---SDLRAQWQHAEEAAAEHGRT--A-NRADWRITLPVHIAETREEAFR-DV
VEG---WLRYRNEYW-AQTLG--------LPIALSRAD------ARKALEAAVDNHG---
-----AIIGSVDDAIQAVERVQEAT-GGFGRLLVT-VQDWA-PRERMKHSFELLARFVAP
RFNG-------SLRGLTASQEWTSQQTRAWAEQHGATLLGR-PV-----------AAPK-
------------------------------------------------------------
---------------
>Acetobacteraceaebacterium_HBK08950
--MA------------------HRGLTFGIFLAPFHRL-GENPTLAIGRDVELIQWLDHL
GYDEAWIGEHHSAGWELIASPELIIAAAAEKTKHIKLGSGVTSLPYHHPFMVAQRWVQLD
HMTRGRAMLGCGPGALTSDAYMLGIE--PSTQRPRMLQSMDAIMKLLEM--DGRVTIKTD
WFEMNDA-------RLHLAPYSDP-HFEIAVASTI-TPFGMIAAGTHGTGVLSIG-AG--
LPG-GP-----EALATQWKIAEEAAAKHGKT--V-SRKKWRVVVNAHIAEDDEQALH-EV
RKGERNETI---SYF-EDTLG--------RPP---G------R-SDDPLSEGVKMGT---
-----TLVGSPETVAKGIQRLLDYSQGGFGGILFR-AHEWA-TREQTMRSYELFARYVMP
VFQQ-------SLEGPVGSRTWAMENRKQ--------VFGS-TP-----------EAVRR
AFTD-FGAAVPED-FKQRTLGG-------------------RDAG---------------
---------------
>Dankookiarubra_WP133293152
-------------------------MRFGIFLAPFHRV-GDNPTLALGRDLELISWLDTL
GYDEAWIGEHHSAGWEIIASPEIFIGAAAERTKHIMLGSGVTSLPYHHPFLVAQRFVQLD
HMTCGRAMLGCGPGALVSDAYMMGIK--AEDQRRMMDESLDAITRLLAC--EEPVTMKTD
WFELNQA-------RLHLAPYTYP-HFPIAVASAT-TPSGVLAAGKYGLGLLSLG-AG--
LPG-GN-----AKLADYWRQGEAEAAKHGKQ--F-KRDGWRLVVNMHCAEEDERALR-DV
ARGERIETL---SYF-SETLG--------RPP---M------R-SENPLGDGLKAGT---
-----TLVGSPETIVKGIERLLEYTEGGAGGVLFR-AHEWA-NREDTLRSYELFARWVMP
HFQN-------SLTMPAQSREWCSENRSG--------IFGP-SM-----------NALRK
AFVD-AGQEVPDH-MRMRLHTG-------------------KVDL---------------
---------------
>ParacraurococcusspNE82_WP132291943
-------------------------MRFGIFLAPFHRV-GDNPTLALGRDLELISWLDNL
GYDEAWIGEHHSAGWEIIASPEIFIAAAAERTRHIMLGSGVTSLPYHHPLLVAQRFVQLD
HMTRGRVMLGAGPGALVSDAYMMGIR--AEDQRRMMDESLDAITRLLAC--EEPVTMKTD
WFELKEA-------RLHLAPYSDP-RFQIAVASAT-TPSGVLAAGKYGLGLLSLG-AG--
LPG-GN-----AKLAEHWRLGEAEAAKHGKT--L-PRDGWRLVVNMHCAEEDERAFR-DV
ARGERVETL---SYF-SETLG--------RPP---M------R-SEDPLGDGLKAGT---
-----TLVGSPDTIIRGIERLVEYTEGGCGGVLFR-AHEWA-NREDTLRSYELFARWVMP
RFQG-------SLTMPAQSREWCSENRTG--------IFGP-SM-----------NALRK
AFTD-AGQEVPDH-MRMRLHTG-------------------KVDL---------------
---------------
>Streptomycesfulvoviolaceus_WP043457100
--MEI--------------TSSAGPQRFGVFLAPFHKY-GQNPTLALERDLDLMVHLDRL
GFDEAWIGEHHSGGWELVGAPDLFIATAAERTRRLRFGTGVTSLPYHHPLLTADRMVLLD
HLTRGRTMLGVGPGALASDAFMMGVE--VARQREMMAEGLEAVVALLRG--DGPVNRTTD
WFELRDA-------RLQLSPYTKP-RFDIAVAGSF-SPAGPLAAGRHGCSLMSIA-AT--
SAA-GF-----NVLGQHWDVVAEQAAAHGHT--A-DRDSWRIAGPMHLAETREQAIA-DV
AFGLADWV----EYF-SKVAT--------LPLSPASA-----S-HDDLVEAMNTSGF---
-----AVIGTPDDAIAQIERLDKQS-GGFGTYLLM-GNDWA-DRERTLRSYELFAKYVTP
HFQG-------SLDSLRDSRDWVSENRPT--------FLGA-SS-----------AAIES
AIRR-HNAAGGSF-GHG-------------------------------------------
---------------
>RoseococcusspSYPB2431_WP131550885
--MA------------------HAGLKFGIFLAPFHRL-GDNPTLAIHRDIDLLVALDSL
GYDEAWIGEHHSAGWETIASPELIIAAAAERTKHIKLGSGVTSLPYHHPFLVAQRFVQLD
HMTRGRAMLGCGPGALISDAYMLGLE--AKNQRPRMEESLAAIMKLLAC--EEPVTMKTD
WFELRQA-------RLHLAPYSYP-HMDIKVASST-TPSGVLAAAKHGLGLISLG-AG--
LPG-GP-----QKLAEQWRMGEAEAAKHGKA--M-NRADWRLVVNLHVAEEDELAIR-QV
KAGERMETE---DYF-GEVLG--------RPP---T------R-SEEPLRDGLKAGT---
-----TLVGSPETVARGIERLLAFTDGGAGGILFR-AHDWA-DREQTLRSFELFARWVMP
RFQG-------SLRMQTESREWCVANREG--------IFAP-NL-----------QALKQ
AFVD-AGQDVPEM-ERLKLRER-------------------QPGD---------------
---------------
>Streptomycesmirabilis_WP075030952
--MTAE---------------AAQPLRFGAFLSPLHPL-GEDPTLTMWRDLDLIGWLDQL
DFEEFWIGEHHSAGWGVIPSPELFIAAAAERTRHIKLGTGVISLPYHHPYMVASRAVQLD
HQTRGRFILGVGAGSLPSDMHQLGIA--PADTRQRTAEALDTVLHLLRS--EEPLSVDHG
WYRLNDA-------RLQLRPWSRE-GVQVALSSAT-SPFSMRLAGQHGITPLSFG-AP--
--RPGSGP---SDLKEQWLHLEESAEAHGRT--P-DRSKWRVTLPLHIAETREEAFS-QV
LDG---WLRYRNEYW-AETLG--------LPVALSPAD------ARKALESTVDNMG---
-----AIIGSVDDAIATIQQIQEVT-GGFGRLLVN-VQDWA-THEQTKRSFELLARYVAP
RFTG-------ALRGLEASQRWTAERSQA--------FLGA-AF-----------AAQQK
AVQD-S----------GTVRAGG-------------------------------------
---------------
>StreptomycesspSA15_WP095748052
--MT---------------------LRFGAFIPPFHSL-DEDPTTAFWRDLDLIEWLDVL
GIDEAWVGEHHSGGWSTVSSPELFLAAAAERTRRIKLGTGVVSLPYHHPLTTANRIVQLD
HQSGGRAMFGMGAGVSPADAHMMGIA--AGDQRRMMAESLDALVQLLTG--DEPVTVKTD
WFELREA-------RLHLRPYTKP-CFDMAVASAG-SERGMRLAGRYGLTSLTFA-GR--
---PGMEE---PPLARLWAAAEDEAAKYGKT--V-DRSKWRVAICVHIAETREEALS-QV
QDGMARWFR---EYV-RDTVG--------AQAKLP---------EGREAEVAVETRT---
-----AIIGSVDDAIEAIQRMLDES-GGFGTLLVN-TQDWA-TREQTKRSYELLARYVAP
HFTG-------ALESRRTSQQWVSERRND--------FA----------------AQARE
AARQ-S----------SSSR----------------------------------------
---------------
>Cystobacterfuscus_WP002620748
--MF------------------GDRLRFGAFIAPFHAL-DENPTLALQRDLELVQWLEHL
GYEEAWIGEHHSAGYELIASPELFIAAAAERTRSIRLGTGVSSLPYHHPLMLAERMNQLD
HMTRGRVMFGVGPGSLSSDAVMMGIP--VARQRDRMDEALDVLVRLLRG---EEVTHTSD
WFQLVNA-------RLQLTPYSRP-SIEMAVASQV-SPTGARAAGKHGIGLLSLG-AT--
TTA-GF-----NALAANWRIAEELARDHGKT--V-KREAWRLVGQMHIAETRDKAID-QV
RFGLEKWL----YYF-REVAN--------LPLVPDH------A-GGDPVEAYLATGS---
-----AVIGTPDDAIARIHQLTEES-GGFGSFLLM-AHNWA-DWEATKRSYELIARYVMP
RFQQ-------LNVNRQASMDWARQNKKG--------FTAQ-SR-----------AAVGE
RIAS-HMEEKGAENIQPDIAEK---VRA------------RAAGK---------------
-----KPPG------
>Streptomycesalbus_WP060728048
--MT---------------------VRFGAFLPPFHSL-GEDPTSAVWRDLDLIEWLDVL
GLDEAWVGEHHSGGWSPISSPELILAAAAERTRRIRLGTGVVSLPYHHPLMVANRLVQLD
HQSRGRIMLGMGAGVAPADAHMLGIA--PSDQRRMMAESLEALVQLLHG--TEPVTRKTD
WFELRDA-------RVHLRPYTRP-CFDMVVASAG-SERGMRLAGRYGLQSLTFA-GR--
---PGMVE---PPLAQLWAAAEDEAQQHGQN--I-DRANWRVSICLHLAETREEAMD-QV
RAGMGRWFR---EYV-RDTVG--------SGATLP---------EGREVETAVETHT---
-----AIIGTVDDAIEAIQRMLDQS-GGFGTLLVN-TQDWA-TREQTKYSYELLARYVAP
HFNG-------ALDSRKESQRWVAENRTT--------FS----------------AQAKE
AAKA-A----------RR------------------------------------------
---------------
>Streptomycesrimosus_WP033032682
--MT---------------------VRFGAFLPPFHSL-GEDPTSAVWRDLDLIEWLDVL
GLDEAWVGEHHSGGWSPISSPELILAAAAERTRRIRLGTGVVSLPYHHPLMVANRLVQLD
HQSRGRIMLGMGAGVAPADAHMLGIA--PSDQRRMMAESLEALVQLLHG--TEPVTRKTD
WFELRDA-------RVHLRPYTRP-CFDMVVASAG-SERGMRLAGRYGLQSLTFA-GR--
---PGMVE---PPLAQLWAAAEDEAQQHGQN--I-DRANWRVSICLHLAETREEAMD-QV
RAGMGRWFR---EYV-RDTVG--------SGATLP---------EGREVETAVETHT---
-----AIIGTVDDAIEAIQRMLDQS-GGFGTLLVN-TQDWA-TREQTKYSYELLARYVAP
HFNG-------ALDSRKESQRWVAENRTT--------FS----------------AQAME
AAKA-A----------RR------------------------------------------
---------------
>Streptomycespuniciscabiei_WP055705172
--MTTE---------------AVQPLGFGAFLSPLHPL-GEDPTLTMWRDLDLIEWADQL
GLEEFWVGEHHSAGWGVIPSPEVFIAAAAERTRHIRLGTGVISLPYHHPYMVAARAVQLD
HQTRGRFLLGVGAGSLPSDMHQLGIA--PADTRQRTAEALETVLHLLRS--EEPLTVDRG
WYRLHDA-------RLQLRPWSRD-GVPVALSSAT-SPFSMKLAGQHGVAPLSFG-AP--
--RPGSGP---SDLKEQWTHLEESAAAHGRS--P-DRSQWRITLPLHIAETRAEAFD-QV
LDG---WLRHRNEYW-ADTLG--------LPVALSRDE------ARKALEATADNLG---
-----AIIGSVDDAVTAIRQVQEVT-GGFGRFLVN-VQDWA-SHAHVKRSFELLARYVIP
RFTG-------ALRGLEASQRWTAERSEA--------FLGA-AF-----------AAQQK
AIAE-S----------TRARVGD-------------------------------------
---------------
>AlphaproteobacteriabacteriumHGWAlphaproteobacteria3_PKP78489
--MQ------------------GQKMRFGAFIAPFHPL-NENPTLALERDIELVQLMDKL
GYDEAWIGEHHSAGYELIASPELFIATVAERTRNIKLGTGVSSLPYHHPLMLADRINQLD
HITRGRVMLGVGPGSLPSDAFMMGIT--VAKQRDMMDEALDVIVPLLRG---EKVTAKTD
WFELKDA-------QLQMTPWSRP-SVEIAVASQV-SPTGATAAGRHGLGLLSIG-AT--
SAG-GF-----NALGSNWAICEDTAKDNGKT--V-DRSQWRLVGPVHIAETREKARE-NV
RFGLEQWL----YYF-REVAA--------LPLAPTD--------GSDPVDALIASGM---
-----AVVGTPDDAIAQIERLQQQS-GGFGCFMQL-AHNWA-NWENTRHSYELMARYVFP
KFQQ-------LNDNREASLNWARDNRPE--------FMGQ-AM-----------MAVGS
RVAQ-HIEKKGTENIRPEILAA---MGL------------DKKTD---------------
-----AAE-------
>FrankiaspEUN1f_WP006543802
--MSLAR-----KISSEVAAGERWPLKFGVFMAPFHRA-GRNPTLLLEQDVSLLEHLDRL
GFDEAWIGEHHSGGWEIIASPEVFIAHAAARTRHLRLGTGVVSLPYHHPLNVADRIVLLD
HLTRGRIMLGVGPGQLASDAHMLGID--TNRQRAMMEESLEAITALFDG--REPVTRKTD
WFTLQDA-------VLQLAPYTRP-RPEIAVAATF-SPAGPRTAGRFGAGMLSIA-AS--
QAG-GF-----DVLGSHWSVANEVAAQHGQT--V-DRRSWRLMGQMHLAETMEQAAK-DV
EYGLVDVQ----TYQ-SKVLP--------IPGDPST------P-LADRIRRGNETGS---
-----FICGTPEMAIEQIERLWQQS-GGFGTYLIL-AADLA-DQEATRRSYELFAREVVP
HFTG-------ASAGPLGSQDWQVSLSQT--------WKDQ-TA-----------TAIGK
AIED-HAASQASQTSQAPRP----------------------------------------
---------------
>Parvibaculumlavamentivorans_WP012110556
--MA------------------GKKMRFGAFIAPFHPL-NENPTLAIERDMELVQWMDKL
GYDEAWIGEHHSAGYELIASPEIFIATAAERTKHIRLGTGVSSLPYHHPLMLADRINQLD
HITRGRVMFGVGPGALPSDAFMMGIE--VAKQRDMMDEALDVLVPLLRG---ETVTAKTS
WFELNEA-------RLQMTPYSRP-SVEISVASQV-SPTGATAAGKHGLGLLSIG-AT--
SAG-GF-----NALATNWAIAQDNAKDCGQT--V-ERDQWRLVGPVHIAETREKARE-NV
RFGLEKWL----YYF-REVAA--------LPLAPSD--------GSDPVDALIASGM---
-----AVIGTPEDAIAQIERLQSQS-GGFGAFLQM-AHNWA-DFEQTKRSYELMARYVFP
KFQE-------LNVNREASLEWASTNRPT--------FMGQ-AM-----------MAVGT
RVAQ-HIEKKGTENIRPEILEA---MGL------------GKKPD---------------
-----AAQ-------
>Acidimicrobiaceaebacterium_HAM02975
--MD-------------------WPLSFGIFLAPFHPV-GQNPTLALERDLELVVRLDQL
GFDEAWIGEHHSAGYEIIASPEVFIATLAGRTRHLRLGTGVSSLPYHHPLILTDRMVLLD
HLTRGRVMFGVGPGALPSDAFMMGID--PMRQRDMMEEALEAILALLDG--TEPVNRQTD
WFTLRDA-------RLQLRPFTHP-RFEVAVAAQV-SPAGPRAAGRFGLSLLSIG-AT--
TAG-GF-----DVLGSHWVTMQERAAEFGTM--V-DRRRWRLVGPMHLAETEEQARR-DV
AFGLVKWV----DYF-ERVAA--------LPLAPNTL-----D-PDKMVDALMETGF---
-----AVVGTPEMAVAQIERLAEQS-GGFGTYLLM-AHEWA-DREATLHSYELFAREVIP
HFQG-------SMPSLVASRDWAADNRPE--------FIGQ-VG-----------GAIMQ
AISD-HHAEREAK-AKAE-----------------------QELT---------------
-----PRD-------
>PhenylobacteriumspLX32_WP111529598
--ML------------------PQRLRFGAFIAPFHPI-DENPTLALDRDMELVEWMDKL
GYEEAWIGEHHSAAYELIASPEIFIAAAAQRTKHIRLGTGVSSLPYHHPLMLADRINQLD
HMTRGRVMFGVGPGALVSDAFMMGIP--PHTQRDRMDEALACMVKLLRG---EAVTYNSD
WFELANA-------RLQMTPYSRP-SVEISVASQV-SPTGARAAGQHGLGLLSLG-AT--
STA-GF-----NALASNWAIAEEQAKEHGNV--M-DRSAWRLVGPMHIAETREQAME-DV
RFGLEKWI----YYF-REIAN--------LPVVPE---------GPDPVKTMIETGM---
-----AVIGTPDDAAARIQQLQDES-GGFGAFLFM-DHNWA-NWKRKKNSYELFARYVAP
KFQA-------LNVNRQASMDWVRENKDE--------FTGQ-AR-----------AAVGA
RIVQ-HMQEKGAENIRPEIVAM---ITG------------QAPPE---------------
-----TK--------
>StreptomycesspSM1_WP103543534
--MT---------------------LRFGAFIPPFHSL-DEDPTTGFWRDLDLIEWLDVL
GIDEAWVGEHHSGGWSTVSSPELFLAAAAERTRRIKLGTGVVSLPYHHPLTTANRIVQLD
HQSGGRAMFGMGAGVSPADAHMMGIA--AGDQRRMMAESLDALVQLLTG--DEPVTVKTD
WFELRDA-------RLHLKPYTKP-CFDMAVASAG-SERGMRLAGRYGLTSLTFA-GR--
---PGMEE---PPLARLWVAAEDEAAKYGKT--V-DRSKWRVAICVHIAETREEALS-QV
QDGMARWFR---EYV-RDTVG--------AQAKLP---------EGREAEVAVETRT---
-----AIIGSVDDAIEAIQRMLDES-GGFGTLLVN-TQDWA-TREQTKRSYELLARYVAP
HFTG-------ALESRRASQQWVSERRDD--------FA----------------AQARE
AARQ-S----------SSSR----------------------------------------
---------------

>AlphaproteobacteriabacteriumHGWAlphaproteobacteria11_PKQ07906
--MA------------------GTKMRFGAFIAPFHPL-DENPTLAIERDIELVQWMDRL
GYDEAWIGEHHSAGYELIASPELFIATLAERTKHIRLGTGVSSLPYHHPLMLADRINQLD
HITRGRVMFGVGPGALPSDAFMMGIE--VAKQRDMMDEALDVLVPLLRG---ETVTAKTS
WFELNEA-------RLQMTPYSRP-GVEIAVASQV-SPTGATAAGKHGVGLLSIG-AT--
SAG-GF-----NALATNWAICEDTAKDSRTT--I-DRNAWRLVGPVHIAETREKARE-NV
RFGLEKWL----YYF-REVAA--------LPLAPTD--------GSDPVDALIASGM---
-----AVIGTPDDAIAQIERLQSQS-GGFGAFLQM-AHNWA-DFDNTKKSYELMARYVFP
KFQD-------LNVNREASLDWARTNRPT--------FMGQ-AM-----------MAVGS
RVAQ-HIEKKGTENIRPEILDA---MGL------------GKKPD---------------
-----AAQ-------
>Euzebyatangerina_WP116715066
-----------------------MRMRFGTFMAPFHHP-EHNPTLALQDDLDLIQHMDRL
GFDEAWIGEHHSAGSEIIASPEIFIMAAAERTRNIKLGTGVVSLPYHNPLWVAERIVQLD
HMTRGRVMLGVGPGALPTDAAMLGLE--PPQMRPLLEEYLPIVMHLLQS--EEPISYSSD
RLTLKDA-------RLHLRPYSDP-LFDTAVAAVA-SPSGAKMAGKHGMGVLSLG-AT--
VAV-GM-----DVLAHHWTIQEEVAAEHGKV--A-DRDKWRLVGLMHLAETEEQARE-DV
KYGITQWF----RYF-QHVAA--------FPQMAVEGN----D-IDEMIDFVN-NGL---
-----GVIGTPEMAVTQIEELWKQSNGGFGAYMTL-AHNWA-NLERTKKSYELFARHVMP
RFQG-------QVHGTKGAAERAEAAREG--------LAEQ-QM-----------RAVDE
ATER-YEAEKEAKSTSL-------------------------------------------
---------------
>Ilumatobacterfluminis_WP133869009
-----------------------MRLRFGTFMAPFHPP-EHNPTLSLEADLDLLEHLDTL
GFDEAWIGEHHSAGSEIIASPEIFIAAAAARTQRIKLGTGVVSLPYHNPLWTAERIVLLD
HLTRGRIMLGVGPGALPTDAAMLGLE--PSQMRPLLEEYMEIVMQLLTT--DEPVNYSSE
RLTLSDA-------RLHLRPYSDP-LFDVAVAAVA-SPSGAKLAGRYGAGVLSLG-AT--
VAI-GM-----DVLAHHWTIQEEVAAQHGQV--A-DREKWRLVGLMHLAETEEEARR-DV
EYGITQWF----RYF-QNVAA--------FPQMAVEGG----D-IDEMVSFVN-GGL---
-----GVIGTPDQAIAQIEELLEQSNGGFGAYLTL-SHNWA-NNQATKKSYELFARHVMP
RFQG-------SVSSLIGAADRAQQSRPE--------LAEK-QL-----------VAVDE
AAQR-YEAEKAHA-----------------------------------------------
---------------
>RhodosalinusspE84_WP113288456
---------------------MHHRLRFGIFLAPFHKP-GINPTLALQNDLELIQHLDRL
GYDEAWVGEHHSAGSEIIASPEIFIGVAAERTRHIKLGTGVVSLSYHNPLWVAERIVMLD
HLTRGRVMLGVGPGALPTDAKMIGIE--PSQTRQYLEDSLGVIMHLLTS--EEPITFKND
RWDLREA-------RLHLRPYSNP-LFDVATAAVA-SPAGPRLAGRHGTGLLSIG-AT--
TAA-GF-----DALALHWDVIEAEAKAHGKT--V-DRSKWRLVGLVHIADTMDQAYR-DV
EYGMEQWF----HYF-QAVAA--------FPQMAVPGN----N-VKEMIEFVNESGF---
-----GAIGTPDMAIKQIERLHAQSNGGFGAYLML-AHNWA-DPQATHKSYELIARHVMP
HFQG-------HFLPTMDSAARAEKLRPE--------LAEK-HA-----------KAVED
MQAR-YAAEVADRETQAEPAE---------------------------------------
---------------
>Mycobacteriumpalustre_WP085078456
-----------------------M-LKFGTFIAPYHPV-RESPLTSYERDLELIQWCDRW
GFDEAWVGEHHSAAWENIPDPAMFLAVAGQRTQRIRLGSGVVSLPYHHPMMVADRFVQLD
YLTHGRAMLGVGPGALISDATMMGID--PTTQRPRMNEALGVIIRLLAG---ETVTHHSD
WFTLNEA-------RLQLLPVNG--SMPIAVASST-SPSGMTAAGRHGVGVLSLG-AG--
LIG-GK-----KDLAAHWALGEKAAADNGKQ--L-RREDWRLVIRAHLAHTRQRAIA-EV
REGREAERI---GYF-KRVAG--------L------------K-NDYTLEQEIEEDA---
-----AIVGTPDDMIEALHRLQEVT-GGFGGFLVL-AGDWA-DREATLRSYELMGRYVIP
EFRG-------HLDPLRASYDMVVAKKRD--------YGPP-AM-----------AAIKK
AYED-AGQQMPED-LNPTNLR---------------------------------------
---------------
>Ilumatobacternonamiensis_WP040496668
---------------------MHMRLRFGTFMAPFHPP-EHNPTLSLEHDLDLLAHMDEL
GFDEAWIGEHHSAGSEIIASPEIFIAAAAARTKHIKLGTGVVSLPYHNPLWVAERMVLLD
HLTRGRIMLGVGPGALPTDAAMLGLE--PTQMRPLLEEYMEIVMHLLTS--EEPISYSSD
RLTLNDA-------RLHLRPYSDP-LFDIAVAAVA-SPSGAKIAGRYGAGVLSLG-AT--
VAI-GM-----DVLAHHWTIQEDVAAQHDQV--A-DRAKWRLVGLMHLAESEEEARR-DV
EYGIVQWF----RYF-QNVAA--------FPQMAVEGG----D-IDEMVDFVN-GGL---
-----GVIGTPDQAIEQIETLLEQSNGGFGAYLTL-AHNWA-NNAATKKSYELFARHVMP
RFQG-------SVSSLISAADRAQQARPE--------LAEK-QL-----------TAVDE
ATAR-YESETSSPA----------------------------------------------
---------------
>Mycobacteriumsp12747610_WP066975752
-----------------------M-LKFGTFIAPYHPV-RESPLTTYERDLELIQWCDRW
GFDEAWVGEHHSAAWENIADPAMFLAVAGQRTHHIRLGSGVVSLPYHHPMMVADRFVQLD
YLTRGRAMLGVGPGALISDATMMGID--PVTQRPRMNESLGVITRLLAG---EVVTHQSD
WFTLNEA-------RLQMLPVNG--SIPIAVASST-SPSGMVAAGTHGAGVLSLG-AG--
LIG-GK-----KDLAAHWALGEKAAADNGKD--F-RREEWRLVIRAHLAYTREQAIA-EV
REGREAERI---GYF-KRVAG--------L------------K-NDYTLEQEIEEDA---
-----ALVGGPDDMIEALHRLQKIT-GGFGGFLVL-AGDWA-DREATLRSYELMARYVIP
EFRG-------HLDPLRASYDMVVSKKKD--------YGAP-AM-----------AAIKK
AYED-AGQQMPED-LNPTNLR---------------------------------------
---------------
>Mycobacteriumtriplex_WP036469389
-------------------------MRFGVFIAPYHMV-GDNPTLAFERDLQLVEAVEEL
GYEEAWFGEHHSGGTEISGAPDLMIATAAARTKRIRLGTGVASLPYHHPFMFADRMVQLD
HLTRGRLIVGVGPGALPGDAYMMGIE--TTRQRDMMLESLEAVLELWAD--EGPVTRKTD
WFTLRDA-------RLQLRPYSKP-GIEVSVAVTA-SPSGPVAAGKFGIGLLSIA-AT--
QRK-AF-----DALARNWRTATETAAAHGKT--V-RREGWRMVGPMHIAETEEQARR-EV
EVGLAQWV----DYF-QNVGA--------IPILGDFD-----P-GEDIVAAVNDTGV---
-----GVIGTPEMAVEQLRRLQKQS-GGFGTYLLM-AHEWA-NREATLRSYELISRYVMP
VFQD-------SLEPIERSRDWTIFHRET--------LMGN-IT-----------DAIVG
ATQQ-FLAERDAR-RRAEA----------------------EKVH---------------
-----TGQ-------
>Caulobacteraceaebacterium_RYF91964
--MA------------------GPKLRFGAFIAPFHPL-RENPTLALERDLELVQHMDRL
GFEEAWIGEHHSAGYELIASPELFIATAAERTKHIRLGTGVSSLPYHHPLMLADRINQLD
HITRGRVMFGVGPGALPSDAFMMGIP--VSAQRDRMDQAIDTLVPLLRG---EQVNVKTD
WFELNEA-------RLQMTPYSRP-SVEICVASQV-SPTGAKAAGKHGVGLLSIG-AT--
QSG-GF-----NALASNWAIAEEAAKDSGTS--M-DRGKWRLVGPVHIAETREQARA-DV
RFGLEDWL----YYF-REVAA--------LPLAPQD--------GTDPVDALIASGM---
-----AVIGTPEDAIAQIERLQAQS-GGFGAFLCM-DHNWA-PWEAKKKSYELLARYVAP
NFQG-------LNENREASLKWAAENRPR--------FIGE-AM-----------AAVGM
RVAQ-HIQEKGTDNIRPEILEA---MGM------------AKKD----------------
---------------
>Sphingomonasmucosissima_WP088333791
--MA------------------EDKIRFGAFIAPFHPL-NENPTLALERDLDLVVHMDKL
GFDEAWIGEHHSAGYELIASPELFIATVAERTRHIRLGTGVSSLPYHHPLMLADRINQLD
HITRGRVMFGVGPGALPSDAFMMGIP--VSRQRDRMDEALDVLVPLLRG---EQVTKKTD
WFELNKA-------RLQMLPYSRP-SVEISVASQV-SPSGATAAGRHGLGLLSIG-AT--
QTG-GF-----NALTSNWAIAEQQAAESGTK--V-DRSQWRLVGPMHVAATREEARA-QV
REGLDKWL----YYF-REVAA--------LPLAPTD--------GSDPVDAIVDSGM---
-----AVVGTPEDAVKQIERLREQS-GGFGAFLLL-DTNWA-EWENKKKSYEMIARYVMP
EVNG-------MNANRQSSIEWAATNRPR--------FIGE-AQ-----------AAVGA
RLAE-HIQKKGTENIRPEILAA---MGI------------DKKAE---------------
-----AAE-------
>Salinisporapacifica_WP018739086
--MS---------------------LKFGAFIPPFHSL-GEDPTSAMWRDLDLIEWLDTL
GIDEAWVGEHHSGGWSTISSPELFLAAAAERTRRIKLGTGVVSLPYHHPLTAANRVVQLD
HQSRGRAMFGVGAGVSPADAHMMGIA--ASEQRRMMAESLDAIVHLLTD--PSPLTRKTD
WFELREA-------RLHLQPYTQP-CFDVAVASAG-SERGMRLAGRYGLASLTFA-GR--
---PGMVE---PPLSRLWAAAEDEAAAHGHT--V-DRAKWRVAICVHLADTRQEAMD-QV
RAGMGRWFR---EYV-QDTVG--------AEAKLP---------EGREPEVAMETHT---
-----AIIGSVEDAIEAIDRMQTES-GGFGTLLVN-TQDWA-TREQTKYSYELLARYVAP
HFTG-------ALESRRASQRWVSENRGD--------FS----------------AQARE
AARR-A----------SSSR----------------------------------------
---------------
>Caulobactermirabilis_WP099622811
--MV------------------GSKLRFGAFIAPFHPL-RENPTLALERDIELVQHMDRL
GYEEAWIGEHHSAGYELIASPELFIATVAERTRHIRLGTGVSSLPYHHPLMLADRINQLD
HITRGRVMFGVGPGALPSDAFMMGIP--VSAQRDRMDEALDVLVPLLRG---EQVTRKTN
WFELNEA-------RLQMTPYSRP-SVEICVASQV-SPTGASAAGRHGAGLLSIG-AT--
QTG-GF-----NALASNWAIAEDKARDAGKT--M-DRDGWRLVGPMHVAETREQARA-DV
RFGLEDWL----YYF-REVAA--------LPLAPQD--------GSDPVDALIASGM---
-----AVIGTPEDAIAQIERLQAQS-GGFGAFLMM-DHNWA-NWDAKRKSYELIARYVAP
RFQG-------LNDNRDASLTWAAQNRPR--------FIGE-AM-----------AAVGA
RVAQ-HVQEKGTENIRPEILAA---MGM------------DKKPA---------------
-----AE--------
>PhenylobacteriumspSCN7031_ODT86577
--ML------------------NPRLRFGAFIAPFHPV-EENPTLALERDLELVQHLDAL
GFEEAWIGEHHSAGYELIASPELFIAFAAERTKHIRLGTGVSSLPYHHPLMLADRINQLD
HMTRGRVMFGVGPGALISDARMMGIP--PEAQRDRMDEALEVLVRLLRG---EEVTHKSD
WFELWQA-------RLQMTPYSRP-SVEIAVANQV-SPTGARAAGRHGLSLLSLG-AT--
GTA-AF-----NALASNWNIATELAADNGKA--M-DRQSWRLVGPMHIAPTREQAME-DC
RFGLEKWI----YYF-REIAN--------LPVVPD---------GPDPVKALVESGT---
-----AVIGTPDDAVRRIQQLADES-GGFGAFLFM-DHNWA-PWAQKKLSYELIARYVAP
KFQQ-------LNENREASIAWVGGKKAE--------FTGQ-TM-----------AAMGA
RIAQ-HIAEKGAKDIRPEIAAM---LGG------------AAAKP---------------
-----Q---------
>Sphingomonassp6610_OJU16779
---M------------------GEKLRFGTFIAPFHPL-RENPTQAIERDLDLVVHLDKL
GYDEAWIGEHHSAGYELIASPELFIAFAAERTRNIRLGTGVSSLPYHHPLMLADRINQLD
HMTRGRVMFGVGPGALPSDAFMMGIP--VAKQRDRMDEALDVLVRLLRG---ETVTRKTD
WFELAEA-------KLQMTPYTRP-SVEIAVASQV-SPTGAQAAGRNGVGILSIG-AT--
QTG-GF-----NALASNWAIAEDVARENGKT--M-DRSRWRLVGPMHVAATREEARA-QV
RFGIEDWL----YYF-REVAA--------LPLAPTE--------G-DPIDALVDNGM---
-----AVVGTPEDAVRQIERLQQQS-GGFGAFLTL-DTNWA-EWDAKKKSYELIARYVMP
KFQD-------LNINRDTSLAWARDNRPR--------FIGE-AQ-----------AAVGA
RVAQ-HIQQKGTENIRPEILAA---MEL------------DKKTD---------------
-----AAE-------
>Rubritepidaflocculans_WP084602647
--MP------------------HAGLKFGIFLAPFHRL-GDNPTLALARDIELLVALDAL
GYDEAWIGEHHSAGWETIASPELIIAAAAERTKHIRLGSGVTSLPYHHPFLVAQRFVQLD
HMTRGRAMLGCGPGALVSDAYMMGIE--ARTQRPRMEEALAAIMALLAC--EEPVTMKTE
WFELRQA-------RLHLAPYTHP-RFPISVASST-TPAGALAAARHGLGLISLG-AG--
LPG-GP-----QKLADQWRMAEAEAAKHGKT--M-DRANWRLVVNMHCAEDDARAMA-EV
RHGERLETE---SYF-GETLG--------RPP---T------R-SEDPLGDGLRAGT---
-----TLVGSPETVAEGIARLLAFTEGGAGGVLFR-SHEWA-DREQTLRSYELFARWVMP
RFQG-------SLRMPAQSRDWCVANREG--------IFAP-NL-----------AALKQ
AFVD-AGQPVPEM-DRLRLRER-------------------GPGR---------------
-----A---------
>Acidimicrobiaceaebacterium_MAT04894
-----------------------MRLRFGTFMAPFHPP-EHNPTLSLEADLDLLEHMDTL
GFDEAWIGEHHSAGSEIIASPEIFIAAAAARTRRIKLGTGVVSLPYHNPLWTAERIVLLD
HLTRGRIMLGVGPGALPTDAAMLGLE--PSQMRPLLEEYMEIVMQLLTS--DEPVNYSSD
RLTLRDA-------RLHLRPYSDP-LFDIAVAAVA-SPSGAKLAGKYGAGVLSLG-AT--
VAI-GM-----DVLAHHWTIQEEVAAQHGHV--A-DRDKWRLVGLMHLAETEEEARR-DV
EYGITQWF----RYF-QNVAA--------FPQMAVEGG----D-IDEMVNFVN-GGL---
-----GVIGTPDQAIAQIEELLEQSNGGFGAYLTL-SHNWA-NNQATRKSYELFARHVMP
RFQG-------SVSSLIGAADRAQQARPE--------LAEK-QL-----------VAVDE
AAQR-YEAEKANA-----------------------------------------------
---------------
>PhenylobacteriumspRIFCSPHIGHO201FULL6931_OHB27913
--ML------------------APRLRFGAFIAPFHPV-EENPTLALERDLELVQHMDAL
GFEEAWFGEHHSAGYELIASPEVFIAFAAERTKHIRLGTGVSSLPYHHPLMLADRINQLD
HMTRGRMMFGVGPGALISDARMMGIP--PDKQRDRMDEALEVIVRLLRG---EEVTHKSD
WFELWQA-------RLQMTPYSRP-SVEIAVASQV-SPTGARAAGRHGLGLLSLG-AT--
GTA-AF-----NALASNWHIATEMAGDHGKT--M-DRSAWRLVGPMHIAPTREQAME-EC
RFGLDKWI----YYF-REIAN--------LPVVPE---------GPDPVKALVESGT---
-----AIIGTPDDAAARIQQLVDQS-GGFGAFLLM-DHNWA-PWEAKKRSYELFARYVAP
RFQQ-------LNDNREASIAWVGGNKAE--------FTGQ-TM-----------AAMGA
RIAQ-HIAEKGAADIRPELAAL---VGA------------ATPPA---------------
-----KGE-------
>Mycobacteriumsp11000297_WP066819905
----------------------MVRMSFGTFIAPYHPV-KESPLTSYERDLELIAWCDRW
GFDEAWVGEHHSAAWENIADPAMFLAAAGQRTQRIRLGSGVVSLPYHHPMMVADRFVQLD
YLTHGRAMLGVGPGALISDATMMGID--PSTQRPRMNEALGVITRLLAG---ETVTHHSD
WFTLNEA-------QLQMLPVNG--TMPVAVASST-SPSGMTAAGTHGVGVLSLG-AG--
LIG-GK-----KDLAAHFALGEKAAAESGKT--L-RREEWRLVIRAHLAHTREQAIA-EV
REGRETERV---GYF-KRVAG--------L------------K-NDYTLEQEIAEDA---
-----AIVGTPDDMIEALHRLQEAT-GGFGGFLVL-AGDWA-DREATMRSYELMGRYVIP
EFRG-------HLEPLRASYDMVISKKKD--------YGAP-AM-----------AAIKK
AYED-AGQQMPDD-LNPTNLR---------------------------------------
---------------
>Sphingomonassp6736_OJV33836
---M------------------GQKLRFGTFIAPFHPL-RENPTQALERDLDLVVHLDKL
GYDEAWIGEHHSAGYELIASPELFIAFAAERTKRIRLGTGVSSLPYHHPLMLADRINQLD
HMTRGRVMFGVGPGALPSDAFMMGIP--VAKQRDRMDEALDVLVPLLRG---ETVTKKTD
WFELAEA-------RLQMTPYTKP-SVEIAVASQV-SPTGAQAAGRHGVGILSIG-AT--
QTG-GF-----NALASNWAIAEEVAKESGRI--M-NRDGWRLVGPMHVAATREEARA-QV
RFGIEDWL----YYF-REVAA--------LPLAPTE--------G-DPIDALVNNGM---
-----AVVGTPEDAIAQIERLRQQS-GGFGAFLTL-DTNWA-EWDAKKKSYELIARYVMP
KFQD-------ANGNRDASLAWARDNRPR--------FIGE-AQ-----------AAVGA
RVAQ-HIQQKGTENIRPEILAA---MGL------------DKKTD---------------
-----AAE-------
>Cryptosporangiumaurantiacum_WP084742125
--MTLSR-----TIADEVASGQRSPLRFGIFLAPFHRA-GRNPTLLLEQDLELLEHLDRL
GFDEAWIGEHHSGGWEIIGSPEVFLAAAAARTRQLRLGTGVVSLPYHHPLNVADRMVLLD
HLTRGRVMLGVGPGQLASDAHMLGID--TNRQRAMMEEALEAIVALLDG--REPVTRKTD
WFTLQDA-------VLQLRPYRRT-GLPLAVAATF-SPAGPRTAGRFGAGLLSIA-AS--
QPG-GT-----DLLDTHWRTANEVAAEHGQV--M-RRDEWRLMGMMHLADTEAQARE-DV
RYGLVDVQ----NYQ-GKVLP--------IPLDPET------P-LEARIEQGNATGS---
-----FICGTPEMAIAQIERLWERS-GGFGAYLLM-AADFA-DRAATRRSYELFAREVIP
HFTG-------ASAGPLGSQDWQVGLSEQ--------WRDQ-TA-----------RAIGK
AIED-HAAGR--------------------------------------------------
---------------
>Mycobacteriumsp12747610_WP066975764
-------------------------MRFGVFIAPYHMI-GDNPTLALERDIALVEAVEGL
GYEETWFGEHHSGGTEIIASPELMIATAAAKTKRIRLGTGVASLPYHHPFMFADRMVLLD
HLTRGRLIVGVGPGALPGDAYMMGIE--TTRQRDMMTESLDAVMALWRD--EEPVNRETD
WFTLRDA-------RLQMRPYSRP-GIEVSVAVTA-SPSGPVAAGKFGVGLLSIA-AT--
QRK-AF-----DALARNWRTAQDSAAQHGTT--V-NRDKWRLCGPMHIAETEEQARR-DV
EKGLAQWV----DYF-QNVGA--------IPILGDFD-----P-GDDIIGAVNETGV---
-----GVIGTPDMAIEQLRRLLEKS-GGFGTYLLM-AHEWA-NREATLRSYELISRYVMP
VFQD-------TLEPLERSRDWTIFHRQQ--------LMGN-IY-----------SAVAG
ATQK-FLEERDAR-RLAEV----------------------EALR---------------
-----AAQ-------
>Phenylobacteriumzucineum_PZQ63306
--MF------------------GPRLRFGAFIAPFHPV-DENPTLALERDLELVQHLDRL
GFEEAWIGEHHSAGYELIASPELFIAAAAERTKHIRLGTGVSSLPYHHPLMLADRINQLD
HMTRGRTMFGVGPGALISDARMMGIP--PEKQRDRMDEALEVLVRLLRG---EEVTHKSD
WFELWQA-------RLQMTPYSRP-SVEIAVASQV-SPTGARAAGRHGLSLLSLG-AT--
GTA-AF-----NALASNWNIATEMAGDNGKT--M-DRQGWRLVGPMHIAPTREQAME-DI
RFGLEKWI----YYF-KEIAN--------LPVVPE---------GPDPVKALIESGT---
-----AVIGTPEDAVNRIQQLVDQS-GGFGAFLLM-DHNWA-PWEQKKLSYELIARYVAP
KFQQ-------LNENREASIAWVGGNKAE--------FTGQ-TM-----------AAMSA
RIAQ-HIAEKGDKDIRPEFAAM---LGG------------AAAPP---------------
-----KAE-------
>Frankiaasymbiotica_ONH24204
-------------------------MRFGVFLAPFHKA-GRNPTLLLEQDLALIEHLDRL
GFDEAWIGEHHSGGWEIISSPEVFIASAAARTRRIRLGTGVVSLPYHHPLHVADRIVLLD
HLTRGRVMLGVGPGQLASDAHMLGID--TNRQREMMEESLEAVVALLAG--EEPVTRQTD
WFTLRDA-------VLQLAPYTRP-RPEIAVAATF-SPAGPRTAGRFGAGMLSIA-AS--
QAA-GF-----DILGSHWQVATEMAARHGQT--M-DRRGWRLMGQMHLADTVEQAAK-DV
AYGLTDVQ----NYQ-AKVLP--------IPFDPST------P-LAERTEHGNATGS---
-----FICGTPDMAIAQIERLWQQS-GGFGGYLLL-AADLA-DPEATRHSYELFAREVVP
HFTG-------ASAAPLASENWQFGKSET--------WRNQ-TS-----------AAIGK
AIQD-HAA------AAAPTPA--------------------NS-----------------
---------------
>Mycobacteriumarosiense_WP083064568
-----------------------M-LRFGTFIAPYHPV-RESPLTTYERDLELIEWCDRW
GFDEAWVGEHHSAAWENIADPAMFLAVAGQRTRRIKLGSGVVSLPYHHPMMVADRFVQLD
YLTHGRAMLGVGPGALISDATMMGID--PSTQRPRMNEALGVIIRLLAG---EVVTHHSD
WFTLNEA-------RLQMLPVNG--SMPIAVASST-SPSGMTAAGTHGVGVLSLG-AG--
LIG-GK-----KDLAAHWALGEKAAAESGKQ--L-RRDEWRLVIRAHLAHTREQAKA-EV
IEGREAERV---GYF-KRVAG--------L------------K-NDYTLEQEIEEDA---
-----AIVGTPDDMIEALHRLQNIT-GGFGGFLVL-AGDWA-DREATLRSYELMGRYVIP
EFRG-------QMDSLRASYDMVVAKKRD--------YGAP-AM-----------AAIKK
AYED-AGQQMPED-LNPTNLR---------------------------------------
---------------
>Sphingomonasjeddahensis_WP076745000
--MA------------------GEKIRFGAFIAPFHPL-DENPTLALERDLDLVVHMDKL
GYDEAWLGEHHSAGYELIASPELFIATVAERTRNIRLGTGVSSLPYHHPLMLADRINQLD
HITRGRVMFGVGPGALPSDAFMMGIP--VSRQRDRMDEALDVLVPLLRG---EQVTKKTD
WFELNEA-------RLQMLPYSRP-SVEISVASQV-SPSGATAAGRHGLGLLSIG-AT--
QTG-GF-----NALTSNWAIAESQARDSGTS--V-DRDQWRLVGPMHIAATREEARA-QV
RAGLDKWL----YYF-REVAA--------LPLAPTD--------GSDPVDAIVDSGM---
-----AVVGTPEDAVKQIERLREQS-GGFGAFLLL-DTNWA-EWDNKKKSYELIARYVMP
EVNG-------MNINRRASIEWAAANRPR--------FIGE-AQ-----------AAVGA
RLAD-HIEKKGTENIRPEILAA---MGL------------DKKAE---------------
-----AAE-------
>Streptomycesmirabilis_WP051959376
--MY------------------PERLKFGAFLAPFHPL-GEDPTLQFERDLELIELFDRL
NYDEFWIGEHHSLGWNSIGVPELFVAAAAERTRQIKLATGVMTLPYHHPFMVATRAMHLD
HLTRGRFILGVGAGSSPVDAHMLGRE--WGEMRRMFGESLEAVVELLHG--DQPVTRKTP
WFTLQDA-------KLQLAPYRAG-RIEIAAASVA-SPHSVRLSGQLGISTVSFG-VS--
--RPGHRP---PDMQTQWRYAEEAAAEHGRT--V-DRRNWRITLPIHVAETRAQAID-DV
RAGYQRWAY---EYW-GDLRG--------LDVSIPGVE------PEDAIEAAIEAGS---
-----AIVGSVDDCVAGIRRMQEET-GGFGTLLVY-LQDWA-DPERTRRSYDLLARYVAP
HFTG-------SARPLAESARWYQENRDL--------FGGK-LT-----------LPDHG
A-------------RPRGAAAG--------------------------------------
---------------
>Mycobacteriummarseillense_WP082991415
-------------------------MSFGTFIAPYHPV-RESPLTTYERDLELIEWCDRW
GFDEAWVGEHHSAAWENIADPAMFLAVAGQRTRRIRLGSGVVSLPYHHPMMVADRFVQLD
YLTHGRAMLGVGPGALISDATMMGID--PVTQRPRMNEALGVIIRLLAG---ETVTHHSD
WFTLEEA-------RLQLLPVNG--SMPIAVASST-SPSGMTAAGTHGVGVLSLG-AG--
LIG-GK-----KDLAAHWALGEKAAAESGKQ--L-RREEWRLVIRAHLAPTREQAKA-EV
REGREAERI---GYF-KRVAG--------L------------K-NDYTLEQEIEEDA---
-----AIVGTPDDMIEALHRLQNIT-GGFGGFLVL-AGDWA-DRETTLRSYELMGRYVIP
EFRG-------HLDPLRASYDTVVAKKRD--------YGAP-AM-----------AAIKQ
AYED-AGQQMPED-LNPTNLR---------------------------------------
---------------
>Streptomycesscabrisporus_WP078974072
MAHTEAQ-----HIARQVALGERDPLRFGVFLAPFHQA-GRNPTLLLEQDLALVEHLDRL
GYAEAWIGEHHSGGWEIVASPELFIASAAARTRHIRLGTGVVSLPYHHPLHVADRMVLLD
HLTRGRVMLGVGPGQLASDAHMLGID--TARQRAMMEESLEAIVALLAG--REPVTRESD
WFTLRDA-------RLQLRPYTHP-SFEIAVAATF-SPAGPRTAGRFGAGMLSIA-AS--
QEG-GF-----DALGSHWGIANEVAARHGRT--M-DRSAWRLMGMMHIAETEEQARR-EV
AYGLEGIQ----NYQ-AKVLP--------IPLDADA------P-LAQRIDRGNATGS---
-----FICGTPEMAIRQIERLWQKS-GGFGTYLFM-GADFA-DPAATRRSYELIAREVIP
YFTG-------AAHGPIASQDWQVGLSET--------WRDR-TA-----------QAVGG
AVKD-YESTKG---AST-------------------------------------------
---------------
>Frankiaasymbiotica_WP081438887
--MSLSR-----TITNEVAAGARWPLRFGVFLAPFHKA-GRNPTLLLEQDLALIEHLDRL
GFDEAWIGEHHSGGWEIISSPEVFIASAAARTRRIRLGTGVVSLPYHHPLHVADRIVLLD
HLTRGRVMLGVGPGQLASDAHMLGID--TNRQREMMEESLEAVVALLAG--EEPVTRQTD
WFTLRDA-------VLQLAPYTRP-RPEIAVAATF-SPAGPRTAGRFGAGMLSIA-AS--
QAA-GF-----DILGSHWQVATEMAARHGQT--M-DRRGWRLMGQMHLADTVEQAAK-DV
AYGLTDVQ----NYQ-AKVLP--------IPFDPST------P-LAERTEHGNATGS---
-----FICGTPDMAIAQIERLWQQS-GGFGGYLLL-AADLA-DPEATRHSYELFAREVVP
HFTG-------ASAAPLASENWQFGKSET--------WRNQ-TS-----------AAIGK
AIQD-HAA------AAAPTPA--------------------NS-----------------
---------------
>Phenylobacteriumzucineum_WP012521693
--MF------------------GPRLRFGAFIAPFHPV-DENPTLALERDLELVEHMERL
DYDEAWFGEHHSAGYELIASPELFIAAAAQRTKRIRLGTGVSSLPYHHPLMLADRINQLD
HMTRGRVMFGVGPGALVSDAFMMGIP--VAKQRDRMDEALEVLIRLMRG---EEVTHKSD
WFELWQA-------RLQMTPYSRP-SVEIAVASQV-SPTGARAAGRHGAGLLSLG-AT--
GTA-AF-----NALASNWNIACEQAAEHGQT--M-DRSAWRLVGPMHIAETREQAMA-DA
RFGLEKWI----YYF-KEIAN--------LPIVPE---------GPDPVQALIDSGT---
-----AVIGTPDDAAARIQQLVDQS-GGFGCFLLM-DHNWA-PWEAKKRSYELIARYVFP
KFQQ-------LNENRQASMDWVGANKGE--------FTGQ-TM-----------AAMGA
RIAQ-HIAEKGAENIRPEFAAL---VAG------------AAAPK---------------
-----KD--------
>Mycobacteriumconspicuum_WP085231033
-----------------------MQLKFGTFIAPYHPV-RESPLTSYERDLELIAWCDRW
GFDEAWVGEHHSAAWENIPDPAMFLAVAGQRTQRIRLGSGVVSLPYHHPMMVADRFVQLD
YLTHGRAMLGVGPGALISDATMMGID--PSTQRPRMNEALGVIIRLLAG---ETVTHESD
WFTLNEA-------ALQMLPVNG--SMPIAVASST-SPSGMTAAGTHGVGVLSLG-AG--
LIG-GK-----KDLAAHWALGEKAAAESGKQ--L-RRDEWRLVIRAHLANTREQAIA-EV
REGRETERI---GYF-KRVAG--------L------------K-NDYTLEQEIAEDA---
-----AIVGTPDDMIEALHRLQQAT-GGFGGFLVL-AGDWA-DREATLRSYELMGRYVIP
EFRG-------HLEPLRASYDMVVSKKRD--------YGAP-AM-----------AAIKK
AYED-AGQQMPED-LNPTNLR---------------------------------------
---------------
>StreptomycesspSA15_WP095750845
--MY------------------PERLKFGAFLAPFHPL-GEDPTLQFERDLDLIELFDRL
NYDEFWIGEHHSLGWNSIGVPELFVAAAAERTRQIKLATGVMTLPYHHPFMVATRAMHLD
HLTRGRFILGVGAGSSPVDAHMLGRE--WGEMRRMFGESLEAVVELLHG--DQPVTRKTP
WFTLQDA-------KLQLAPYRAG-KVEIAAASVA-SPHSVRLSGQLGISTVSFG-VS--
--RPGHRP---PDMKTQWRYAEEAAAEHGRT--V-DRGNWRITLPIHVAETRAQAID-DV
RAGYQRWAY---EYW-GDLRG--------LDVNIPGVE------PENAIEAAIEAGS---
-----AIVGSVDDCVAGIRRMQEET-GGFGTLLVY-LQDWA-DPERTKRSYDLLARYVAP
HFTG-------SARPLAESARWYQENRDL--------FGGK-LT-----------LPDHG
A-------------RPRGAAAG--------------------------------------
---------------
>Mycobacteriumtriplex_CDO88965
-----------------------MRMSFGTFIAPYHPV-KESPLTSYERDLELIAWCDRW
GFDEAWVGEHHSAAWENIADPAMFLAVAGQRTQRIRLGSGVVSLPYHHPLMVADRFVQLD
YLTYGRAMLGVGPGALVSDATMMGID--PITQRPRMNEALGVIIRLLAG---ETVTHHSD
WFTLNEA-------RLQMLPVNG--SMPIAVASST-SPSGMTAAGTHGVGVLSLG-AG--
LIG-GK-----KDLAAHWALGEKAAAESGKN--F-RREEWRLVIRAHLAHTREQAMA-EV
REGREVERI---GYF-KRIAG--------L------------K-NDYTLEQEIAEDA---
-----AIVGTPDDMIEALHRLQTIT-GGFGGFLVL-AGDWA-DREATLRSYELIGRYVIP
EFRG-------HLEPLRASYDTVVSKKAD--------YGAP-VM-----------AAIKK
AYED-AGQQMPED-LNPTNLR---------------------------------------
---------------
>PhenylobacteriumspRoot700_WP056730204
--ML------------------GNKLRFGAFIAPFHPL-DENPTLAIQRDLELVQLMDQL
GYEEAWIGEHHSAAYELIASPEVFIAAAAERTKHIRLGTGVSSLPYHHPMMLADRINQLD
HMTRGRVMFGAGPGALSSDAFMMGIP--VAKQRDRMDEALDVLVRLLRG---EEVSHDSD
WFQLVNA-------RLQMTPYSRP-SVEIAVASQV-SPTGSRAAGKHGIGLLSLG-AT--
TSA-GF-----NSLAANWGIAEDIAKENGKT--M-DRNAWRLVGQMHIAETKDKAIE-QI
RFGLEKWI----YYF-REIAN--------LPMVPDD------F-AGDPVEAYLSLGQ---
-----AVVGTPDEAIERIEQLVEES-GGFGCYLMM-AHNWA-NWENTKRSYEMIARYVVP
HFQQ-------LNVNRQASMEWVRQNKTE--------FTAQ-TR-----------AAVGA
RIVS-HMMEKGTDQIRPEIVAL---IQG-------------AAPK---------------
-----DPAK------
>Mycobacteriummarseillense_WP067169668
-----------------------M-LSFGTFIAPYHPV-RESPLTTYERDLELIEWCDRW
GFDEAWVGEHHSAAWENIADPAMFLAVAGQRTRRIRLGSGVVSLPYHHPMMVADRFVQLD
YLTHGRAMLGVGPGALISDATMMGID--PVTQRPRMNEALGVIIRLLAG---ETVTHHSD
WFTLEEA-------RLQLLPVNG--SMPIAVASST-SPSGMTAAGTHGVGVLSLG-AG--
LIG-GK-----KDLAAHWALGEKAAAESGKQ--L-RREEWRLVIRAHLAPTREQAKA-EV
REGREAERI---GYF-KRVAG--------L------------K-NDYTLEQEIEEDA---
-----AIVGTPDDMIEALHRLQNIT-GGFGGFLVL-AGDWA-DRETTLRSYELMGRYVIP
EFRG-------HLDPLRASYDTVVAKKRD--------YGAP-AM-----------AAIKQ
AYED-AGQQMPED-LNPTNLR---------------------------------------
---------------
>ActinobacteriabacteriumIMCC26207_WP052603360
--MDWP-------------------LRCGIFMAPFHPV-HQNVTLALERDLQLIEHLDRI
GFHEAWIGEHHSGGFEIIASPEVFIAAAAERTRHIRLGTGVASLPYHHPFMTAQRIVQLD
HMTRGRVMLGVGPGALPSDAFMLGIN--PVDQRRRMEEGLEAILELFRS--EEPVSIETD
WFTLREA-------RLQIRPFTDP-HPEVAVAAMI-SPSGPRAAGKYGCSLLSIG-AS--
QRS-GI-----DLLGSHWTVMEERAEQFGQR--A-ERRDWRLVTMMHIAETKEQAYK-DV
EFGLADYA----TYF-REVAA--------LPIFPDV------A-PSELADHLNHLGG---
-----AVIGTPEDAIALIEELIQESNGGFGTILLQ-AHEWA-NPEATRRSYELFAQYVLP
AFDS-------RSLRTEESMNWVMANRNE--------QMGA-AM-----------NAIGA
AMQE-HAAEKSAGKSAGKSAEGH------------------AAPA---------------
-----AG--------
>VerrucosisporaspSN26141_WP131052237
--MS---------------------LTFGAFIPPFHSL-GEDPTTAIWRDLDLIEWLDTL
GIDEAWVGEHHSGGWSTISSPEVFLAAAAERTRRIRLGTGVISLPYHHPLTAANRVVQLD
HQSRGRAMFGVGAGVSPADAHMMGIA--ASDQRRMMAESLDAVVHLLTD--PTPLTRKTD
WFELRDA-------RLHLKPYTRP-SLDVAVASAG-SERGMRLAGRYGLSALTFA-GR--
---PGMVE---PPLAQLWAAAEDEAAAHGRT--M-DRASWRVAICVHIADTRQEAMD-QV
RAGMGHWFR---EYV-QDTVG--------AEAKLP---------EGREPEVAMETRT---
-----AIIGSVEDAVEAIARMQADS-GGFGTLLVN-TQDWA-TREQTKHSYELLARYVAP
HFTG-------ALESRRASQRWVSENRGD--------FS----------------AQARE
AARR-A----------SSPR----------------------------------------
---------------
>Mycobacteriumtriplex_WP051641298
-------------------------MSFGTFIAPYHPV-KESPLTSYERDLELIAWCDRW
GFDEAWVGEHHSAAWENIADPAMFLAVAGQRTQRIRLGSGVVSLPYHHPLMVADRFVQLD
YLTYGRAMLGVGPGALVSDATMMGID--PITQRPRMNEALGVIIRLLAG---ETVTHHSD
WFTLNEA-------RLQMLPVNG--SMPIAVASST-SPSGMTAAGTHGVGVLSLG-AG--
LIG-GK-----KDLAAHWALGEKAAAESGKN--F-RREEWRLVIRAHLAHTREQAMA-EV
REGREVERI---GYF-KRIAG--------L------------K-NDYTLEQEIAEDA---
-----AIVGTPDDMIEALHRLQTIT-GGFGGFLVL-AGDWA-DREATLRSYELIGRYVIP
EFRG-------HLEPLRASYDTVVSKKAD--------YGAP-VM-----------AAIKK
AYED-AGQQMPED-LNPTNLR---------------------------------------
---------------
>Pseudonocardiaautotrophica_WP051738017
---------------------MAVKLRHGVFMAPFHRT-DENPTLLFRQDLKLMELLDDL
GFQEAWIGEHHSAGMETIASPELFIAAAAERTRHLRLGTGVVSLPYHNPLMVADRIVQLD
HMTQGRVMFGAGPGLLASDALMLGID--PAVQRDRMAEALDVILRLFRG---EVVTERTD
WYELVEA-------RLHLPPYSDP-HPEVCVASAV-TPSGGRLAGRYDLGMLCVA-AG--
ENA-GF-----DALDVNWRVANEVAAEHGRT--M-DPSRLRLVVGMHLAETREEAMA-QA
RHGLQAQV----DYLNNNMP---------RIFVPDGVDL---------VEWYAEQGA---
-----GVIGTPDDAIARIERLQQKM-PGFGALLLN-AHDWA-TWENTKRSYELYARYVIP
HFER-------SNAPRQASYRWVTEHQSE--------LTEK-RT-----------AAARA
MFDK-HEAEWAAKRSDEPSGNGA------------------RPAA---------------
-----GRESAFG---
>SphingomonasspLeaf412_WP082515543
---M------------------ADRLRFGAFIAPFHPL-DENPTQAIERDLDLVVHMDKL
GFDEAWIGEHHSAGYELIASPELFIATVAERTKHIRLGTGVSSLPYHHPLMLADRINQLD
HITRGRVMFGVGPGALPSDAFMMGIP--VAKQRDRMDEALDVLVPLLRG---ETVTKKTD
WFELNEA-------RLQMTPYTRP-SVQIAVASQV-SPTGASAAGRHGVGVLSIG-AT--
QAG-GF-----NALATNWAIAEDAARDAGHA--M-DRDQWRLVGPVHIARTTEEARA-QV
RFGIEEWL----YYF-REVAA--------LPLAPQD--------GSDPVDSLVNSGM---
-----AIVGTPDDAVRQIARLQEQS-GGFGAFLTL-DTNWA-DWADKKASYELIARHVMP
HFQG-------SNTNRDASLRWAADNRPR--------FIGE-AQ-----------KAVGA
RVAQ-HVADKGSDNIRPEILAA---MGL------------DKKPE---------------
-----AAE-------
>SphingomonasspLeaf412_KQT35376
-------------------------MRFGAFIAPFHPL-DENPTQAIERDLDLVVHMDKL
GFDEAWIGEHHSAGYELIASPELFIATVAERTKHIRLGTGVSSLPYHHPLMLADRINQLD
HITRGRVMFGVGPGALPSDAFMMGIP--VAKQRDRMDEALDVLVPLLRG---ETVTKKTD
WFELNEA-------RLQMTPYTRP-SVQIAVASQV-SPTGASAAGRHGVGVLSIG-AT--
QAG-GF-----NALATNWAIAEDAARDAGHA--M-DRDQWRLVGPVHIARTTEEARA-QV
RFGIEEWL----YYF-REVAA--------LPLAPQD--------GSDPVDSLVNSGM---
-----AIVGTPDDAVRQIARLQEQS-GGFGAFLTL-DTNWA-DWADKKASYELIARHVMP
HFQG-------SNTNRDASLRWAADNRPR--------FIGE-AQ-----------KAVGA
RVAQ-HVADKGSDNIRPEILAA---MGL------------DKKPE---------------
-----AAE-------
>MycobacteriumspEPG1_WP104863692
-------------------------MRFGNFMAPFHPA-GQNPTLALERDLDLIVAMDRL
GFHEAWVGEHHSAGFEIIASPEVFLGIAAERTKHIKLGTGVSSLPYHHPLMLADRMVLLD
HLTRGRVMLGCGPGQLTSDAHMLGIP--ADQQRPRMEECLDAIVRLLRG---ETVTMHTD
GFTLQDA-------RLQLAPYSDP-CFDIAVAASF-SPTGPRGAGKHGIGMLSIA-AT--
AKQ-GM-----DLLAQHWDTWEEVAREHGHV--A-DRSKWRLVGPMHLAETREQAER-DV
EYGIAEFS----RYF-SHILP--------AGPVQGD------T-PAEIIANNRQSGF---
-----AVIGTPEDAIAKIEELVEASDGGFGAFLLF-DHDWA-PPAAKLRSYELFAQYVIP
HFTG-------QLAGPIASRDWVTGAGRT--------FVDQ-AV-----------HAIGK
AIED-HAAEQQSKQAAAPN-----------------------------------------
---------------
>Mycolicibacteriumchubuense_WP014814904
-------------------------MRFGNFMAPFHPV-GQNPTLALERDLDLIVAMDRL
GFHEAWVGEHHSAGFEIIASPEVFIGVAAERTKNIKLGTGVSSLPYHNPLLLADRMVLLD
HLTRGRVMLGCGPGQLTSDAHMLGIP--ADEQRPRMEECLDAIMRLLRG---ETVSMQTD
GFTLRDA-------RLQLTPYSDP-CFDVAVAASF-SPTGPRGAGRHGIGMLSIA-AT--
ARQ-GM-----NLLAQHWNTWEEVALEHGHV--A-DRSKWRLVGPMHLAETREEAER-DV
EYGIAEFS----RYF-SHILP--------AGPVQGD------T-AAEIIANNRESGF---
-----AVIGTPDDAVAKIEELVEASDGGFGAFLLF-DHDWA-RPAAKLRSYELFAQYVMP
HFTG-------QLAGPAASCDWVAGRGST--------FVEQ-AA-----------HAIGK
AIED-HAAEQQARHAASSE-----------------------------------------
---------------
>Pseudonocardiaautotrophica_WP037038934
----------------------MKPLNFGVFYAPFHPF-GQDPTLALEYDLERIEALDRF
GFDEAWVGEHHSGGYELIGSPEIFIAAAAQRTRNIKLGTGVVSMPYHHPWLLADRIALLD
HLTRGRLIFGTGPGALPTDAYVMGID--PVDQRRRHEEALEAVLALFRS--EDPVTRESD
WFTMREA-------RLQVRPYQYP-HPEVAVAAMV-SPSGPRLAGRYGASLLSLS-MS--
AAAEGF-----AAIGNAWSVVEEQAAAAGQP--VPDRSTWRVLGQLHLAPTREQAIE-DC
TYGLRDFA----NYFGGGGAG--------FVPLSDGGDPASIT-DRDFVEQYAASGR---
-----AMIGTPDDAIAYIEKLLDQS-GGFGTFLQL-GHDWA-SPTATIESYRLFARHVIP
HFKG-------RLSAPKASHDWAVAKKEE--------IFGR-AG-----------EAVVN
AIKT-HAAETG--ATKRGA-----------------------------------------
---------------
>Mycobacteriumgenavense_WP025737195
-------------------------MRFGVFIAPYHMV-GDNPTLAFERDLQLVEAVEEL
GYEEAWFGEHHSGGTEISGAPDLMIATAAARTKRSRLGTGVASLPYHHPFMLADRMVQLD
HLTRGRLIVGVGPGALPGDAYMMGIE--TTRQRDMMLESLEAVLELLAD--EGPVTRKTD
WFTLRDA-------RLQLRPYSRP-GIEVSVAVTA-SPSGPVAAGKFGIGLLSIA-AT--
QKK-AF-----DALARNWRTATETAAAHGKT--V-SREGWRMVGPMHIAETEKQARR-EV
EVGLAQWV----DYF-QNVGA--------IPILGDFD-----P-GEDIVAAVNDTGV---
-----GVIGTPEMAVEQLRRLQRQS-GGFGTYLLM-AHEWA-NRGATLRSYELISRYVMP
VFQD-------SLEPIERSRDWTIFHRET--------LMGN-IT-----------DAIVG
ATQQ-FLAERDA--RRAQA----------------------EKVR---------------
-----TGQ-------
>ChromatialesbacteriumexBugulaneritinaAB1_OED36253
-----------------------MKMKFGIFMAPFHAP-NHNPTLSLEQDLDLLAHLDML
DYDEAWIGEHHSAGSEIIASPEVFIASAAARTQRIKLGTGVVSLPYHNPLWTAERMVLLD
HLTRGRVMMGVGPGALPTDAAMLGLE--PTQMRPLFEDYMDIVMRLLTS--EEPVSYESE
HLTLKDA-------RLHLRPYSDP-LFDVTVAAVA-SPSGARLAGRYGAGLLSLG-AT--
VAV-GM-----DVLAHHWTIQEQMAAQHNQV--A-DRSKWRLVGLMHLAETEAQARK-DM
KYGMEQWF----RYF-QDVAA--------FPQMAVDGA----D-VDEMIDFVN-GGL---
-----GVVGTPDRMIEQIESLIEQSNGGFGTYLTL-AHNWA-NNAATKKSYELFAREVMP
HFQS-------SGSGLQAAADLARSKRAV--------LAEK-QL-----------KAVEE
ATAR-HEKDLADA-----------------------------------------------
---------------
>MycobacteriumspNAZ190054_WP067955100
-------------------------MRFGNFMAPFHPV-GQNPTLALERDLDLIVAMDRL
GFHEAWVGEHHSAGFEIIASPEVFIGVAAERTKHIKLGTGVSSLPYHHPLLLADRMVLLD
HLTRGRVMLGCGPGQLTSDAHMLGIA--PDEQRPRMEQCLDAIMRLLRG---ETVTMHTD
GFTLQDA-------RLQLRPYSEP-CFDVAVAASF-SPTGPRGAGRHGIGMLSIA-AT--
ARQ-GM-----DLLAQHWNTWEEVAQEHGHV--A-DRSKWRLVGPMHLAETRAQAER-DV
EYGIAQFS----QYF-SHVLP--------AGPVQGD------T-PAEIIANNHASGF---
-----AVIGTPDDAIAKIEELVDASNGGFGAFLLF-DHDWA-PPAAKLHSYELFAQYVIP
HFTG-------QLAAPVASRDWVTAGGRT--------FVDQ-AA-----------HAIGK
AIED-HAAEQSVRHPAADQAAAE------------------RNR----------------
---------------
>Amycolatopsiscirci_WP116202507
--MTSI---------------VPNRMKFGVFLGPEHRP-GNNPTWDLERDLQLVEHLDRL
GFDEAFIGEHHSSGWEIISSPEVFIAAAAQRTRDIKLGTGVISLPYHHPLMVAERITLLD
HLTRGRLIVGTGPGALPSDAAMMGLD--YTQLRERMEESLEAILALFTE--SGPVDRKTD
WFELRQA-------QLQLLPYTRP-HPPMAVTAVV-SPAGANLAGRFGLPMLALA-AA--
SPA-GS-----KVLAKHWEMYSEQLDRHGYA--EPDRADWRLVSCVHVAPTRKEAER-QV
AYGIDHAA----RYALRDASF--------LKAVYETSGL---P-ADAPWLDVFRASQ---
----LGVVGTPEDVIEHIEYMQELS-GGYGTHLIR-VLDWA-HPRDTLDSYELFAREVAP
HFQD-------SATRRLENWASFSGSEGD--------FQKA-LS-----------AANRR
AQQR-YEASREVSS----------------------------------------------
---------------
>Mycolicibacteriumduvalii_WP098002873
-------------------------MRFGNFMAPFHPV-GQNPTLALERDLELIVAMDRL
GFHEAWVGEHHSAGFEIIASPEVFIGVAAERTKHIKLGTGVSSLPYHHPLMLADRMVLLD
HLTRGRVMLGCGPGQLTSDAHMLGIP--ADAQRPRMEECLDAIVRLLRG---ETVTMDTD
GFTLADA-------RLQLRPYSDP-CFDIAVAATF-SPTGPRGAGRHGIGMLSIA-AT--
AKQ-GM-----DLLAQHWNTWQEVAAEHGHV--A-DRSKWRLVGPMHLAETREQAER-DV
EYGIADFS----RYF-AHLLP--------AGPVQGD------T-VAEIVENNRTSGF---
-----AVIGTPDDAIAKIEDLVEASDGGFGAFLLF-DHDWA-PPAAKLHSYELFAQYVIP
HFTG-------QLAAPKASQDWVTGSGTT--------FVDR-AA-----------HAIGK
AIED-HAAEQAAKQVR--------------------------------------------
---------------
>Gemmobacterintermedius_WP128488253
---------------------MTDRLRFGIFMAPFHKP-GVNPTLALQNDLDLITWLDRC
GYDEAWFGEHHSAGSEIIPSPELFIAAAAQNTKHIRLGTGVISLPYHNPLWVAERMVFLD
HLTRGRAILGVGPGALPTDAAMVGLD--PREGRPLQEVALKIIMQLLQG---ETVTFKND
RWDLREA-------RLHLQPYTKP-HLEVVAAAVA-SPSGATLAGTHGAGLLSIG-AT--
MSQ-GF-----DALGYNWNIAEETAAKHGKT--M-DRKAWRLVGMCHVAETYEQAVK-DV
AYGIEHHF----KYF-QNVAA--------FPQMALPGN----D-VREMVEFVNTSGI---
-----GAIGTADMVREQIDRLWKQSNGGFGCYLMM-AHNWA-NQEATRRSYEIIARDVFP
HFQG-------HYQPMMDANDRAAARRPE--------LAAT-HV-----------KAVEE
ATAR-YQAQNG-------------------------------------------------
---------------
>MycobacteriumspAT1_WP079926591
-------------------------MRFGNFMAPFHPV-GQNPTLAIERDLDLIVAMDRL
GFAEAWIGEHHSAGFEIISSPEVFIGVAAERTKHIKLGTGVSSLPYHHPLMLADRMVLLD
HLTRGRVMLGCGPGQLTSDAHMLGIP--ADAQRPRMEQSLDAIMRLLRG---ETVTMHTD
GFTLQDA-------RLQLKPYSEP-CFDVAVAASF-SPTGPRGAGRHGVGMLSIA-AT--
ARQ-GM-----DLLAQHWKTWEDVALEHGHV--A-DRSKWRLVGPMHLAETREQAER-DV
EHGIVEFS----QYF-KHLLP--------AGPVQGD------T-VAEILANNRQSGF---
-----AVIGTPEDAVAKISELVEASDGGFGAFLLF-DHDWA-PPAAKLRSYELFAEYVMP
HFTG-------QLTAPVASRDWVLSSGTE--------FMDR-AA-----------HAIGK
AIED-HAAEQSAKQI---------------------------------------------
---------------
>SphingomonasspJJA5_WP072597474
--MNF-----------------DWPLRFGAFMSPVHSS-HEDPTVALHRDVELIQWMERH
GFDEAWMGEHHSTGWEVVGSPEVFLAYAAARTERIRLGTGVISLPYHHPFNVAERLVLLD
HLTRGRAILGVGPGALPYDAYLYGLE--TTDLRPMMEESLEVILPLLRG---EAVTRKTK
YWELRDA-------RLQLSPLTRP-RFEVAVTSMV-SPSGSKLAGKHGLSILSLN-AS--
MSA-SM-----NFLKTNWGIAEDEAAQHGQT--V-DRRNWRLVCPMHIAETREQARR-DV
RDGLARWA----WYN-SKINA--------LGIIPEGAD----T-VDQQIEVLIENGF---
-----AVIGTPDDAAAQIARLWEHS-GGFGTFLLW-SHDWA-NREATWRSYALFGTEVAP
RFRG-------STAALKAAEDYALTQYAA--------LGNQ-TG-----------VAIQK
ATEK-YHAQKQHDAAANGVTGQ--------------------------------------
---------------
>Acidimicrobiaceaebacterium_HAS10322
-------------------------MKFGAFYAPFHPP-GQNPTLALEYDLERAEALDRF
GFDEVWFGEHHSGGYEIIPSPEVFIAAAAQRTKHIKLGTGVVSLPYHHPLMVADRMVLLD
HLTRGRVIFGTGPGALPTDAYMMGID--PVDQRRMMEESLEAILALLRT--DEPVTRETD
WFTLRDA-------KLQYRPYSDP-HFEVSVAAMV-SPSGPRLAGTHDVSLLSLS-MS--
VA-DGF-----AAIGQAWNVVEDMAAKSGHK--EPDRANWRVLGTMHIAETRDQAIE-DC
TYGLRDFA----NYF-GGGAG--------FVPLSNEVTEGTTS-ERDFVEAYIEGGKG--
----NVVIGTPDDAIEYIEGLLEQS-GGFGTFLML-GHDWA-RPAATIESYRLIAERVMP
HFQG-------QLQAQRDSHEWATGKRNE--------LFGR-AG-----------QAIMN
AVQQ-HVQEQD--AEQA-------------------------------------------
---------------
>MycobacteriumspSoil538_WP057146545
-------------------------MRFGNFMAPFHPT-GQNPTLAIERDLDLVVAMDRL
GFHEAWIGEHHSAGFEIIASPEVFIGVAAERTKHIKLGTGVSSLPYHHPLMLADRMVLLD
HLTRGRVMLGCGPGQLTSDAHMLGIP--ADEQRPRMEQSLDAIMRLLRG---ETVTMHTD
GFTLQDA-------RLQLKPYSDP-CFDVAVAASF-SPTGPRGAGRHGIGMLSIA-AT--
ARQ-GM-----DLLAQHWKTWEEVALEHGHV--A-DRSKWRLVGPMHLADTREQAER-DV
AYGIAEFS----RYF-SHILP--------AGPVQGD------T-VEEIIANNRESGF---
-----AVIGTPEDAVAKIEELVEASDGGFGAFLLF-DHDWA-PPAAKLRSYELFAQYVIP
HFTG-------ALAAPAASRDWVTDSGRE--------FVDR-AA-----------HAIGK
AISD-HAAEQQAKHTPATP-----------------------------------------
---------------
>SphingomonasspJJA5_WP072597460
--MNF-----------------DWPLRFGAFMSPVHSS-HEDPTVALHRDVELIQWMERH
GFDEAWMGEHHSTGWEVVGSPEVFLAYAAARTERIRLGTGVISLPYHHPFNVAERLVLLD
HLTRGRAILGVGPGALPYDAYLYGLE--TTDLRPMMEESLEVILPLLRG---EAVTRKTK
YWELRDA-------RLQLSPLTRP-RFEVAVTSMV-SPSGSKLAGKHGLSILSLN-AS--
MSA-SM-----NFLKTNWGIAEDEAAQHGQT--V-DRRNWRLVCPMHIAETREQARR-DV
RDGLARWA----WYN-SKINA--------LGIIPEGAD----T-VDQQIEVLIENGF---
-----AVIGTPDDAAAQIARLWEHS-GGFGTFLLW-SHDWA-NREATWRSYALFGTEVAP
RFRG-------STAALKAAEDYALTQYAA--------LGNQ-TG-----------VAIQK
ATEK-YHAQKQHDAAPDALRRG--------------------------------------
---------------
>ThalassococcusspS3_WP130402501
---------------------MQNRLRFGIFLAPFHKP-GINPTLALHNDLELIEHLDRC
GYDEAWIGEHHSAGSEIIASPEIFMATAAERTRNIKLGTGVVSLSYHNPLWVAERIVLLD
HLTRGRVMLGVGPGALPTDAKMIGID--PGQTRGLLEDSLGVIMQLLTS--DEPVTFKND
RWDLRDA-------RLHLKPYSNP-LFDVVTAAVA-SPAGPRLGGRHGTGLLSIG-AT--
SAA-GF-----DALALHWDVMEAEAKAHGKT--V-DRNKWRLVGMVHIADTMEQAYK-DV
EYGMEQWF----HYF-QAVAA--------FPQMEVPGN----N-VKEMIEFVNESGF---
-----GAIGTPDMAIAQIDRLMKQSNGGFGAYLML-AHNWA-DPVATHKSYELIARHVMP
HFQG-------HHLPTMDSAARAEKLRPE--------LAEK-HA-----------KAVED
MQQR-YEAEVAGRVH---------------------------------------------
---------------
>Mycobacteriumsp85201351886SCH5428379_WP066830146
-------------------------MRFGNFMAPFHPT-GHNPTLAMERDLDLIVAMDRL
GFDEAWVGEHHSAGFEIIASPEVFIGIAAERTKHIKLGTGVSSLPYHHPLMLADRMVLLD
HLTRGRVMLGCGPGQLTSDAHMLGIP--ADEQRPRMEQCLEAIMRLLRG---ETVTMHTD
GFTLQDA-------RLQLRPYSDP-CFDVAVAASF-SPTGPRGAGRHGIGMLSIA-AT--
AKQ-GM-----DLLAQHWTTWEEVAREHGHV--A-DRSKWRLVGPMHLAETREQAER-DV
EYGIAEFS----RYF-SHVLP--------AGPVQGD------T-VAEIIANNRNSGF---
-----AVIGTPEDAVAKIEELVEASAGGFGAFLLF-DHDWA-APAAKLRSYELFAEYVIP
HFTG-------QLAAPVASRDWVTGRGTE--------FVDR-AA-----------HAIGK
AIED-HAAERENIPAPQ-------------------------------------------
---------------
>GemmobacterspYIM1027441_WP124966709
---------------------MIDRLRFGIFMAPFHKP-GVNPTLALQNDLDLITWLDRC
GYDEAWFGEHHSAGSEIIPSPELFIAAAAQNTKYIRLGTGVVSLPYHNPLWVAERMVFLD
HLTRGRAILGVGPGALPTDASMVGLD--PREGRPLQEVALKIIMQLLQG---ETVTFKNE
RWDLREA-------RLHLQPYTKP-HLEVVAAAVA-SPSGATLAGTHGAGLLSIG-AT--
MRD-GF-----DALAYNWNIAEETAAKHGKS--M-DRRGWRLVGMCHVAETYEQAVK-DV
EYGIEHHF----KYF-QNVAA--------FPQMALPGN----N-VREMVEFVNTSGI---
-----GAIGTADMVRDQIDRLWKQSNGGFGCYLMM-AHNWA-NQEATRRSYEIIARDVFP
HFQG-------HYQPMMDANDRAAARRPQ--------LAAT-HV-----------KAVEE
ATAR-YQAQKG-------------------------------------------------
---------------
>MycobacteriumspRoot135_WP056550029
-------------------------MRFGSFMAPFHPV-GQNPTLAIERDLDLIVAMDRL
GFAEAWIGEHHSAGFEIISSPEVFIGVAAERTKHIKLGTGVSSLPYHHPLMLADRMVLLD
HLTRGRVMLGCGPGQLTSDAHMLGIP--ADAQRPRMEQSLDAIMRLLRG---ETVTMHTD
GFTLQDA-------RLQLKPYSEP-CFDVAVAASF-SPTGPRGAGKHGVGMLSIA-AT--
ARQ-GM-----DLLAQHWKTWEDVALEHGHV--A-DRSKWRLVGPMHLAETREQAER-DV
EHGIVEFS----QYF-KHLLP--------AGPVQGD------T-VAEILANNRESGF---
-----AVIGTPEDAVAKISELVEASDGGFGAFLLF-DHDWA-PPAAKLKSYELFAEYVMP
HFTG-------QLAAPVASRDWVLSSGTE--------FMDR-AA-----------HAIGK
AIED-HAAEQSAKQA---------------------------------------------
---------------
>CandidatusRhodobacterlobularis_WP049643937
-----------------------MRMNFGIFMAPFHAP-GHNPTISLDDDLELLQHLDKL
GYDEAWIGEHHSAGSEIIASPEIFIMAAAERTQRIRLGTGVVSMPYHNPLWTVERMVLLD
HLTRGRVMFGMGPGALPTDASMLGLE--PQQMRPLFEEYIDIAYRLLTS--DAPINYESD
RLTLKDA-------RLHLRPYSEP-LFDLAVAAVA-SPSGAKLAGRYGAGLLSLG-AT--
VAV-GM-----DVLAHHWTIQEQAAKEHGQV--A-DRAKWRLVGLMHLAETEEQARE-DV
KYGMTQWF----RYF-QNVAA--------FPQMAVEGG----N-LDEMIDFVN-GGL---
-----GVVGTPEMMVKQIEELLEQSNGGFGAYLTL-AHNWA-NKGATQKSFELFAREVMP
HFQS-------SGMGLQAAADRAQKNRAG--------LAEK-QL-----------KAVEE
ATQR-YEKEVNAAE----------------------------------------------
---------------
>SphingomonasspTZW2008_WP085808183
--MA------------------GDKIRFGAFIAPFHPL-NENPTLALERDLDLVVHMDRL
GYDEAWIGEHHSAGYELIASPELFIATVAERTRHIRLGTGVSSLPYHHPLMLADRINQLD
HITRGRVMFGVGPGALPSDAFMMGIP--VAKQRDRMDEALDVLVPLLRG---EQVTRKTD
WFELNEA-------RLQMLPYTRP-SVEISVASQV-SPSGASAAGRHGLGLLSIG-AT--
QSG-GF-----NALASNWAIAEQQAAESGAR--V-DRQQWRLVGPMHVAATREEARA-QV
RFGLDKWL----YYF-REVAA--------LPLAPSD--------GSDPVDALVSSGM---
-----AVIGTPEDAVRQIERLREQS-GGFGAFLMM-DHNWA-EWDNKKKSYELIARYVMP
EVNG-------ENANRQASIDWAAANRPR--------FIGE-AQ-----------AAVGA
RLAD-HINRKGTENIRPEILAA---MGL------------DKKSE---------------
-----AAE-------
>Mycolicibacteriumiranicum_WP064280533
-------------------------MRFGNFMAPFHPV-GQNPTLALERDLDLIVAMDRL
GFHEAWVGEHHSAGFEIIASPEVFIGVAAERTKHIKLGTGVSSLPYHHPLMLADRMVLLD
HLTRGRVMLGCGPGQLTSDAHMLGIP--ADEQRPRMEQCLDAIVRLLRG---ETVTMRTD
GFTLQDA-------RLQLKPYSDP-CFDIAVAASF-SPTGPRGAGTHGIGMLSIA-AT--
ARQ-GM-----DLLAQHWNTWEEVAAQHGHV--A-DRTKWRLVGPMHLAETREQAER-DV
EYGIAQFS----NYF-THILP--------AGPVQGE------T-PAEIIANNRESGF---
-----AVIGTPADAIAKIEELVEASNGGFGAFLLF-DHDWA-PPAAKLRSYELFAEFVIP
HFTG-------QLAGPIASRDWVTDSGRA--------FVDQ-AA-----------HAIGK
AIED-HAAEQQARHLFG-------------------------------------------
---------------
>Mycobacteriumconspicuum_WP085231027
-------------------------MRFGVFIAPYHMV-GDNPTLSFERDLQLVEAVEEL
GYEEAWFGEHHSGGTEISGAPDLMIATAAARTKRIRLGTGVASLPYHHPFMFADRMVQLD
HLTRGRLIVGVGPGALPGDAYMMGIE--TTRQRDMMLESLEAVLELWRD--EAPVNRETD
WFTLRDA-------RLQLRPYSRP-SIEVSVAVTA-SPSGPVAAGKFGIGLLSIA-AT--
QRK-AF-----DALARNWRTATETAAAHGQT--V-SREKWRMVGPMHIAETEEQARR-EV
EIGLAQWV----DYF-QNVGA--------IPILGDFD-----P-GEDIVAAVNETGV---
-----GVIGTPDMAIDQLRRLERQS-GGFGTYLLM-AHEWA-NREATLRSYELISRYVMP
VFQD-------SLEPLERSRDWTIFHRET--------LMGN-IT-----------NAIVG
ATQQ-FLEERDAR-RRAAAAEAAEAAAQ------------NESLH---------------
-----AGR-------
>Mycolicibacteriumchubuense_WP048417407
-------------------------MRFGNFMAPFHPT-GQNPTLAIERDLDLVVAMDRL
GFHEAWIGEHHSAGFEIIASPEVFIGVAAERTKHIRLGTGVSSLPYHHPLMLADRMVLLD
HLTRGRVMLGCGPGQLTSDAHMLGIP--ADEQRPRMEECLDAIMRLLRG---ETVTMHTD
GFTLQDA-------RLQLKPYSDP-CFDVAVAASF-SPTGPRGAGRHGIGMLSIA-AT--
ARQ-GM-----DLLAQHWRTWEEVALEHGHV--A-DRSKWRLVGPMHLADTREQAER-DV
AYGIAEFS----RYF-SHILP--------AGPVQGD------T-VEEIIANNRESGF---
-----AVIGTPEDAVAKIEELVEASDGGFGAFLLF-DHDWA-PPAAKLRSYELFAQYVIP
HFTG-------QLAAPAASRDWVTDSGRE--------FVDR-AA-----------HAIGK
AIED-HAAEQQAKHTPATP-----------------------------------------
---------------
>GeodermatophilusspLeaf369_WP082523362
--MN----------------TAEGHMKFGMFMAPMHNS-VQNPTLALQRDLELIQRLDQL
GYDEVWIGEHHSAGSELVASPEVFIAAAAERTKHIKLGTGVVSLPYHHPLWVADRAMLLD
HLTRGRFMLGVGPGSLPTDSAMIGIE--PAVLRPRLEEGLQAVLHLLSS--DEPLTMETD
WFTLKDA-------VLQMRPYTRP-RIEMAVPGVV-SPTGAKLAGKHGIGLLTIG-AA--
AGE-GI-----DTFAQHWNIVEEQAEEHGQV--A-DRATWRVMTMVHLAATEEQARK-DV
AFGIADFF----RYF-QHVAA--------FPQFAVQGE----N-VDEMIDFINDNGL---
-----GVIGTPEMFVELMQKWQDQS-GGFGTCMLL-HHEFA-DPDATLRSHQLLARLVMP
EFQG-------QAASLRAAKERASRSREG--------LVSK-SQ-----------AAVDA
MTEK-YAADRAGRA----------------------------------------------
---------------
>GeodermatophilusspLeaf369_KQS54767
-------------------------MKFGMFMAPMHNS-VQNPTLALQRDLELIQRLDQL
GYDEVWIGEHHSAGSELVASPEVFIAAAAERTKHIKLGTGVVSLPYHHPLWVADRAMLLD
HLTRGRFMLGVGPGSLPTDSAMIGIE--PAVLRPRLEEGLQAVLHLLSS--DEPLTMETD
WFTLKDA-------VLQMRPYTRP-RIEMAVPGVV-SPTGAKLAGKHGIGLLTIG-AA--
AGE-GI-----DTFAQHWNIVEEQAEEHGQV--A-DRATWRVMTMVHLAATEEQARK-DV
AFGIADFF----RYF-QHVAA--------FPQFAVQGE----N-VDEMIDFINDNGL---
-----GVIGTPEMFVELMQKWQDQS-GGFGTCMLL-HHEFA-DPDATLRSHQLLARLVMP
EFQG-------QAASLRAAKERASRSREG--------LVSK-SQ-----------AAVDA
MTEK-YAADRAGRA----------------------------------------------
---------------
>Mycobacteriumarosiense_WP083064574
-------------------------MRFGVFIAPYHMV-GDNPTLAFERDLQLVEAVEDL
GYEEAWFGEHHSGGTEIIGAPDLMIATAAARTKRIRLGTGVASLPYHHPFIFADRMVQLD
HLTRGRLIVGVGPGALPGDAYMMGIE--TTRQRDMMLESLDAVLELWRD--EAPVNRQTD
WFTLRDA-------RLQLRPYSKP-NIEVSVAVTA-SPSGPVAAGKFGIGLLSIA-AT--
QKK-AF-----EALARNWRTATETAAAHGTT--V-SRQGWRMCGPMHIAESVEQARK-DV
EVGLAQWV----DYF-QNVGA--------IPILGDFD-----P-GDDIVAAVNETGV---
-----GVIGTPDMAIEQLRRLEKQS-GGFGTYLLM-AHEWA-NREATLRSYEMISRYVMP
VFQD-------CIEPLERSRDWTIFHRET--------LMGN-IT-----------NAIVG
ATQQ-FLEERDAR-RRAAN------EAH------------TETLP---------------
-----AGR-------
>Mycobacteriummarseillense_WP067169648
-------------------------MRFGVFIAPYHMV-GDNPTLAFERDLQLVEAVENL
GYEEAWFGEHHSGGTEIIGAPDLMIATAAARTKRIRLGTGVASLPYHHPFMFADRMVQLD
HLTRGRLIVGVGPGALPGDAYMMGIE--TTRQRDMMLESLDAVLELWRD--EAPVNRETD
WFTLRDA-------RLQLRPYSKP-NIEVSVAVTA-SPSGPVAAGKFGIGLLSIA-AT--
QKK-AF-----DALARNWRTATETAAAHGTT--V-SRQGWRMCGPMHLAESEDQARK-EV
EAGLAQWV----DYF-QNVGA--------IPILGDFD-----P-GEDIVAAVNETGV---
-----GVIGTPEMAIEQLRRLEKQS-GGFGTYLLM-AHEWA-NREATLRSYELFSRYVMP
VFQD-------SLEPLERSRDWTIFHRET--------LMGN-IT-----------NAIVG
ATQQ-FLEEREAR-RRAEN------DAR------------TESLH---------------
-----ASR-------
>Mycolicibacteriumiranicum_WP085171663
-------------------------MRFGNFMAPFHPV-GQNPTLALERDLDLISAMDRL
GFHEAWVGEHHSAGFEIIASPEVFIGVAAERTKHIKLGTGVSSLPYHNPLMLADRMVLLD
HLTRGRVMLGCGPGQLTSDAHMLGIP--ADEQRPRMEQCLDAIVRLLRG---ETVAMHTD
GFTLQDA-------RLQLKPYSDP-CFDIAVAASF-SPTGPRGAGRHGIGMLSIA-AT--
ARQ-GM-----DLLAQHWNTWEEVAAQHGHV--A-DRSKWRLVGPMHLAETREQAER-DV
EYGIAQFS----NYF-THILP--------AGPVQGE------T-PAEIIANNRESGF---
-----AVIGTPADAIAKIEELVEASNGGFGAFLLF-DHDWA-PPAAKLRSYELFAEFVIP
HFTG-------QLTGPIASRDWVTDSGTS--------FVDQ-AA-----------HAIGK
AIED-HAAEQQARQPSG-------------------------------------------
---------------
>Mycolicibacteriumiranicum_WP024449435
-------------------------MRFGNFMAPFHPV-GQNPTLALERDLDLISAMDRL
GFHEAWVGEHHSAGFEIIASPEVFIGVAAERTKHIKLGTGVSSLPYHNPLMLADRMVLLD
HLTRGRVMLGCGPGQLTSDAHMLGIP--ADEQRPRMEQCLDAIVRLLRG---ETVTMHTD
GFTLQDA-------RLQLKPYSDP-CFDIAVAASF-SPTGPRGAGRHGIGMLSIA-AT--
ARQ-GM-----DLLAQHWNTWEEVAAQHGHV--A-DRSKWRLVGPMHLAETREQAER-DV
EYGIAQFS----NYF-THILP--------AGPVQGE------T-PAEIIANNRESGF---
-----AVIGTPADAIAKIEELVEASNGGFGAFLLF-DHDWA-PPAAKLRSYELFAEFVIP
HFTG-------QLAGPIASRDWVTDSGTS--------FVDQ-AA-----------HAIGK
AIED-HAAEQQARQPSG-------------------------------------------
---------------
>Albimonaspacifica_WP092864307
---------------------MTDRLRFGVFLAPFHKP-GVNPTLALQNDLELMQWLDRC
GYDEAWIGEHHSAGSEIIASPEIFIAAAAERTRHIRLGTGVTSLSYHNPLWVAERMVQLD
HMTRGRIMFGAGPGALPTDARMIGID--PSQTRGLLEDSLGVIMKLLES--EEPVTFKND
RWDLREA-------RLHLRPYSN---FDVCAAAVA-SPAGPRLAGRHGIGLLSIG-AT--
SAA-GF-----DALALHWDVMEAEAAAHGKT--V-DRAKWRLVGLVHIAETEEQAKK-DV
AYGMEQWF----HYF-QAVAA--------FPQMAVPGD----D-LDEMIAFINESGF---
-----GAIGTPDMAVAQIDRLMKQSNGGFGAYLML-AHNWA-NPEATKKSYELIARHVMP
HFQG-------HFLPTMDSAARAEKLRPE--------LAAK-HE-----------QAVED
MKAR-YEAEVAGRAKKPERVDAG-------------------------------------
---------------
>AlphaproteobacteriabacteriumPA2_OYU69689
----------------------MARMKFGAFIAPHHPI-GEHPMLQMRNDIKFAAQLDSL
GFDEFWVGEHHSTGWEVIASPELFLAAVAEHTHNIRLGTGVVSLPYHHPFTIAQRMVQLD
HMSRGRVIFGTGPGALPSDAHMLGID--PMTQRDRQDEAIGVLKRLFAG---ERVSHKSD
WFTLQDA-------RLQLFPLQE--ELPMVTASSI-SPSGMTLAGKYGMGVLSIG-SN--
SDQ-GL-----AALPTQWSFAEQAAAKSGQT--V-DRKDWRVLMSWHIAETREEARA-QA
GKGLMHWHN---EYT-VGTLM--------RPGAVPFTS----P--DQAVDETAFAPGAA-
-----AVIGTPDDLIAAIRKMIVST-GGFGTVLGF-VHDWA-NRENTSRSWDLVARYVIP
EVNG-------LLEGYRTSRQYVIDNREW--------F-ER-AG-----------QAVMS
KIMS-HEGAAAALKAGMAGGVAMRSPNA--PDL-------TKAA----------------
-----EAEG------
>Saccharopolysporaflava_WP093418030
---------------------MSAPLNFGVFYAPFHPL-GQDPTLALEYDLERVEALDRF
GFDEAWFGEHHSGGYEIISCPEIFIAAAAQRTRHIRLGTGVVSLPYHNPWLLADRLVTLD
HLTRGRLIFGAGPGALPTDAYVLGID--PVEQRRMMEESLETILALFRG--EEPVTRKTD
WFQLNEA-------RLQVRPYQWP-HPEVAVAAMV-SPSGPRLAGKYGTSLLSLS-MS--
AASEGF-----AAIGKAWGVVQEQAAKAGNP--EPDRSTWRVLGTMHLAETREQAVD-DC
TYGLQEFA----GYF-GGGAG--------FVPLAENTDGKPKG-RREFVEEYAQSDS---
-----VVIGTPDDAIEHIEDLLDQA-GGFGTFLLL-GHDWA-SPERTLNSYRLFARHVIP
HFKG-------RLAAPRASHEWAVGQRDE--------IFGR-AG-----------KAVVK
AHEQ-HVAETE--ASS--------------------------------------------
---------------
>Mycobacteriumpalustre_WP085078461
-------------------------MRFGVFIAPYHMV-GDNPTLALERDLQLVEAVEEL
GYEEAWFGEHHSGGTEIIGAPDLMIATAAARTKRIRLGTGVASLPYYHPFMFADRMVQLD
HLTRGRLIVGVGPGALPGDAYMMGIE--TTRQRDMMLESLEAVLALWRD--EAPVNRETD
WFTLRDA-------RLQLRPYSKP-GIEVSVAVTA-SPSGPVAAGKFGIGLLSIA-AT--
QKK-AF-----DALARNWRTATETAAAHGTT--V-SRQGWRMCGPMHIAESEEQARR-DV
ELGLAQWV----DYF-QNVGA--------IPILGDFD-----P-GEDIVAAVNETGV---
-----GVIGTPDMAIDQLRRLERQS-GGFGTYLLM-AHEWA-NREATLRSYELISRYVTP
VFQD-------SLEPLERSRDWTIFHRET--------LMGN-IT-----------NAIVG
ATQQ-FLEERDAR-RRAET------DA----------------LH---------------
-----ARQ-------
>Mycobacteriummarseillense_WP083017212
-------------------------MRFGVFIAPYHMV-GDNPTLAFERDLQLVEAVENL
GYEEAWFGEHHSGGTEIIGAPDLMIATAAARTKRIRLGTGVASLPYHHPFMFADRMVQLD
HLTRGRLIVGVGPGALPGDAYMMGIE--TTRQRDMMLESLDAVLELWRG--EAPVNRETD
WFTLRDA-------RLQLRPYSKP-NIEVSVAVTA-SPSGPVAAGKFGIGLLSIA-AT--
QKK-AF-----DALARNWRTATETAAAHGTT--V-SRQGWRMCGPMHLAESEDQARK-EV
EAGLAQWV----DYF-QNVGA--------IPILGDFD-----P-GEDIVAAVNETGV---
-----GVIGTPEMAIEQLRRLEKQS-GGFGTYLLM-AHEWA-NREATLRSYELFSRYVMP
VFQD-------SLEPLERSRDWTIFHRET--------LMGN-IT-----------NAIVG
ATQQ-FLEEREAR-RRAEN------DAR------------TESLH---------------
-----ASR-------
>Bradyrhizobiumjaponicum_WP018644315
----------------------MARLKFGAFLAPHHPI-GEHPMLQFRRDLDLVEQLDAL
GYDEFWCGEHHSSGWEMIASPEMFLAAAGERTKRIKLGTGVISLPYHHPFNVAQRMVQLD
HMTGGRAIFGSGPGALASDAHTLGID--PMTQRDRQDEAIGVIRRLFNG---ERVTAKSD
WFTMNDA-------ALQILPLQE--EMPFVVASQI-SPSGMTLAGKYGIGIISLG-SM--
TTQ-GL-----MSLQQQWQFAEDAAKKHGTK--V-NRADWRVLLTFHIAETREQARR-EA
GAGLMRWHN---EYN-VGTLQ--------RPGLTAFSS----P--DEAVDNTAFVEGAA-
-----STIGTPDDLVKTIKNVMEVS-GGVGAIIGF-VHDWA-NPENTRRSWDMVARYVVP
EING-------YIDGLRKSQKFVIENRAI--------F-ER-AG-----------QAVMA
KIME-NEKAAEALKVTGVGRVAIPAVNA--PDL-------QKEA----------------
-----AKR-------
>Mycobacteriumgenavense_WP051465254
-------------------------MSFGTFIAPYHPV-RESPLTSYESDLELIAWCDRW
GFDEAWVGEHHSAAWENIADPATFLAVAGQRTQRIRLGSGVVSLPYHHPMMVADRFVQLD
YLTHGRAMLGVGPGALVSDATMMGID--PITQRPRMNEALGVIIRLLAG---ETVTHHSD
WFTLNEA-------RLQILPVNR--SMPIAVASST-SPSGMTAAGTHGVGVLSLG-AG--
LIG-GK-----KDLAAHWALGEKAAAESGKN--F-RREEWRLVIRAHPAHTREQAMA-EV
REGREVERI---GYF-KRIAG--------L------------K-YDYTLEQEIAEDA---
-----AIVGTPDDMIEALHRLQTVT-GGFGGFLVL-AGDWA-DREATLRSYELMGRYVIP
EFRG-------HLKPLRASYDTVVAKEKD--------YGAP-VM-----------AAIKK
AYED-AGQQMPED-LNPTNLR---------------------------------------
---------------
>BradyrhizobiumspBTAi1_WP012047409
----------------------MARLKFGAFLAPHHPI-GEHPMLQFRRDLDLVSQLDEL
GYDEFWCGEHHSSGWEMIASPEMFLAAAGERTKRIKLGTGVISLPYHHPYNVAQRMVQLD
HMTGGRAIFGSGPGALASDAHTLGID--PMTQRDRQDEAIGIIRRLFNG---ERVTAKSD
WFTMNDA-------ALQILPLQE--EMPFVVASQI-SPSGMTLAGKYGIGIISLG-SM--
STQ-GL-----MALPQQWEFAEDAARKHGTT--V-SRADWRVLLSWHIAETREQARR-EA
GPGLMRWHN---EYT-VGTLM--------RPGLQPFSS----P--DEAVDKTAFVEGAA-
-----STIGTPDDLVKTIKNLMQVS-GGVGAIIGF-VHDWA-NPENTRRSWDMVARYVVP
EING-------YIDGLRRSQKFVIENRAI--------F-ER-AG-----------QAVMA
KIMD-NEKAAAALSQTGPGRIAIPAVNA--PDL-------QQAA----------------
-----AKQRG-----
>Amycolatopsisaustraliensis_WP072478174
--MK------------------PDRIDFGVFMSPMHPV-GEDLTLLYERDLELAELLDRL
GYREYWLGEHHSMGWNTIGAPELLIAAAAQRTSRLTLATGVATLPYHHPFMVASRALHLD
HLTRGRFVLGVGAGSIPVDARTLGVE--MSDIRSMMGESLDAVVRLINS--EERVTKKTS
WFTLNDA-------RMQLAPYR-D-PIEIVAASVG-SPNSMRLAGRYGTSVVSFG-AP--
--RPGHPP---VDLRKQWAYAEESAAEHGNT--M-DRRRWRITLPVYVGETRRQAIE-DV
RAGYDRWTQ---EYW-RDVRG--------LDISVDGVP------DDRLLDRSIDLGG---
-----VLVGSVEDVVAGIRHLQEVT-GGFGTLLVY-AQDWA-DWDKTKRSYERLARYVAP
HFTG-------STRRLTESIEWFKENRHT--------F-GQ-LT----------------
---------------P--------------------------------------------
---------------
>Bradyrhizobiumjaponicum_WP024336915
----------------------MARLKFGAFLAPHHPI-GEHPMLQFRRDLDLVEQLDAL
GYDEFWCGEHHSSGWEMIASPEMFLAAAGERTKRIKLGTGVVSLPYHHPFNVAQRMVQLD
HMTGGRAIFGSGPGALASDAHTLGID--PMTQRDRQDEAIGIIRRLFNG---ERVTAKSD
WFTMNDA-------ALQILPLQE--EMPFVVASQI-SPSGMTLAGKYGIGIISLG-SM--
TTQ-GL-----MSLQQQWQFAEDAAKKHGTT--V-SRADWRVLLTFHIAETREQARK-EA
GAGLMRWHN---EYN-VGTLQ--------RPGLTAFSS----P--DEAVDKTAFVEGAA-
-----STIGTPDDLVKTIKNVMQVS-GGVGAIIGF-VHDWA-NPENTRRSWDMVARYVVP
EING-------YIDGLRSSQKFVIENRAI--------F-ER-AG-----------QAVMA
KIME-NEKAAEALKVTGPGRVAIPAVNA--PDL-------QKEA----------------
-----AKR-------
>Mycolicibacteriumrhodesiae_WP014214512
-------------------------MRFGNFLAPFHPV-GQNPTLAIERDLQLIAAMDDL
GFHEAWVGEHHSAGFEIIASPEVFIAVAAERTKHIRLGTGVSSLPYHNPLMLADRMVLLD
HLTRGRVMLGCGPGQLTSDAHMLGIP--ADEQRPRMEQCLDAIMRLLRG---ETVTMHTD
GFTLQDA-------RLQLKPYSDP-CFDVAVAASF-SPTGPRGAGKHGIGMLSIA-AT--
ARQ-GM-----NMLAHHWSTWEEVALEHGHI--A-DRSKWRLVGPMHLAETREQAER-DV
EYGIAEFS----RYF-SHILP--------AGPVQGD------N-PAEIIANNRESGF---
-----AVIGTPEDAVAKIEELVEASDGGFGVFLLF-DHDWA-PPAAKLKSYELFAQYVMP
HFTG-------QLEGPAASADWVAASGTE--------FVDR-AS-----------HAIGK
AIED-HAAERAARPAT--------------------------------------------
---------------
>Bradyrhizobiumelkanii_TKV81955
---------------------MSQRLRFGIFLAPFHKP-GINPTLALQSDLDLIQWLDRC
GYDEAWLGEHHSAGTEISASPEIMIATAAERTRHIKLGTGVTSISYHNPLWVAERIVLLD
HLTRGRAMLGLGPGSLPTDGVMIGLQ--QSQTRGLLEDGVAIITKLLTT--DEPVTFKND
RWDLREA-------RLHLRPYSNP-LFDVAVAAVA-SPTGAKLAGRYGLGMLSVG-AT--
TAA-GF-----DALALHWDVLTAEAKAHGKT--A-DRNKWRLVGLCHIAETKEQAYR-DV
EYGIEHWF----RYF-QQVAA--------FPQMAVVGN----S-VAEMIEFINGSGL---
-----GAIGTPDACAAQIERLWQQSNGGFGAYLLL-AHNWA-NPSATMRSYELIAREVMP
QFQG-------HAQATIDAARRAKEVRES--------LAAA-QA-----------QAVED
ARAR-YGAEVAKRPA---------------------------------------------
---------------
>Sphingomonasmucosissima_WP088334079
----------------------MARLKFGAFLAPHHPI-GEHPMLQMREDIRLAKHLDEL
GYDEFWVGEHHSTGWEVIASPEMFLAAVGEHTQRIRLGTGVVSLPYHHPFNVAQRIVQLD
HMTRGRVIFGTGPGALPSDAYMLGID--PMTQRDRQDEAIGVIRRLFAG---ERVTHESD
WFTLKDA-------RLQLFPLQE--EMPFVVASSI-SPSGMTLAGKYGIGALSIG-SN--
SDA-GL-----AALPTQWSFAEQTAAKSGKT--V-SRDNWRVLMSWHIAETREEARA-QA
GAGLMKWHN---EYT-VGTLM--------RPGAKPFAS----P--DEAVDLTAFVDGAA-
-----AVIGTPDDLVAAIRKLHASA-GGFGTVLGF-VHDWA-NRENTAKSWDLVARYVIP
EIHG-------LLEGYRTSRQYVVDHRDA--------F-ER-AG-----------QAVLS
KIMS-HEGAAAALKAGMEGNVAMRSPNA--PDL-------NKAA----------------
-----AAMKE-----
>Phenylobacteriumzucineum_PZQ55608
----------------------MARMKFGAFLAPHHPI-GEHPMLQMRNDIRLAAELDVL
GYDEFWVGEHHSTGWEVIASPEMFLAGVAQHTHRIRLGTGVVSLPYHHPFNVAQRMVQLD
HMSGGRLIFGTGPGALPSDAYMLGID--PMTQRDRQDEAIGVLKRLFAG---ERVTHQSD
WFTLQDA-------RLQLFPLQE--ELPMVTASSI-SPSGMTLAGKYGLGVLSIG-SN--
SDA-GL-----AALPTQWGFAEQAAAKSGKA--V-DRKDWRVLMSWHIAETREAARA-QA
GEGLMKWHN---EYT-VGTLM--------RPGALPFKS----P--DDAVDQTAFVDGAA-
-----SVIGTPDDLIAAIRKLQASA-GGFGVVLGF-VHDWA-NRENTSRSWDLVARYVIP
EIQG-------LLEGYRTSRQYVVEHRDS--------F-ER-AG-----------QAVLS
KIMS-HEGAAAALKSGMAGGAAMRSPNA--PDL-------DKAA----------------
-----RDIGRADK--
>Bradyrhizobiumjaponicum_WP028133767
----------------------MARLKFGAFLAPHHPI-GEHPMLQFRRDLDLVEQLDAL
GYDEFWCGEHHSSGWEMIASPEMFLAAAGERTKRIKLGTGVVSLPYHHPYNVAQRMVQLD
HMTGGRAIFGSGPGALASDAHTLGID--PMTQRDRQDEAIGIIRRLFNG---ERVTAKSD
WFTMNDA-------ALQILPLQE--EMPFVVASQI-SPSGMTLAGKYGIGIISLG-SM--
TTQ-GL-----MSLQQQWQFAEDAAKKHGTK--V-NRADWRVLLTFHIAETREQARK-EA
GAGLMRWHN---EYN-VGTLQ--------RPGLTAFSS----P--DEAVDKTAFVEGAA-
-----STIGTPDDLVKTIKNVMQVS-GGVGAIIGF-VHDWA-NPEATRRSWDMVARYVVP
EING-------YIDGLRRSQKFVIENRAI--------F-ER-AG-----------QAVMA
KIME-NEKAAEALKVTGPGRVAIPAVNA--PDL-------QKEA----------------
-----AKR-------
>Bradyrhizobiumjaponicum_WP041957098
----------------------MARLKFGAFLAPHHPI-GEHPMLQFRRDLDLVEQLDAL
GYDEFWCGEHHSSGWEMIASPEMFLAAAGERTKRIKLGTGVVSLPYHHPFNVAQRMVQLD
HMTGGRAIFGSGPGALASDAHTLGID--PMTQRDRQDEAIGVIRRLFNG---ERVTARSD
WFTMNDA-------ALQILPLQE--EMPFVVASQI-SPSGMTLAGKYGIGIISLG-SM--
TTQ-GL-----MSLQQQWQFAEDAAKKHGTK--V-DRANWRVLLTWHLAETREQARR-EA
GAGLMRWHN---EYN-VGTLQ--------RPGLTAFSS----P--DEAVDKTAFVDGAA-
-----SVIGTPDDLVKMIKNVMQVS-GGVGAVIGF-VHDWA-NPENTRRSWDLVARYVVP
EING-------YIDGLRKSQKFVIENRAI--------F-ER-AG-----------QAVMA
KIME-NEKAAEALKVTGAGRVAIPAVNA--PDL-------QKEA----------------
-----AKR-------
>BradyrhizobiumspSTM3843_WP008971112
----------------------MARLKFGAFLAPHHPI-GEHPMLQFRRDLDLVAQLDAL
GYDEFWCGEHHSSGWETIASPEMFLAAAGERTKRIRLGTGVISLPYHHPFNVAQRMVQLD
HMTGGRAIFGSGPGALASDAHTLGID--PMTQRDRQDEAIGIIRRLFRG---ERVTAKSD
WFTMNDA-------ALQILPLQE--EMPFVVASQI-SPSGMTLAGKYGIGIISLG-SM--
STQ-GL-----MALPQQWQFAEDAAKKHGTT--V-SRADWRVLLSWHIAETREQARH-EA
GAGLMRWHN---EYI-VGTLM--------RPGLKPFSS----P--DEAVDKTAFVEGAA-
-----STIGTPDDLVKTIKTLMQVS-GGVGHIIGF-VHDWA-NPENTRRSWDMVARYVVP
EING-------YIDGLRRSQKFVIENREI--------F-ER-AG-----------QAVMA
KIMD-NEKAAAALAQTGPGRVAIPAVNA--PDL-------QEAA----------------
-----KRKV------
>Acidimicrobiaceaebacterium_HAN07147
----------------------MTRMRFGTFIAPHHPI-GEHPTLQFERDLKMIEMFDEL
LFDEVWVGEHHSGGWETIGHPDMFLAAAAQRTHHIKLATGVTSLPYHHPYNVAGRMTQLD
HLSRGRAILGTGPGALPSDARTYGID--TELLRDRQDEAIGVIQRLLRE--EEPFTYKSD
WFELNEA-------FLQVKPLQN--KLEIATASSI-SPSGMKLAGKYGLGVISVA-SY--
SEE-GL-----AALPTQWNFAETYAQENGNT--I-SRNNWRVMMPWHIADTREQAIQ-EV
RDGLLHWHN---SYN-VETLA--------RPGSEYITE----SAADGFIEKMISRGG---
-----AIIGSPDEAAEAITKLYDLA-GGFGTLVGF-VHDWA-KPDATNRSYDLFARYVIP
KVQG-------LLEPVEHAQLLLRKDNVS--------LMEA-AG-----------RGILK
AIRE-HKAVHGRSE----------------------------------------------
---------------
>Bradyrhizobiumjaponicum_WP028155330
----------------------MARLKFGAFLAPHHPI-GEHPMLQFRRDLDLVEQLDAL
GYDEFWCGEHHSSGWEMIASPEMFLAAAGERTKRIKLGTGVVSLPYHHPFNVAQRMVQLD
HMTGGRAIFGSGPGALASDAHTLGID--PITQRDRQDEAIGVIRRLFNG---ERVTARSD
WFTMNDA-------ALQILPLQE--EMPFVVASQI-SPSGMTLAGKYGIGIISLG-SM--
TTQ-GL-----MSLQQQWQFAEDAAKKHGTK--V-DRANWRVLLTWHLAETREQARR-EA
GAGLMRWHN---EYN-VGTLQ--------RPGLTAFAS----P--DEAVDKTAFVDGAA-
-----SVIGTPDDLVKMIKNVMQVS-GGVGAVIGF-VHDWA-NPENTRRSWDLVARYVVP
EING-------YIDGLRKSQKFVIENRAI--------F-ER-AG-----------QAVMA
KIME-NEKAAEALKVTGAGRVAIPAVNA--PDL-------QKEA----------------
-----AKR-------
>Gordoniasp_MAU84049
--MI---------------------SKFGGFIPPFHRP-GQDPAITFQRDLQLITFLDNL
GFDEAWVGEHHSAGWANISSPELFIAAAAERSNRIALGTGVVSLPYHHPLTVANRIVQLD
HQSRGRVMFGVGAGVLASDAHMFGIN--AAHRHRMMEDSLETILQLLRT--EEPVTRDAD
WFSLHDA-------QLHLRPRDPS-GLRMALAGSG-SERSMLMAGRHGIPPLTFA-TN--
--GPGAR-----PLAELWTIAETEAERCGHR--L-DRGEWRLVISAHIAETRARAVA-EA
REGVIRWQH---EYF-RDTIG--------VPISLP---------AGREVETLVERGS---
-----IIVGSVDDAIEAIEKLQVDS-GGFGTLLVT-SQEWA-TWEQAKYSYELIAKYVAP
HFTG-------TARSSIASQRWVMDNRHR--------FGTA-SP-----------TQRGE
GVDD-S----------SR------------------------------------------
---------------
>Mycolicibacteriummoriokaense_WP083149391
-------------------------MRFGNFMAPFHPV-GQNPTLALERDLKLIAAMDEL
GFHEAWIGEHHSAGFEIIASPEVFIAVAAERTKHIRLGTGVSSLPYHNPLMLADRMVLLD
HLTRGRVMLGCGPGQLTSDAHMLGIP--ADEQRPRMEQCLDAIMRLLRG---ETVTMETD
GFTLKDA-------RLQLKPYSDP-CFDVAVAASF-SPTGPRGAGKHGIGMLSIA-AT--
AKQ-GM-----DLLAHHWATWEEVAEENGHV--A-DRSKWRLVGPMHLAETREQAER-DV
EYGIAEFS----RYF-RHILP--------AGPVQGD------T-AAEIIANNHESGF---
-----AVIGTPDDAVAKIEELVEASNGGFGAFLLF-DHDWA-PPAAKLKSYELFAQYVIP
HFTG-------QLEGPAASADWVIGSGTE--------FVDR-AS-----------HAIGK
AIED-HEAERKARATST-------------------------------------------
---------------
>Bradyrhizobiumvalentinum_WP057855779
----------------------MNRLRFGIFLAPFHKP-GINPTLALRGDLELIQWLDRC
GYDEAWLGEHHSAGTELSASPEIMIAAAAERTRHIKLGTGVISVSYHNPLWVAERIVLLD
HLTQGRAMLGLGPGSLPTDGIMIGLQ--QSQTRGLLEDGMGIITKLLTS--DEPVTFKND
RWDLRDA-------RLHLRPYSNP-LFDVAVAAVA-SPTGAKLAGRYGAGMLSVG-AT--
TAA-GF-----DALALHWDVLTTEAKAHGKT--A-DRSKWRLVGLCHIAETKEQAYR-DV
EYGIEHWF----RYF-QQVAA--------FPQMAVVGN----S-VSEMIEFINGSGL---
-----GAIGTADACAAQIERLWQQSNGGFGAYLLL-AHNWA-NPAATQRSYELIAREVMP
QFQG-------HAQATLDAARRAKDVREN--------LAAA-QA-----------QAVED
ARAR-YGAEVAKRGG---------------------------------------------
---------------
>BradyrhizobiumspTv2a2_WP024514365
---------------------MTQRLRFGIFLAPFHKP-GINPTLALQSDLDLIQWLDRC
GYDEAWLGEHHSAGTELSASPEIMIATAAERTRHIKLGTGVISVSYHNPLWVAERIVLLD
HLTRGRTMLGLGPGSLPTDGAMIGLQ--QSQTRGLLEDGVAIITKLLTS--DEPVTFKND
RWDLREA-------RLHLRPHSNP-LFDVAVAAVA-SPTGAKLAGRYGLGMLSVG-AT--
TAA-GF-----DALALHWDVLSAEAKAHGKT--V-DRSKWRLVGLCHIAETKEQAYR-DV
EYGIEHWF----RYF-QQVAA--------FPQMAVVGN----S-VAEMIEFINGSGL---
-----GAIGTPDACAAQIERLWQQSNGGFGAYLLL-AHNWA-NPSATMRSYELIAREVMP
QFQG-------HAQATLDAARRAKEVRES--------LAAA-QA-----------QAVED
ARAR-YGAEVAKRQA---------------------------------------------
---------------
>Bradyrhizobiumspthb2_WP029084938
---------------------MSQRLRFGIFLAPFHKP-GINPTLALQSDLDLIQWLDRC
GYDEAWLGEHHSAGTEISASPEIMIATAAERTRHIKLGTGVTSVSYHNPLWVAERIVLLD
HLTRGRAMLGLGPGSLPTDGAMIGLQ--QSQTRGLLEDGVAIITKLLTS--DEPVTFKND
RWDLREA-------RLHLRPYSNP-LFDVAVAAVA-SPTGAKLAGRYGLGMLSVG-AT--
TAA-GF-----DALALHWDVLTAEAKAHGKT--A-DRSKWRLVGLCHIAETKEQAYR-DV
EYGIEHWF----RYF-QQVAA--------FPQMAVVGN----S-VAEMIEFINGSGL---
-----GAIGTPDACAAQIERLWQQSNGGFGAYLLL-AHNWA-NPSATMRSYELIAREVMP
QFQG-------HAQTTLDAARRAKEVRES--------LAAA-QA-----------QAVED
ARAR-YGAEVAKRPA---------------------------------------------
---------------
>Saccharopolysporashandongensis_WP093269766
----------------------MSKLRFGVFLAPFHTA-GQNPTLALHRDLELIQHLDAL
GYDEAWIGEHHSAGSELIASPEIFIAAAAERTRHIRLGTGVISLAYHNPLWVADRMVLLD
HLTRGRVMLGVGPGSLPTDSAMIGLN--PTETRELLDENLDIVLRLLRG---EAVTARTR
THNLVDA-------RLQLRPYSDP-LFDVAVAAVA-SPTGPRLAGRHGIGLLSIG-AT--
LTAESF-----DALGHHWGIATERAEAFGTE--V-DREAWRLVGLMHVAETREQAYR-DV
EHGIADWF----EYF-QKIAA--------FPQMHVSGG----D-VGEMIAFIRDSGV---
-----GVIGTPEDAAEQVQRLVGQS-GGFGAMLLM-AHEWA-NPAATKRSYELIAQHVLP
AFQG-------QAQSTLDAKARASATREG--------HAQA-QH-----------DAVAH
MAKK-YEAERA-------------------------------------------------
---------------
>Nostocsp3335mG_WP110154407
--MF------------------GPKMRFGSFIAPFHPL-HENPTIALERDLELVEHMDRL
GYDEAWIGEHHSAGYELIASPELFIATVAERTKHIRLGTGVSSLPYHHPLMLAERINQLD
HITRGRTMFGAGPGALPSDAHMMGIP--VAKLRDRMDEALDCVARLLRG---ETVTYSCE
WFELHDA-------QLQMSPYTRP-HIEMAVASMV-SPTGATAAGRHGLGLLSIG-AT--
SGG-GF-----NSLASNWAIAEDTARDSGRR--V-DRSAWRLVGPMHIAETREQARA-DV
AEGIRKWL----YYF-TDVAA--------LPMAVDS--------DADPVDALVDAGL---
-----AVVGTPDDAIAQIERLEKQT-GGFGCYLLF-DHNWA-GWAQKKYSYELMARHVFP
KFQA-------SNVNRVKSLEWARDNRPG--------FIGE-LQ-----------GAVGA
RVQR-HIEAKGTGNIAPEMVGA-------------------AEPK---------------
-----PAQ-------
>Streptomycesscabrisporus_WP040877451
-------------------MGERSPLAFGVFLAPFHQA-GRNPTLMLEQDLALVEHLDRL
GYAEAWIGEHHSGGWEIVASPELFIASAAARTRHIRFGTGVVSLPYHHPLHVADRLVLLD
HLTRGRVMLGVGPGQLASDAHMLGID--TARQRTMMEESLEAIVALLAG--REPVTRESD
WFTLRDA-------RLQLRPYTHP-SPELAVAATF-SPAGPRTAGRFGAGMLSIA-AS--
QEG-GF-----DALGTHWGIANEVADRYGQT--M-DRSKWRLMGMMHIAETEEQARR-EV
AYGLEGIQ----NYQ-AKVLP--------IPLDTTT------P-LAERIEHGNTTGS---
-----FICGTPEMAIRQIERLWQKS-GGFGTYLFM-GADFA-DAEATKRSYELIAREVIP
YFTG-------AAHGPLASQDWQVGLSQT--------WRDR-TA-----------QAVGG
AVKD-YENTKG---STA-------------------------------------------
---------------
>MycobacteriumspCECT8778_WP099039349
-------------------------MRFGNFMAPFHPT-GQNPTLAIERDLKLIAAMDEL
GFHEAWIGEHHSAGFEIIASPEVFIAVAAERTKHIKLGTGVSSLPYHNPLMLADRMVLLD
HLTRGRVMLGCGPGQLTSDAHMLGIP--ADEQRPRMEQSLDAIMRLLRG---ETVTMDTA
GFTLQDA-------RLQLKPYSDP-CFDVAVAASF-SPTGPRGAGKHGIGMLSIA-AT--
AKQ-GM-----DLLAHHWSTWQEVAADHGHI--A-DRSKWRLVGPMHLAETREQAER-DV
EYGIAEFS----RYF-SHILP--------AGPVQGD------T-AAEIIANNHESGF---
-----AVIGTPADAVAKIEELVEASNGGFGAFLLF-DHDWA-PPAAKLKSYELFAQYVIP
HFTG-------QLAGPAASADWVIGSGTE--------FVDR-AS-----------HAIGK
AIED-HAAERAARPAT--------------------------------------------
---------------
>PseudonocardiaspCNS004_WP075952895
----------------------MSRLRFGIFLAPFHPA-GENPTSALQRDLRLVEHLDEL
GYDEAWIGEHHSAGSEIIASPEIFIAAAAERTKHIRLGTGVVSLSYHNPLWVAERIVLLD
HLTRGRVMLGVGPGSLPTDSAMIGLN--PTDTRELLEENLDIVMRLLRS--DEPVTATTR
THRLIDA-------RLHLRPYSDP-LFDVAVAAVA-SPTGPRLAGRHGAGLLSIG-AT--
LTKEGF-----DALAHHWNVMEERAATFGTS--V-HRAAWRLVGLMHVAETREQAYR-DV
EHGIEQWF----RYF-QKVAA--------FPQMAVEGG----D-VREMIDFVNEAGI---
-----GAIGTPDDAAAQVQRLVDQS-GGFGAMLLL-AHEWA-NPQATRRSYELIAQHVMP
RFQG-------QAQPTLDAKARASEARSG--------HAEQ-QV-----------AAVAH
MTEK-YQKELADRG----------------------------------------------
---------------
>Acidimicrobialesbacteriummtb01_TEX48663
--MTTT----------GLPGGRPPRLKFGTFLAPHHPV-GENPTLQFQSDIEFAAHLDRL
GFDEFWCGEHHSSGWEMIASPEMFLAAAGQRTSNIMLGTGVVSLPYHHPFNVAQRIVQLD
HMTKGRAMFGTGPGALPSDAWTLGID--PLVQRDRQDEAMGVILRLLRG--EDRFTHESD
WFTLRDA-------QLQLLPVQD--HIPVATASTL-SPSGMQMAGKYGCGVLSIA-SN--
STA-GL-----AALPTQWSFAEESATKHGQT--V-DRRNWRILMSWHIAETREQARN-EA
VDGLQRWHN---EYN-VWTLG--------RPGAQHVDD----K--WALLDQT--VGGGV-
-----AVVGTPDDLVAAIRNLQQLT-GGFGVVLGF-AHDWA-NRENTRRSWDMVARYVIP
EINR-------TTERQRASMKFLNDNQAA--------LMAG-AG-----------AAVMQ
KIMA-DERASAELVTMMQQMQTAQDDRS--TTFRPGGGVREDQLP---------------
-----TSAGE-----
>Bradyrhizobiumvalentinum_WP057902205
----------------------MNRLRFGIFLAPFHKP-GINPTLALRGDLELIQWLDRC
GYDEAWLGEHHSAGTELSASPEIMIAAAAERTRHIKLGTGVISVSYHNPLWVAERIVLLD
HLTQGRAMLGLGPGSLPTDGIMIGLQ--QSQTRGLLEDGMGIITKLLTS--DEPVTFKND
RWDLRDA-------RLHLRPYSNP-LFDVAVAAVA-SPTGAKLAGRYGAGMLSVG-AT--
TAA-GF-----DALALHWDVLTTEAKAHGKT--A-DRSKWRLVGLCHIAETKEQAFR-DV
EYGIEHWF----RYF-QQVAA--------FPQMAVVGN----S-VSEMIEFINGSGL---
-----GAIGTADACAAQIERLWQQSNGGFGAYLLL-AHNWA-NPAATQRSYELIAREVMP
QFQG-------HAQVTLDAARRAKDVREN--------LAAA-QA-----------QAVED
ARAR-YGAEVAKRSG---------------------------------------------
---------------
>Acidimicrobiaceaebacterium_MAW71527
--M-------------------TKSLTFGTFLAPYHPL-GENPLLSIQRDLEIIGHCDHL
GFDEAWIGEHHSAAWETVSDPAVFLAAAGERTTRIKLGSGVVSLPYHHPLMVADRFVQLD
YLTRGRAMLGVGPGALVSDASMMGIE--PVTQRGRMEEALGVIIRLMDG---EMVSHKSD
WFELNDA-------QLQLLPINE--SMPIAVASTT-SPAGMVCAGHHGVGVLSLG-AG--
LIG-GK-----KDLAAQWALGEEAAQSVGKT--L-DREEWRLVIRAHLAESREEAMS-QV
RDGRERERE---GYF-RKVAG--------L------------R-NDHTLEQEIEDDA---
-----SIVGTPDDMIEALHRLQATT-GGFGGFLVF-GNDWA-NHQDTLRSYELIARQVIP
RFNG-------MLEPLQRSYDSVVENKRS--------FGEP-VM-----------KAIRK
AYED-AGQQIPEN-LTPKNLR---------------------------------------
---------------
>Minwuiathermotolerans_WP109793285
----------------------MAGLKFGAFLAPHHPI-GEHPMLQFQADLELVELLDKL
GYEEFWCGEHHSTGWEVIASPEMFLAAAGQRSHRIRLGTGVVSLPYHHPFIVAQRMVQLD
HMTGGRAIFGSGPGALPSDAWLMGID--PMTQRDRQDEAVGVIRKLLRG--EERVTHESD
WFTIRDA-------KLQLLPLQE--DMPFAVASMI-SPSGMTLAGKHGTGVLSIG-SM--
STA-GL-----QNLSTQWSFAEESAARHGNT--V-DRKNWRIVLMWHIAETREKAIE-EA
RDGLFRWHN---EYN-VGTLM--------RPGVEAFRD----R--DEAVELTAFADGAT-
-----AVIGTPDDLVQRLRDLIELT-GGFGVAIGF-VHDWA-SRQNTRKSWDLVARYVVP
ELNG-------MLDAYRESREYVVAHRDS--------F-ER-AG-----------QAILA
KINE-NPRAAEALKHSAGPNTPLGSHHE--PDL-------KKAA----------------
-----KEGSGDD---
>Sphingomonasjeddahensis_WP076745504
----------------------MARLKFGAFLAPHHPI-GEHPMLQMRGDIRLAKHLDEL
GFDEFWVGEHHSTGWEVIASPELFLAAVGEHTQQIRLGTGVVSLPYHHPFNVAQRIVQLD
HMTRGRVIFGTGPGALPSDAYMLGID--PMTQRDRQDEAIGVIRRLFAG---ERVTHESD
WFTLKDA-------RLQLFPLQE--DMPFVVASSI-SPSGMTLAGKYGIGALSIG-SN--
SDA-GL-----AALPTQWGFAEQAAAKSGKT--V-SRDNWRVLMSWHIAETREQARA-EA
GAGLMKWHN---EYT-VGTLM--------RPGAKEFTS----P--DHAVDQTAFVDGAA-
-----AVIGTPDDLVAAIRQLSESA-GGFGTVLGF-VHDWA-SRENTLKSWDLVARYVIP
EIHG-------LLDGYRASRQYVIDHRDS--------F-ER-AA-----------EAVLS
KIMA-HEGAAAALKAGMAGNVAMRSPNA--PDL-------NKAA----------------
-----AALKN-----
>Dankookiarubra_WP133290778
----------------------MPRLGFGAFLAPHHPI-GEHPLLQFRRDLDLVEHLDKL
GYDEFWCGEHHSSGWEMVASPEMFLAAAGERTKRIKLATGVVSLPYHHPFNVAQRMVQLD
YMTGGRVIFGSGPGALASDAHTLGID--PMLLRDRQDEAIGIIRRLFRG---ERVTYQSD
WFNLNDA-------ALQLLPLQE--DMPFAVASQI-SPSGMTLAGKHGIGIISIG-SL--
STE-GL-----NALPTQWGFAEQAARKHGTT--I-DRKNWRVLLSWHIAETREKARA-EA
RDGLMRHHN---EYI-AGTLQ--------RPGAKPFTD----P--DEAVEKTAYGPGAV-
-----ATIGTPDDLIARIKEVVALS-GGFGTLVGF-VHDWA-NPENTFRSWDMVARYVVP
EING-------YLAGLRKSREFVATNREY--------F-ER-AR-----------DAVMA
KITE-NASAAEALKVTKSQMLAASSSNV--PDF-------DKQH----------------
---------------
>BelnapiaspF41_WP043361290
----------------------MPRLGFGAFLAPHHPI-GEHPMLQFRRDLDLVEHLDRL
GYDEFWCGEHHSSGWEMIASPEMFLAAAGERTKRIKLATGVVSLPYHHPFHVAQRMVQLD
HMTGGRAIFGSGPGALASDAHTLGID--PMLLRDRQDEAIGIIRRLFQG---ERVTHRSE
WFNLNDA-------ALQLLPLQE--EMPFAVASQI-SPSGMTLAGKHGIGIISIG-SL--
SNE-GL-----NALPTQWGFAEAAAVKHQTV--V-SRNNWRVLLSWHIAETRERARA-EA
RDGLLRHHN---EYI-AGTLQ--------RPGAKPFTD----P--DEAVDKSAFGQGAV-
-----ATIGTPDDLIARIKEVLAIS-GGFGTVVGF-VHDWA-NPENTFRSWDMVARYVVP
EING-------YLTGLRKSREFVASNREY--------F-DR-AR-----------EAVMA
KINE-NATAAEALKVTKSQMLAASSSNV--PEF-------GKRH----------------
-----S---------
>Belnapiamoabensis_WP043345713
----------------------MPRLGFGAFLAPHHPI-GEHPMLQFRRDLDLVEHLDRL
GYDEFWCGEHHSSGWEMIASPEMFLAAAGERTKRIKLATGVVSLPYHHPFHVAQRMVQLD
HMTGGRAIFGSGPGALASDAHTLGID--PMLLRDRQDEAIGVIRRLFQG---ERVTYRSE
WFNLNDA-------ALQLLPLQE--EMPFAVASQI-SPSGMTLAGKHGIGIISIG-SL--
SNE-GL-----NALPTQWGFAEAAAAKYQTV--V-SRKNWRVLLSWHIAETRDRARA-EA
RDGLLRHHN---EYI-TGTLQ--------RPGAKPFTD----P--DEAVDKSAFGQGAV-
-----ATIGTPDDLVARIKEVLAIS-GGFGTVVGF-VHDWA-NPENTFRSWDMVARYVVP
EING-------YLAGLRKSREFVASNREY--------F-DR-AR-----------EAVMA
KISE-NATAAEALKVTKSQMLAASSSNV--PEF-------GKRH----------------
-----N---------
>Pseudonocardiaacaciae_WP028925935
----------------------MSRLRFGIFLAPFHPA-GENPTLALQRDLRLIEHLDYL
GYDEAWIGEHHSAGSEIIASPEVFIAAAAERTRTIRLGTGVISLAYHNPLWVAERMVLLD
HLTKGRAMLGVGPGSLPTDSAMIGLD--PTQTRELLETNLDVVMRLLRT--DEPVTVDTA
THSLREA-------RLHLRPYSD---FDVTVAAVA-SPTGPRLAGRHGVGLLSVG-AT--
LTADGF-----DALAHHWNVMEERAATFGTS--V-DRATWRLVGPMHIAETREQAYR-DV
EFGIEQWF----RYF-QRVAA--------FPQMAVEGG----D-VRQMIDFVNSAGI---
-----GAIGTPDDAKAQVQRLVDQS-NGFGSYLLM-AHEWA-NPEATHRSYELIAQHVMP
EFQG-------QAWSTLAAKQRAVDTRSG--------HVEQ-QH-----------RAVAH
MTEK-YEKELADKD----------------------------------------------
---------------
>SphingomonasspSRS2_KKC26014
--MTRS----------------SQRMRFGAFIAPYHLL-KENPTLAIERDLELIALLDKL
DYDEAWMGEHHSAGTELIGSPEVFLAAAAERTKHIRLGAGVASLTFHHPLIVADRFSQLD
HQTRGRIILGAGPGQLPSDASMMGIK--STDQRRMMVESLESIIQLLEG---EVVSRDTD
WFKLREA-------QLHLRPYQTP-RMEIAVAASV-TPSGPALAGRLGLSMLSLA-AS--
SVA-GY-----SALPEHWHICESEAAKHGQH--V-SRDRWRVAAPMHIAPTREQAWE-EA
KEGTFEFV----KYF-CSLLGD------FAPPSMTQVA----N-ADDAIKLWTGEGLGMF
G---VLMAGTPDDAIAYIENLQARS-GGFGTFLFL-AHNCA-SFDATRRSYELFARYVMP
HFQH-------SNTARYNSLAWVGANAPA--------FIGG-LT-----------QAQEK
AVLD-YE----TKK----------------------------------------------
---------------
>Parahalieamediterranea_WP116366211
-------------------------MRFGAFFAPFHND-RTSPTFAIERDLDLVKWLDTM
DFDEAWIGEHHSGAYECIASPEVFIATAAERTRHIRLGTGVSSLSYHQPLILADRIAQLD
HQTRGRIMFGVGPGQLVADAYMMGVD--PQSLRERMGESLDVLVKLLRG---ETVTAKTD
WFTLNEA-------RMHILPYQE--ELEVVVASAI-SPSGARLAGQYGAGMLSVA-AS--
SPK-GF-----EALADSWAICESKAEEYQQT--V-DRRTWRVVAPIHIAETREQAVR-DL
EYGLMDMF----NYF-HKFGGS------LFP----QVN----D-LDEAIDVWTTGGLGAF
G---VGLVGTPDDLVAHIQKLQQQS-GGFGAFLSL-AHNAA-DYAATKKSYELIARYVMP
HFQH-------CNDNRTPSLEWASSNADR--------FMAE-YM-----------GGIEK
AIKQ-HEDETAAKKQQKAG-----------------------------------------
---------------
>RhizobiumspBK251_WP132959455
----------------------MSRLRFGAFLPPHHPV-GEHPMLQYRRDLDLVEHLDLL
GYDEFWCGEHHSGGWETIASPEMFLAAAGERTKRIRLGTGVVSLPYHHPFNVAQRMVQLD
HMTGGRAIFGSGPGALASDAHALGID--PMVQRDRQDEAIGIIRRLFNG---ERVTARSD
WFTLQDA-------ALQILPLQE--EIPFVVASQI-SPSGMTLAGKHGIGVISLG-SL--
SSQ-GL-----LSLPRQWAFAEQAAVEHGNT--V-DRRNWRVMLSWHIAETREQARS-EV
RDGLLRYHN---EFV-CGLLK--------MPGVQPFTS----P--DEAVDMTAFSEGAP-
-----TTIGTPDDLVAKIKSVLEIS-GGFGTIIGF-AHDWA-SPENIRRSWDMVARYVVP
EING-------HLAALRRSQQFAMDNRGA--------F-TR-QH-----------EAVMA
KIME-NKAAAAALPLTQAPHLPPAAGNV--PEF-------DNPQD---------------
-----DQ--------
>Actinomycetosporasuccinea_WP133824351
----------------------MSRLRFGTFLAPFHRA-GENPTLALQRDLELIEHLDAL
GIDEAWIGEHHSAGSEIIASPEIFIAAAAERTRRIKLGTGVTSASYHNPLWVADRMVLLD
HLTRGRTMLGVGPGSLPSDSAMIGLN--PTDTRELLDVNLDIIMRLLRG---EVVTEQTK
THNLIEA-------QLQLRPYTEP-CFDIAVAAVA-SPTGPRMAGRHGAGLLSIG-AT--
LSQDGF-----DALAHHWNVVEERAQHYGQP--APDREKWRLVGLMHIAETKEQAYR-DV
EYGIENWF----RYF-QKTAA--------FPQMGVEGG----D-VKEMIDFINEAGI---
-----GAIGTPDDAKAQVQRLADQS-GGFGAMLLL-GHEWA-NPQATKRSWELIAQNVVP
HFQGTTWGGRSHAESTQAAKERAGLKRDE--------YAAT-QL-----------EAVDH
MTKK-YEAEVASK-----------------------------------------------
---------------
>Saccharopolysporasp7K502_WP132485741
----------------------MSKLRFGVFLAPFHTA-GQNPTLALHRDLELIRHLDAL
GYDEAWIGEHHSAGSELIASPEIFIATAAERTRHIRLGTGVISLAYHNPLWVADRMVLLD
HLTRGRVMLGVGPGSLPTDSAMIGLN--PTETRELLDENLDIVLRLLRG---EAVTAQTR
THNLVDA-------RLQLRPYSDP-LFDVAVAAVA-SPTGPRLAGRHGIGLLSIG-AT--
LTAESF-----DALGHHWGIVTERAEAFGTE--V-DREAWRLVGLMHVAETREQAYR-DV
EHGIEDWF----EYF-QKIAA--------FPQMHVSGG----D-VGEMIAFIRDSGV---
-----GVIGTPEDAAEQVQRLVAQS-GGFGAMLLM-AHEWA-NPAATKRSYELIAQHVVP
AFQG-------QRQSTLDAKARASATREG--------HAQA-QH-----------DAVAH
MARK-YEAERA-------------------------------------------------
---------------
>Bradyrhizobiumelkanii_WP028347752
----------------------MARLKFGAFLAPHHPI-GEHPLLQFRRDLDFVEQIDTL
GFDEFWCGEHHSSGWEMIASPEMFLAAAGERTKRIKLGTGVISLPYHHPYNVAQRMVQLD
WMTGGRAIFGSGPGALASDAHTLGID--PMTQRDRQDEAIAIIRRLFRG---ERVTAKSD
WFTMQDA-------ALQLLPLQE--DMPFVVASMI-SPSGMTLAGKYGIGIISLG-SM--
STK-GL-----MSLAQQWEFAEDAAKKAGTS--V-SRANWRVLLSWHVAETREQARR-EA
REGLMRWHN---EYN-VGTLM--------RPGVTAFKS----P--DEAVDQTAFVDGAA-
-----SAIGTPDDLVNLIKNVMKLS-GGVGSIIGF-AHDWA-NIEATRRSWDMVARYVVP
EING-------YIDSLRKSQKFVIENRAV--------F-ER-AG-----------EAVMA
KILG-NEKAAAALAETGPGRVPIATANA--PDL-------QKEA----------------
-----AKRKA-----
>Reyranellasp_TAJ35362
--MT------------------DRFLRTGIFLAPFHAL-DENPTLAIERDMELVQHLDRL
NYHEAWIGEHHSGGFEIIASPEMFIAAAAERTRHIRLGTGVVSLPYHNPFMLASRMTQLD
HMTRGRAMFGVGPGALVHDAAKIGVK--AADQRDRMNQSLDVIVELMAG---KSVTRKTD
WFDLTAA-------QLQLRPYSQP-NMEMAVACAR-SPVGAVASGRHGIGMLSIG-GT--
SDD-AL-----KAHAANWQIYEEHARQNGKVS---DRSKWRIVTFAHVAETREQAFK-DV
NFGIDRFA----KYF-TDVAT--------FPILP-------PG-ITDAAEYLTKEGI---
-----ACIGTPDDCIRHFERLWKGSEGGFGAVLLL-AHNWA-DWPATQRSYELMARFVHP
HFQSR------ANAPRQQSYDIAAANRDT--------YSVQ-SQ-----------SAVAS
EIEK-YQAAKSKRAAE--------------------------------------------
---------------
>Acetobacteraceaebacterium_HBK08872
--MT--------------------YLRSGIFLAPFHAL-NENPLLSLERDMELLQHLDAL
NYHEAWIGEHHSGGFEIISSPEVFIAAAAERTKHIRLGTGVVSLPYHNPFIAADRMVQLD
YQTRGRAMFGVGPGSLVHDAKKIGIA--PADQRRMMNESLDVIMDLLAG---KSVTRKTD
WFDLCDA-------ALQLPPYTQP-RMEMAVAAAR-SPAGALAAGRHGLGMLSIG-GT--
SDD-AL-----AHHRQNWALYADTCQANGHTP---DRKSWRLVTLMHIAETREKARE-NV
RHGLDKFC----DYF-RDVAT--------FPIVP-------GD-ITDRYQYMVDSGS---
-----ACIGTPDDAIAFIERLQKGS-GGFGVIMEL-AQNWA-DFAETKRHYELMARYVHP
HFQA-------SREWRNQSYDYARDHHDE--------FTGQ-SS-----------AAVQA
EIDR-QAAQKRAAE----------------------------------------------
---------------
>Nocardiaotitidiscaviarum_WP039811317
--MHQP--------------TASGPTRFGFFIAPYHPL-NGNPTLQLQRDLELVELADRL
GFAEAWVGEHHSAGMEIIAAPEVFLAAAAQRTTHIRLGTGVNSLPYHQPMMLADRLCLVD
HLTKGRLMMGIGPGQLASDAAMMGIP--QPRQRDMMHESMDVLVRLFRG---EVVTAKTN
WFELDEA-------RLQLLPYQQH-GLEMAVASTI-SPSGAVLAGRHGAGLLSLA-AS--
DPS-GY-----EALLPNFRVYEQTMAEHGHT--V-RRADWRLVAPMHLAETRDQARR-EV
EWGIGHLV----DYI-RKLSGM------DVP--------WGDT-AAEAVAQWVGPGFPAF
G---RATIGTPDDAIAAITDLAEQS-GGFGTFLVL-ALDVA-DRDATRRSARLFAEHVIP
HFTR-------ANRNRVASLDWANANSER--------LMSG-MRAGVEAAFERHGQALAA
ALRP-RREGQ--------------------------------------------------
---------------
>Acidimicrobiaceaebacterium_MBQ30785
--M-------------------AKALTFGTFLAPYHPL-GENPLLSMERDLEIIRYCDEL
GFNEAWIGEHHSAAWETVSDPAVFLAAAGERTTRIRLGSGVVSLPYHHPFMVADRFVQLD
YLTRGRAMLGVGPGALVSDASMMGIE--PVTQRGRMEEALGVIIRLLNG---ETVTHSSD
WFELHSA-------QLQLLPLNG--SMPIAVASTT-SPAGMVCAGHHGVGVLSLG-AG--
LIG-GK-----KDLAAQWALAEKAAQSEGKT--M-DRGEWRLVIRVHLAESREEAIS-QV
REGRERERE---QYF-RKVAG--------L------------R-NDHTLEQEIEDDA---
-----SIVGTPDDMIGALHRLQAST-GGFGGFLVF-GNDWA-NHQNTLRSYELVARQVIP
QFNG-------MLEPLQRSYDAVVENKRS--------FAEP-VM-----------KAIRK
AYED-AGQQIPEN-LTPKNLR---------------------------------------
---------------
>Alphaproteobacteriabacterium628_OJU56960
----------------------MARLKFGAFLAPHHPI-GEHPALLLRRDLDLVEQLDKL
GFDEFWCGEHHSSGWEMIASPEMFLAVAGERTKRIRLGTGVVSLPYHHPFNVAQRMVQLD
HMTGGRAIFGTGPGALPSDAYTLGID--PMVQRDRQDEAIGVIRRLFAG---ERVTAESE
WFTMRDA-------KLQILPLQD--EMPCVTASQV-SPSGMTLAGKHGIGVISLG-SM--
QKG-GI-----TALKTQWAFAEDAAVKYGKT--V-NRKDWRLLLAWHIAETREQAAA-EA
GKGLMRWHN---EYT-VQTLG--------RPNTPTFTS----P--EEAVEQTAFVEGAA-
-----AVIGTPDDLVAMIRNLETMS-GGFGTVIGF-VHDWA-NPEATRRSWDLVARYVVP
EINN-------YIDGLRTSQRYLIDNRHM--------F-ER-AG-----------AAVMQ
KIME-NKRAADALAETVQSGSPIPTTNA--PDL---------------------------
-----SKMKKG----
>Phenylobacteriumzucineum_OXE35294
----------------------MARMKFGAFIAPHHPI-GEHPMLQMRNDIKFAAQLDAL
GFDEFWVGEHHSTGWEVIASPELFLAAVAENTHRIRLGTGVVSLPYHHPFTIAQRIAQLD
HMSGGRVIFGTGPGALPSDAHMLGID--PMTQRDRQDEAIGVLKRLFAG---ERVSHRSD
WFTLQDA-------RLQLFPLQE--DLPMVTASSI-SPSGMTLAGKYGMGVLSIG-SN--
SDA-GL-----AALPTQWGFAEQAAAKSGQT--I-DRKNWRVLMSWHIAETREEARA-QA
GKGLMHWHN---EYT-VGTLM--------RPGASPFTS----P--DQAVDETAFAPGAA-
-----AVIGTPDDLIAAIRKMMETT-GGFGTVLGF-AHDWA-NRENTARSWDLVARYVIP
EING-------LLEGYRTSRQYVVDNREW--------F-ER-AG-----------QAVMS
KIMS-HEGAAAALKAGMAGGVAMRSPNA--PDL-------NKAS----------------
-----QD--------
>Mycolicibacteriumrhodesiae_WP005141036
-------------------------MRFGSFMAPFHPT-GQNPTLAIERDLDLIVAMDRL
GFEEAWIGEHHSAGFEIIASPEVVIAVAAERTKHIKLGTGVSSLPYHNPLMLADRMVLLD
HLTRGRAMLGCGPGQLTSDAHMLGIP--ADEQRPRMEQCLDAIMRLLRG---ETVTMHTD
GFTLQDA-------RLQLKPYSDP-CFDVAVAASF-SPTGPRGAGKHGIGMLSIA-AT--
AKQ-GM-----DLLAHHWATWEDVARENGHV--A-DRSKWRLVGPMHLADTREQAER-DV
EYGIAEFS----RYF-SHILP--------AGPVQGD------T-AAEIIANNRESGF---
-----AVIGTPEDAVAKISELVEASNGGFGAFLLF-DHDWA-PPAAKLHSYELFAQYVMP
HFTG-------QLEGPEASRDWVTGSGTE--------FVDR-AA-----------HAIGK
AIED-HAAEQEAKKAAR-------------------------------------------
---------------
>Enhydrobacteraerosaccus_WP085935787
----------------------MHRLGFGAFLAPHHPI-GEHPMLQFRRDLKFVQHLDEL
GYDEFWCGEHHSSGWEMIASPEMFLAAAGEHTKRIKLGTGVVSLPYHHPYNVAQRMVQLD
HMTGGRAIFGSGPGALPSDAHTLGID--PMTQRDRQDEAIGIIRRLFKG---ERVTAKSD
WFTLQDA-------ALQILPLQE--DMPFVVASQI-SPSGMTLAGKYGIGIISIG-SM--
SED-GL-----LALPTQWGFAEDAAKKHGQT--V-DRRNWRVLFNWHIAETREKARE-EA
KHGLLRWHN---EYI-VGTLQ--------RPGTEPFSS----P--DEAVDKTAFSEGSA-
-----ATIGTPDDLVKTIKSVYEKS-GGFGTVIGF-VHDWA-NPENTLRSWDMVARYVVP
EING-------YLKGLRTSQKFVIDNRAV--------F-QR-AN-----------QAIMA
KIME-NEAAAQALKVTKAPRFAAASASV--PDL-------EKAN-------QR-------
-----SK--------
>Actinopolysporaerythraea_WP043570007
--MY---------------------TGFGAFLSPLHQP-GQDPHLTIRRDLRLVEQLDEL
NFDECWFGEHHSLGWPTIGAPETMIAAAAERTSQIKLANGVVTLPFHHPFHVATRATLLD
HLTRGRYILGVGPGATPNDARILGID--MDELKRMSHEALPNVIELVNG--EQAVDDKTD
WYSLNDA-------KMQLPRYSRP-GIEMAISSAG-SPNGPRVAGTYGMSLLSFG-AP--
--PPGFPA---VDLAQQWRYAEEAAEENGRT--I-DRKDWRVAVPLYIAETREQAYE-DA
REGFDKWLH---GYW-GEAAG--------FDVSMEGVD------RSRELEAMVERGR---
-----AIVGSVEDAIAGIEHLQETT-GGFGTFLTY-VVNWA-SHDKTRRSFELLAEEVAP
HFTG-------TARRGIESIERSVASREP--------------------------AA---
------------------------------------------------------------
---------------
>SphingomonasspSRS2_WP052730310
-------------------------MRFGAFIAPYHLL-KENPTLAIERDLELIALLDKL
DYDEAWMGEHHSAGTELIGSPEVFLAAAAERTKHIRLGAGVASLTFHHPLIVADRFSQLD
HQTRGRIILGAGPGQLPSDASMMGIK--STDQRRMMVESLESIIQLLEG---EVVSRDTD
WFKLREA-------QLHLRPYQTP-RMEIAVAASV-TPSGPALAGRLGLSMLSLA-AS--
SVA-GY-----SALPEHWHICESEAAKHGQH--V-SRDRWRVAAPMHIAPTREQAWE-EA
KEGTFEFV----KYF-CSLLGD------FAPPSMTQVA----N-ADDAIKLWTGEGLGMF
G---VLMAGTPDDAIAYIENLQARS-GGFGTFLFL-AHNCA-SFDATRRSYELFARYVMP
HFQH-------SNTARYNSLAWVGANAPA--------FIGG-LT-----------QAQEK
AVLD-YE----TKK----------------------------------------------
---------------
>Saccharothrixespanaensis_WP015099565
----------------------MDRIGFGAFLSPLHPL-GEDPSLSLWRDLELAEWLDQL
GYDELWVGEHHSAGWGTISSPELFIATAAERTRHIRLGTGVVSLPYHHPFMVASRAVQLD
QLTRGRFTLGVGAGSIPTDMHLLGID--PADTRRRTAEALDVIHKLLHD--TVPVTVRTD
WFEVRDA-------RLQLRPHSPA-GLPMAVSSAV-SPFGMRLAGQYGISPISFGIPP--
--RPGSRI---GDLVGQWQHAEAAAAEHGRK--L-DRGDWRVALSVHVSDSREQALD-EI
VDG---WMRYRNEYW-A-LLG--------APRVHSRAE------ARKALEELIDRRG---
-----SVIGSVDDCVQAIRDVQDET-GGFGRLLVT-VLDWA-DRSALKRSFELLARFVAP
KFNG-------SLGGVTESYGRAVSKALE--------------L-----------AAR--
------------------------------------------------------------
---------------
>Bradyrhizobiumelkanii_TKV81684
----------------------MARLKFGAFLAPHHPI-GEHPMLQFRRDLDFVEQLDTL
GYDEFWCGEHHSSGWETIASPEMFLAAAGERTKRIKLGTGVISLPYHHPFNVAQRMVQLD
HMTGGRAIFGSGPGALASDAHTLGID--PMAQRDRQDEAIAVIRRLFNG---ERVTAKTD
WFEMHDA-------ALQILPLQE--DMPFVVASQI-SPSGMTLAGKYGIGIISLG-SM--
STQ-GL-----MALPQQWQFAEDAAKKAGTT--V-SRANWRVLLSWHIAETREQARR-EA
GAGLMRWHN---EYN-VGTLM--------RPGLTAFSS----P--DEAVDKTAFVEGAA-
-----STIGTPDDLIKMIKNLIDVS-GGVGSIIGF-AHDWA-NPENTRRSWDMVARYVVP
EING-------YIDGLRKSRQFLIDNRAV--------F-ER-AG-----------QAVMA
KIMQ-NDKAAAALQQTGPGRVAIPAVNA--PDL-------AKAA----------------
-----AKQKV-----
>Acidimicrobiaceaebacterium_MBK01299
--M-------------------AKALTFGTFLAPYHPL-GENPLLSMERDLEIIRYCDEL
GFNEAWIGEHHSAAWETVSDPAVFLAAAGERTTRIRLGSGVVSLPYHHPLMVADRFVQLD
YLTRGRAMLGVGPGALVSDASMMGIE--PVTQRGRMEEALGVIIRLLNG---ETVTHSSD
WFELHSA-------QLQLLPLNG--SMPIAVASTT-SPAGMVCAGHHGVGVLSLG-AG--
LIG-GK-----KDLAAQWALAEKAAQSEGKT--M-DRGEWRLVIRVHLAESREEAIS-QV
REGRERERE---QYF-RKVAG--------L------------R-NDHTLEQEIEDDA---
-----SIVGTPDDMIGALHRLQAST-GGFGGFLVF-GNDWA-NHQNTLRSYELIARQVIP
QFNG-------MLEPLQRSFDTVVENKRS--------FAEP-VM-----------KAIRK
AYED-AGQQIPEN-LTPKNLR---------------------------------------
---------------
>Bradyrhizobiumspthb2_WP029079481
----------------------MARLKFGAFLAPHHPI-GEHPMLQFRRDLDFVEQLDAL
GYDEFWCGEHHSSGWETIASPEMFLAAAGERTKRIKLGTGVISLPYHHPFNVAQRMVQLD
HMTGGRAIFGSGPGALASDAHTLGID--PMTQRDRQDEAIAVIRRLFNG---ERVTAKTD
WFEMHDA-------ALQILPLQE--DMPFVVASQI-SPSGMTLAGKYGIGIISLG-SM--
STQ-GL-----MALPQQWQFAEDAAAKAGTT--V-SRANWRVLLSWHIAETREQARR-EA
GAGLMRWHN---EYN-VGTLM--------RPGLTAFAS----P--DEAVDKTAFVEGAA-
-----STIGTPDDLVKMIKNLVDVS-GGVGTIVGF-AHDWA-NPENTRRSWDMVARYVVP
EING-------YIDGLRKSRQFLIDNRAV--------F-ER-AG-----------QAVMA
KIMQ-NDKAAAALQHTGTGRVAIPAVNA--PDL-------AKAA----------------
-----AKQKA-----
>Bradyrhizobiumelkanii_WP028335602
----------------------MARLKFGAFLAPHHPI-GEHPMLQFRRDLDFVEQLDAL
GYDEFWCGEHHSSGWETIASPEMFLAAAGERTKRIKLGTGVISLPYHHPFNVAQRMVQLD
HMTGGRAIFGSGPGALASDAHTLGID--PMTQRDRQDEAIAVIRRLFNG---ERVTAKTD
WFEMHDA-------ALQILPLQE--DMPFVVASQI-SPSGMTLAGKYGIGIISLG-SM--
STQ-GL-----MALPQQWQFAEDAAKKAGTT--V-SRSNWRVLLSWHIAETREQARR-EA
GAGLMRWHN---EYN-VGTLM--------RPGLTAFSS----P--DEAVDKTAFVEGAA-
-----STIGTPDDLIKMIKNLVDVS-GGVGSIIGF-AHDWA-NPENTRRSWDMVARYVVP
EING-------YIDGLRKSRQFLIDNRAV--------F-ER-AG-----------QAVMA
KIMQ-NDKAAAALQQTGPGRVAIPAVNA--PDL-------AKAA----------------
-----AKQKV-----
>Rhodopilaglobiformis_WP104518400
---------------------MTSRLRFGVFLAPFHKP-GVNPTLALQNDLDLIGLLDRC
GYDEAWFGEHHSAGSEISASPEIMIAVAAERTRHIRLGTGVISLSYHNPLWVAQRIVLLD
HLTRGRMMFGAGPGSLPTDGAMIGLS--QAQTRGLLEDSLGVIMRLLTS--DEPVTFRND
RWDLRDA-------RLHIRPYSNP-LFDIGVAAVA-SPTGAKLAGRHGVGLLSVG-AT--
LAS-GF-----DALAHHWTIIEEEAKAHGKT--V-DRSKWRLVGPMHCAETKEQALR-DV
EYGIEHWF----RYL-QTVAA--------FPQMTVTGN----T-VQEMISFINESGI---
-----GVIGTPDECAAQIDRLIRQSNGGFGCYLLL-GHNWA-NWQATQKSYELIARHVMP
RFQG-------QAQSTAEAARIASAARPE--------LAEI-HA-----------RAVEA
ANQR-YAAEKANRA----------------------------------------------
---------------
>Bradyrhizobiumelkanii_WP028341454
----------------------MARLKFGAFLAPHHPI-GEHPMLQFRRDLDFVEQLDAL
GYDEFWCGEHHSSGWETIASPEMFLAAAGERTKRIKLGTGVISLPYHHPFNVAQRMVQLD
HMTGGRAIFGSGPGALASDAHTLGID--PMTQRDRQDEAISVIRRLFNG---ERVTAKTD
WFEMHDA-------ALQILPLQE--DMPFVVASQI-SPSGMTLAGKYGIGIISLG-SM--
STQ-GL-----MALPQQWQFAEDAAKKAGTT--V-SRSNWRVLLSWHIAETREQARR-EA
GAGLMRWHN---EYN-VGTLM--------RPGLTAFSS----P--DEAVDKTAFVEGAA-
-----STIGTPDDLIKMIKNLVDVS-GGVGSIIGF-AHDWA-NPENTRRSWDMVARYVVP
EING-------YIDGLRKSRQFLIDNRAV--------F-ER-AG-----------QAVMA
KIMQ-NDKAAAALQQTGPGRVAIPAVNA--PDL-------AKAA----------------
-----AKQKV-----
>Bradyrhizobiumelkanii_WP069278930
----------------------MARLKFGAFLAPHHPI-GEHPMLQFRRDLDFVEQLDAL
GYDEFWCGEHHSSGWETIASPEMFLAAAGERTKRIKLGTGVISLPYHHPFNVAQRMVQLD
HMTGGRAIFGSGPGALASDAHTLGID--PMTQRDRQDEAIAVIRRLFNG---ERVTAKTD
WFEMHDA-------ALQILPLQE--DMPFVVASQI-SPSGMTLAGKYGIGIISLG-SM--
STQ-GL-----MALPQQWQFAEDAAKKAGTT--V-SRANWRVLLSWHIAETREQARR-EA
GAGLMRWHN---EYN-VGTLM--------RPGLTAFSS----P--DEAVDKTAFVEGAA-
-----STIGTPDDLIKMIKNLVDVS-GGVGSIIGF-AHDWA-NPENTRRSWDMVARYVVP
EING-------YIDGLRKSRQFLIDNRAV--------F-ER-AG-----------QAVMA
KIMQ-NDKAAAALQQTGPGRVAIPAVNA--PDL-------AKAA----------------
-----AKQKV-----
>Bradyrhizobiumelkanii_WP018269224
----------------------MARLKFGAFLAPHHPI-GEHPMLQFRRDLDFVEQLDAL
GYDEFWCGEHHSSGWETIASPEMFLAAAGERTKRIKLGTGVISLPYHHPFNVAQRMVQLD
HMTGGRAIFGSGPGALASDAHTLGID--PMTQRDRQDEAIAVIRRLFNG---ERVTAKTD
WFEMHDA-------ALQILPLQE--DMPFVVASQI-SPSGMTLAGKYGIGIISLG-SM--
STQ-GL-----MALPQQWQFAEDAAKKAGTT--V-SRANWRVLLSWHIAETREQARR-EA
GAGLMRWHN---EYN-VGTLM--------RPGLTAFAS----P--DEAVDKTAFVEGAA-
-----STIGTPDDLIKMIKNLVDVS-GGVGSIIGF-AHDWA-NPENTRRSWDMVARYVVP
EING-------YIDGLRKSRQFLIDNRAV--------F-ER-AG-----------QAVMA
KIMQ-NDKAAAALQQTGPGRVAIPAVNA--PDL-------AKAA----------------
-----AKQKV-----
>HyphomicrobiumspCS1BSMeth3_WP072391844
--MN------------------DRYLRTGVFLAPFHAL-GENPTLALDRDMDLVVHLDRL
NYHEAWIGEHHSGGFEIIACPEMFIAAAARETRHIRLGTGVVSLPYHHPFTLASRMMQLD
HMTRGRAMFGVGPGSLIYDAEKIGLK--AADQRRRMDEALDCLMPLMQG---EMVTRKTD
WFTLQEA-------KLQLVPYSRP-HIEMAVASSR-SPVGAVASGKHGIGMLSIG-GT--
SDE-AL-----AAHAKNWAIHEDAAREAGKTT---DRSRWRIVTFAHVAETREKARA-DM
AYGLADFN----RYF-NDVAT--------FPIVP-------TG-IEDPLNYLTESGL---
-----ACIGTPDDCIRHFERLWKGSNGGFGAVLLL-AHNWA-DWEATKRSYELMARYVHP
HFQRG------ANSLRQWSYDDAKTKRAT--------AGIE-NQ-----------AAIQA
EIDK-YKARKGG------------------------------------------------
---------------
>AfipiaspP5210_WP034464858
----------------------MPRIGFGAFLAPHHPI-GEHPMLQFRRDLDLAEHLDKL
GFDEFWCGEHHSSGWEMIASPEMFLAAAGERTKRIKLGTGVVSLPYHHPFNVAQRMVQLD
HMTGGRAIFGSGPGALSSDAHALGID--PMVQRDRQDEAIGIIKRLLAG---ERVTAQSE
WFTLRDA-------ALQILPLQE--EMPFAVASQI-SPSGMTLAGKHGIGVISIG-SM--
STE-GL-----TALPTQWSFAEDAAKKYGKT--V-NRKDWRVVLSWHIAETREKARE-EA
GKGLMRHHN---EYI-VGTLQ--------RPGAKPFKS----I--DEALDKTASGPGSA-
-----ATIGTPDDLVKTIKGVIDMS-GGLGTIVGF-AHDWA-NIENTFRSWDMVARYVVP
EING-------YIDGLRRSQKHVIENRES--------F-ER-AG-----------QAVMA
KIME-NERAAAALAVTRTNRFAVSGSNA--PNL-------EKSE----------------
-----AKKA------
>Alphaproteobacteriabacterium628_OJU57425
---------------------MSLKLRNGIFLAPFHPV-HEDPTLCIQRDLELIEYLDRL
GYEEAWVGEHHSAGYEIIASPELFIAAAAERTRRIMLGTGVVSLPYHNPLMTANRIIQLD
HQTRGRVLFGVGPGLLPSDAFAMGIN--PSVQRERMVEAIEVILRLFNG---ERVTHQSD
WFTLKDA-------TCQLRPYTWP-HPEIAVASSV-TPSGGRLAGRHGFGLLCVA-AT--
QMA-GY-----DALSINWKIANDVAAEHGQK--M-DPAKLRLVGPVHIAESRERAFE-NI
KFGFDKWQ----EYFS-------------GISAVAGRDA---M-EAQSVEDLIKQDV---
-----IVVGTPDDAIAQIRRLQQKQ-GEFGCFLQL-AHNWA-DFEATKKSYELWQRYVTP
VINK-------ANEARETAFSWAKDNKEQ--------FIGA-AA-----------MAAMQ
TIQK-HHEEEEAKKATKAAE----------------------------------------
---------------
>Acidimicrobiaceaebacterium_HAQ43806
-------------------------MKFGAFLAPHHPV-GENPMLQFRRDLDLVVQLEKL
GFDEFWCGEHHSSGWEMIASPEMFLAAAGERTSRIKLGTGVISLPYHHPFNVAQRIVQLD
HMTAGRVIFGTGPGALPSDAHTFDID--PMLLRDRQDEALGVILRLLRG--EPRFSYESD
WFTMKDA-------QLQLLPVQE--QMPAATASMV-SPSGMTLAGKYGIGVLSIG-SM--
AAE-GI-----TALGTQWGFAEDAALEFGSS--V-HRSDWRVLLNWHLAESKDLARS-QA
REGLQRWHN---EYI-VGTLQ--------RPGTTAYSD----P--DEALE--AVCGGAAK
GVVQSAVVGTPDDLVAFIQNMYELT-GGFGTAIGF-VHDWA-NPRDTANSWDLVARYVIP
EING-------YTTKLRESQKFVSTERSA--------F-NR-AG-----------EAILD
KIMS-NEKAADALKVTAKQGKNNAAENS--------------------------------
---------------
>Mycobacteriumconspicuum_WP085235329
---------------------MGNPLRFGVFITPFHPV-GQSPTVALEYDMERVVALDRL
GFDEAWFGEHHSGGYELIACPEVFIAAAAERTKHIRLGTGVVSLPYHHPLMVADRWVLLD
HLTRGRVMFGTGPGALPSDAYMMGID--PIEQRRMMQESLEAILALFRAAPAERIDRHSD
WFTLRDA-------QLHIRPYTSP-YPEIATAAMI-SPSGPRLAGALGTSLLSLS-MS--
VP-GGY-----AALETTWDVVREQAAKAGRG--EPDRSDWRVLSIMHIADSRDQAID-DC
TYGLLDFA----QYF--GAAG--------FVPLANAVEG-AQS-PREYVEDYAAKGN---
-----CCIGTPDDAIAHIEDLLDRS-GGFGTLLML-GHDWA-SPEATYHCYDLFARKVIP
HFKG-------QLEAPRSSHDWARDRRDQ--------LIGR-AG-----------EAVVK
AIT---------------------------------------------------------
---------------
>Acidimicrobiaceaebacterium_MBJ81642
--M-------------------TTSLTFGTFLAPYHPL-GENPLLSMERDLEIIRYCDEL
GFNEAWIGEHHSAAWETVSDPAVFLAVAGERTTRIRLGSGVVSLPYHHPLMVADRFVQLD
YLTRGRAMLGVGPGALVSDASMMGIE--PVTQRXRMEEALGVIIRLLNG---ETVTHSSD
WFELHSA-------QLQLLPLNG--SMPIAVASTT-SPAGMVCAGHHGVGVLSLG-AG--
LIG-GK-----KDLAAQWALAEEAAQSEGKV--M-DRGEWRLVIRAHLAQSRQEAMS-QV
REGRERERE---LYF-RKVAG--------L------------R-NDHTLEQEIEDDA---
-----SIVGTPEDMIDALRRLQAST-GGFGGFLVL-GNDWA-NHQDTLRSYELLARQVIP
QFNG-------MLEPLQRSYDAVVENKRS--------FAEP-VM-----------KAIRK
AYED-AGQQIPEN-LTPKNLR---------------------------------------
---------------
>Acidimicrobiaceaebacterium_MAF44564
-------------------------MKFGAFLAPHHPV-GENPMLQFRRDLDLVVQLEKL
GFDEFWCGEHHSSGWEMIASPEMFLAAAGERTSRIKLGTGVISLPYHHPFNVAQRIVQLD
HMTAGRVIFGTGPGALPSDAHTFDID--PMLLRDRQDEALGVILRLLRG--EPRFSYESD
WFTMKDA-------QLQLLPVQE--QMPAATASMV-SPSGMTLAGKYGIGVLSIG-SM--
AAE-GI-----TALGTQWGFAEDAALEFGSS--V-DRSDWRVLLNWHLAESKDLARS-QA
REGLQRWHN---EYI-VGTLQ--------RPGTTAYSD----P--DEALE--AVCGGAAK
GVVQSAVVGTPDDLVAFIQNMYELT-GGFGTAIGF-VHDWA-NPRDTANSWDLVARYVIP
EING-------YTTKLRESQKFVSTERSA--------F-NR-AG-----------EAILD
KIMS-NEKAADALKVTAKQGKNNAAENS--------------------------------
---------------
>Acidimicrobiaceaebacterium_MBM36938
--M-------------------AKSLSFGTFLAPYHPL-GENPLLSMQRDLEIIAYCDEL
GFDEAWIGEHHSAAWETVSDPAVFLAAAGERTTRIRLGSGVVSLPYHHPFMVADRFVQLD
YLTRGRAMLGVGPGALVSDAVMMGIE--PVTQRGRMEEALGVIIRLLDG---ETVNHSSD
WFQLNDA-------HLQMLPLNG--SIPIAVASTT-SPAGMVCAGHHGVGVLSLG-AG--
LIG-GK-----KDLQAQWALGEEAARAAGKT--M-KREEWRLVIRVHLAESRQEAMD-QV
REGRERERE---GYF-RKVAG--------L------------R-NDHTLEQEIEDDA---
-----SIVGTPDDMIEALHRFQSST-GGFGGFLVL-GNDWA-NHQDTLRSYELIARQVIP
VFNG-------MLEPLQHSYDTVVNNKRS--------FAEP-VM-----------KAIRR
AYED-AGQEIPEN-LTPKNLR---------------------------------------
---------------
>Rhodopilaglobiformis_WP104517325
----------------------MPRLNFGAFLAPHHPI-GEHPLLQFRRDVDLVEHLDKL
GYDEFWCGEHHSSGWEMIASPEMFLAAAGERTKRIRLATGVVSLPYHHPFNVAQRMVQLD
WMTGGRVIFGSGPGALASDAHTLGVD--PMLLRDRQDEAIGVIRRLFRG---ERITTKTD
WFQLNDA-------ALQLLPMQD--DMPFAVASQI-SPSGMTLAGKHGIGIISIG-SL--
SEE-GL-----NALPTQWGFAEAAAAKHGTT--V-DRRNWRVLLSWHIAETREKARS-EA
RDGLFRHHN---EYI-TATLQ--------RPGARPFKT----P--DEAVDKTAFSSAAV-
-----ATIGTPDDLVERIKSVLEIS-GGFGTVVGF-VHDWA-NPENTMRSWDMVARYVVP
EING-------YLAGLRRSREFVASNREY--------F-DR-AR-----------DAVMA
KINE-NENAAAALAVTKSPMLAASSSNV--PDF-------DSLR----------------
-----KRVGGG----
>Mycobacteriumsp11000297_WP066817461
---------------------MNAPLRFGVFITPFHPT-GQSPTVALEYDMERVVALDRL
GYDEAWFGEHHSGGYELIACPEVFIAAAAERTKHIRLGTGVVSLPYHHPLMVADRWVLLD
HLTRGRVMFGTGPGALPSDAYMMGID--PVDQRHMMQESLEAILALFRAGPTERIDRHTD
WFTLRDA-------QLHIRPYTWP-YPEISTAAMI-SPSGPRLAGALGTSLLSLS-MS--
VP-GGY-----AALETTWDIVREQAAKVGRD--EPDRTDWRVLSIMHIADTREQAIQ-DC
TYGLQDFA----DYF--GAAG--------FVPLANSVEG-TQT-PYEFVEDYASKGN---
-----CCIGTPDEAIAHIEDLLERS-GGFGTLLML-GHDWA-SPEATYHSYDLIARKVIP
HFKG-------QLVASRSSHDWAKDRRDQ--------LIGR-AG-----------EAVVK
AITE-HVGEQQG-SAN--------------------------------------------
---------------
>Acidimicrobiaceaebacterium_HAX05671
-------------------------MRFGAFLAPHHPV-GENPMLQFRRDLDLVEQLDKL
LFDEFWCGEHHSSGWEMIASPEMFLAAAGERTSRIRLGTGVISLPYHHPFNVAQRIVQLD
HMTAGRVIFGTGPGALPSDAHTFDID--PMLLRDRQDEALGVILRLLNG--EPRFSYETD
WFTMKDA-------QLQLLPVQE--QVPAATASMV-SPSGMTLAGKYGIGVLSIG-SM--
ASE-GI-----TALATQWDFAEDAAQKSGST--V-DRSEWRVLLNWHIAETRELARE-QA
REGLQRWHN---EYI-VGTLQ--------RPGTVPYED----P--DEALE--AVCGGASK
GIAQSAVVGTPDDLVEFIRNMADLT-GGFGTAIGF-VHDWA-TPRDTANSWDLVARYVIP
ELNG-------YTQNLKQSQEFVSTKRDA--------F-NR-AG-----------EAILD
KILS-NEKAAEAMKVTANQSKHNAAEN---------------------------------
---------------
>GeodermatophilusspLeaf369_WP055765544
----------------------MSRLRFGIFLAPFHPA-GENPTTALQRDLELVAHLDRL
DYDEAWIGEHHSAGSEIIASPEIFIAAAAERTKRIKLGTGVTSISYHNPLWVAERMVLLD
HLTRGRVMLGCGPGSLPTDSMMLGLD--PTDTRELLAENLDIIMRLLHG---ETVSATTR
THTLVDA-------RLHLRPYSEP-LFDVTVAAVA-SPTGPRQAGTHGIGLLSIG-AT--
LSPDGF-----DALAHHWSVVEERAEAHGKT--V-SRADWRLVGLMHIAETREQAYA-DV
QFGIESWF----RYF-QKTAA--------FPQMAVEGG----D-VKEMIDFINDAGI---
-----GAIGTVEDARAQVQKLWDQS-GGFGAMLLL-AHEWA-APEATKRSYELIAQHVFP
HFQG---GQVTHAQSTLEAKERAGLKRED--------YAAQ-QM-----------QAVAT
MTER-YAAEVAAKG----------------------------------------------
---------------
>Afipiabroomeae_WP100385176
----------------------MARLKFGAFLAPHHPI-GEHPMLQFRRDLDLVEQLDAL
GYDEFWCGEHHSSGWEMIASPEMFLAAAGERTKRIKLGTGVISLPYHHPFNVAQRMVQLD
HMTGGRAIFGSGPGALASDAHTLGID--PMTQRDRQDEAIAIIRRLFKG---ERVTAKSD
WFTMNDA-------ALQILPLQE--EMPFVVASQI-SPSGMTLAGKYGIGIISLG-SM--
STQ-GL-----MALPTQWGFAEDAAKKHGTT--V-SRSDWRVLLSWHIAESREQAQR-EA
GPGLMRWHN---EYN-VGTLQ--------RPGLQPFTS----P--EDAVEKTAGGENAA-
-----STIGTPDDLVKTIKSLIDVS-GGVGTIVGF-VHDWA-NPENTRRSWDMVARYVIP
EING-------YIKSLRQSQKFVIENRAV--------F-ER-AG-----------QAVMA
KIME-NDKAAAALPLTGPGRVAIPTINA--PDL-------QKEA----------------
-----AKRKA-----
>SphingomonasspTZW2008_WP085808830
----------------------MARLKFGAFLAPHHPI-GEHPMLQFRGNIALAKHMDEL
GFDEFWVGEHHSTGWETIASPELFLAAVGEQTQRIRLGTGVVSLPYHHPFNVAQRIVQLD
HMTRGRVIFGTGPGALPSDAYMLGID--PMTQRDRQDEAIGVIRRLFAG---ERVTHESE
WFTLRDA-------RLQLFPLQE--DMPFVVASSI-SPSGMTLAGKYGIGALSIG-SN--
SDA-GL-----AALPTQWGFAEQAAAKSGKT--V-SRDNWRVLMSWHIAETREQARA-EA
GAGLMKWHN---EYT-VGTLM--------RPGAKEFTS----P--DHAVDETAFADGAA-
-----AVIGTPDDLVAAIRKLLASA-GGFGTVLGF-AHDWA-NRANTLKSWDLVARYVIP
EIHG-------LLEGYRTSRQYVVDHRES--------F-ER-AG-----------QAVLS
KIMS-HEGAAAALKAGQEGGVAMRSPNA--PDL-------NKAA----------------
-----EAMKN-----
>Acidimicrobiaceaebacterium_HBU41193
-------------------------MKFGAFLAPHHPV-GENPMLQFRRDLDLVVQLEKL
GFDEFWCGEHHSSGWEMIASPEMFLAAAGERTSRIKLGTGVISLPYHHPFNVAQRIVQLD
HMTAGRVIFGTGPGALPSDAHTFDID--PMLLRDRQDEALGVILRLLRG--EPRFSHESD
WFTMKDA-------QLQLLPVQE--QMPAATASMV-SPSGMTLAGKYGIGVLSIG-SM--
AAE-GI-----TALGTQWGFAEDAALEFGSS--V-DRSDWRVLLNWHLAESKDLARS-QA
REGLQRWHN---EYI-VGTLQ--------RPGTTAYSD----P--DEALE--AVCGGAAK
GVVQSAVVGTPDDLVAFIQNMYELT-GGFGTAIGF-VHDWA-NPRDTANSWDLVARYVIP
EING-------YTTKLRESQKFVSTERSA--------F-NR-AG-----------EAILD
KIMS-NEKAADALKVTAKQGKNNAAENS--------------------------------
---------------
>Pseudonocardiaautotrophica_WP037048565
----------------------MTRLRFGTFLAPFHVP-GQNPTLALQRDLDFVTHLDRL
GYDEAWIGEHHSAGSEIIASPEIFIAAAAERTRNIKLGTGVTSIAYHNPLWVADRMVMLD
HLTRGRTMLGVGPGSLPTDSAMIGLN--PTDTRELLDVNIDIIMRLLRG---ESVTQQTK
THNLIDA-------QLQLRPYTDP-CFDIAVAAVA-SPTGPRLAGRHGVGLLSIG-AT--
LTQDGF-----DALAHHWNVVEERAAHFGQQ--TPDRSGWRLVGLMHIAETKEQAYR-DV
EFGIVPWF----NYF-QKVAA--------FPQMDVGDS---TD-IKGMIDFINEAGI---
-----GAIGTVEDARAQVQRLWDQSNGGFGCMLLL-GHDWA-NPEATRRSYELIAQQVFP
HFQG-------QAESTLAAKKRALDTREA--------HAAT-QL-----------AAVDH
MTAK-YEKELSEKG----------------------------------------------
---------------
>Mycobacteriumtriplex_WP036471837
---------------------MNAPLRFGVFITPFHPI-GQSPTVALEYDMERVVALDRL
GFDEAWFGEHHSGGYELIACPEVFIAAAAERTKHIRLGTGVVSLPYHHPLMVADRWVLLD
HLTRGRVMFGTGPGALPSDAYMMGID--PVDQRHMMQESLEAILALFRAGPTERIDRHTD
WFTLRDA-------QLHIRPYTWP-YPEISTAAMI-SPSGPRLAGALGTSLLSLS-MS--
VP-GGF-----AALETTWDVVREQAAKVGRD--EPNRADWRVLSIMHIADSREQAIT-DC
TYGLQDFA----NYF--GGAG--------FVPLANTVDD-TQT-PYEFVEDYAAKGN---
-----CCIGTPDDAIAHIEDLLERS-GGFGTLLML-GHDWA-SPEATYHSYDLMARKVIP
HFKG-------QLAASRASHDWAKDHRDQ--------LIGR-AG-----------EAVVK
AINE-HVGEHEG-ATN--------------------------------------------
---------------
>Actinomycetosporachiangmaiensis_WP018331356
----------------------MSRLRFGTFLAPFHRA-GENPTLALQRDLELIEHLDRL
GVDEAWIGEHHSAGSEIIASPEIFIAAAAERTKRIKLGTGVTSAAYHNPLWVADRMVLLD
HLTRGRTMLGVGPGSLPSDSAMIGLN--PTDTRELLDVNLDIIMRLLAG---ETVTAQTK
THTLVEA-------KLQLRPYTEP-CFDIVVAAVA-SPTGPRMAGRHGVGLLNIG-AT--
MTQDGF-----DALAHHWNVVTERAEHYGQP--EPDRDSWRLVGLMHIAETKEQAYR-DV
EYGIESWF----RYF-QKTAA--------FPQMAVEGG----D-VKEMIDFINEAGI---
-----GAIGTPEDARAQVQRLADQS-GGFGAMLLL-GHEWA-NPEATKRSWELLAQHVMP
HFQGRTWGGVSHAESTQQAKERAGLKRDE--------YAAT-QL-----------SAVEH
MTQK-YADEVASKG----------------------------------------------
---------------
>Pseudonocardiaendophytica_WP132421513
----------------------MSRLRFGIFMAPFHAKVGQNPTTAFQRDIETIQLLDRL
GYDEAWLGEHHSCGAELIASPEIFIGHVAAKTEHIRLGTGVLSLPYHNPLWVADRALLLD
HLTRGRFMLGLGPGALPTDAAMIGID--PSEQRPALEEDTDVLMQLLTT--DEPVTHKTA
RYNLVDA-------RCQLMPYSDP-CFEIGVAAIA-SPSGPRIAGKHGLSLLSVG-AT--
-LVGDL-----DLLALHWDVVEEEAARHGKP--C-DRSGWRLVGPMHIAETREQALR-DV
EYGIEDWF----DYL-QKTAA--------APQFHPLGD----T-LEERIAWVNESGV---
-----GLIGTPDDAVAMIDTMYKQSNGGFGAYLMM-AHEWA-RPDAVRRHYELFADQVMP
KFQR-------SADRTLAAERYARSRWDE--------LNSK-QA-----------DALQA
ATDR-YAEERKSRT----------------------------------------------
---------------
>RhodospirillaceaebacteriumSYSUD60015_WP119419187
----------------------MKRLKFGAFLAPHHPV-GEHPALQFQRDLDFVAHLDRL
GFDEFWCGEHHSSGWEMIASPEMFLAAAAQRTQRIRLGTGVVSLPYHHPFNVAQRIVQLD
YMTGGRVLFGSGPGALPSDARTFGID--QTLLRDRQDEALGIIVRLFSG---ERLSYKCD
WFQINDA-------QLQLLPLQE--EIPMAAASSI-SPSGMQLAGKYGMGVLSIA-ST--
STE-GL-----QALPVQWGFAEEAAKKHGKT--V-DRRNWRVLMSWHLAESREQAER-EA
IDGLQWWHN---EYN-VRVLG--------RPGATAVDD----K--HELLAQVNGARGSGV
GA---SVIGTPDDLVKAIRDLQKVT-GGFGVVMGF-AHDWA-NREATLRSWELFARYVVP
ELNG-------YTQNQKASAEYLAANKQE--------LMTG-RV-----------ASIVA
AVKG-NATAEAAMAVTMQQMQNQAQGGGWRPGVVPS----AEDA----------------
-----KKAG------
>Paracraurococcusruber_WP133218808
----------------------MPRLGFGAFLAPHHPV-GENPLLQFRRDIDLVEHLDKL
GYDEFWCGEHHSSGWEMIASPEMFLAAAGERTKRIKLATGVVSLPYHHPFNVAQRMVQLD
WMTGGRAIFGSGPGALASDAHTLGID--PMLLRDRQDEAIGIIRRLFRG---ERITYRSD
WFNLNDA-------ALQLLPLQE--EMPFAVASQI-SPSGMTLAGKHGIGIISIG-SL--
STE-GL-----NALPTQWGFAEDAARKAGTT--V-DRRNWRVLLSWHIAETREKAMA-EA
RDGLFRHHN---EYV-TGTLQ--------RPGAKPFRT----P--DEAVEKTAYGPGAV-
-----ATIGTPDDLIARIKDVLALS-GGFGTVVGF-VHDWA-NPENTFRSWDMVARYVVP
EING-------YLRKLRESREFVATNREY--------F-DR-AK-----------EAVMA
KISE-NAAAAEALKVTRSPMLAASGSNL--PDF-------DTQR----------------
-----G---------
>BradyrhizobiumspTv2a2_WP024516471
----------------------MARLKFGAFLAPHHPI-GEHPMLQFRRDLDLVQQLDDL
GYDEFWCGEHHSSGWEMIASPEMFLAAAGERTKRIKLGTGVISLPYHHPFNVAQRMVQLD
HMTGGRAIFGSGPGALASDAHTLGID--PMTQRDRQDEAIAVIRRLFDG---ERVTAKSD
WFTMNDA-------ALQILPLQE--EMPFVVASQI-SPSGMTLAGKYGIGIISLG-SM--
STQ-GL-----MSLAQQWQFAEDSAKKHGNV--V-NRADWRVLLTWHIAETREQARR-EA
GAGLMRWHN---EYN-VGTLM--------RPGLTAFSS----P--DEAVDKTAFVEGAA-
-----STIGTPDDLVKTIKNVMQVS-GGVGVVIGF-VHDWA-NPENTRRSWDMVARYVVP
EING-------YIDGLRKSQKFVIENRAV--------F-ER-AG-----------QAVMA
KIME-NDKAAAALAQTGPGRVAIPAVNA--PDL-------QKAA----------------
-----AKQKA-----
>Mycobacteriummarseillense_WP083019052
---------------------MSAPLRFGVFITPFHPV-GQSPTVALEYDMERVVALDRL
GFDEAWFGEHHSGGYELIACPEVFIAAAAERTKHIRLGTGVVSLPYHHPLMVADRWVLLD
HLTRGRVMFGTGPGALPSDAYMMGID--PVEQRRMMQESLEAILALFRAAPTERIDRHSD
WFTLRDA-------QLHIRPYTWP-YPEISTAAMI-SPSGPRLAGALGTSLLSLS-MS--
VP-GGY-----AALETTWDVVREQAAKVGRD--EPDRGDWRVLSIMHIADSREQAID-DC
TYGLQDFA----NYF--GAAG--------FVPLANSVEG-TQT-PHEFVADYAAKGN---
-----CCIGTPEDAIAHIEDLLDRS-GGFGTLLML-GHDWA-SPEATHRCYDLMARKVIP
HFKR-------QLEASRASHEWAKGKRDQ--------LIGR-AG-----------EAVVK
AITE-HVDEQKD-AVH--------------------------------------------
---------------
>Acidimicrobiaceaebacterium_MAO73539
-------------------------MKFGAFLAPHHPV-GENPMLQFRRDLDLVVQLEQL
GFSEFWCGEHHSSGWEMIASPEMFLAAAGERTARIRLGTGVVSLPYHHPFNVAQRIVQLD
HMTGGRVIFGSGPGALPSDAHTFAID--PMVLRDRQDEALGVILRLLRG--EPRFSYETD
WFKMKDA-------QLQLLPVQE--KIPAATASMV-SPSGMTLAGKHGIGALSIG-SM--
ASE-GI-----TALATQWDFAEDAAKKSGCV--V-NRDEWRVVLNWHLAETRSEAER-QA
RXGLQRWHN---EYI-VGTLQ--------RPGAVAYKD----P--DDALD--AVCGGASK
GVVXSAVVGTPDDLVXXIKXMVELT-GGFGTAIGF-VHDWA-NPRDTAASWDLVARYVIP
EING-------YTEHLKASQTFVSNERAA--------F-DR-AG-----------EAILS
KIMS-NDKAAEALKITAAKGKGNAAEN---------------------------------
---------------
>Bradyrhizobiumvalentinum_WP057852379
----------------------MARLKFGAFLAPHHPI-GENPLLQFRRDLDFVEQIDAL
GFDEFWCGEHHSSGWEMIASPEMFLAAAGERTKRIKLGTGVISLPYHHPYNVAQRMVQLD
WMTGGRAIFGSGPGALASDAHTLGID--PMTQRDRQDEAIAIIRRLFKG---ERVTARSD
WFTMNDA-------ALQLLPLQE--DMPFVVASQI-SPSGMTLAGKYGIGIISLG-SM--
STQ-GL-----MALPTQWGFAEDAAKKAGTT--V-SRSDWRVLLSWHIAETREQAQR-EA
GPGLMRWHN---EYN-VRTLQ--------RPGLEPFTS----P--EDAIEKTAGGENAA-
-----STIGTPDDLVKTIKNLMQVS-GGVGSIIGF-VHDWA-NPENTRRSWDMVARYVIP
EING-------YVAKLRESQKFVIENRAV--------F-ER-AG-----------QAVMA
KIME-NEKAAAALAHTGPGRVAIPTINA--PDL-------QKEA----------------
-----AKRKA-----
>Mycobacteriummarseillense_WP067172130
---------------------MSAPLRFGVFITPFHPV-GQSPTVALEYDMERVVALDRL
GFDEAWFGEHHSGGYELIACPEVFIAAAAERTKHIRLGTGVVSLPYHHPLMVADRWVLLD
HLTRGRVMFGTGPGALPSDAYMMGID--PVEQRRMMQESLEAILALFRAAPTERIDRHSD
WFTLRDA-------QLHIRPYTWP-YPEISTAAMI-SPSGPRLAGALGTSLLSLS-MS--
VP-GGY-----AALETTWDVVREQAAKVGRD--EPDRGDWRVLSIMHIADSREQAID-DC
TYGLQDFA----NYF--GAAG--------FVPLANSVEG-TQT-PHEFVADYAAKGN---
-----CCIGTPEDAIAHIEDLLDRS-GGFGTLLML-GHDWA-SPEATHRCYDLMARKVIP
HFNR-------QLEASRASHEWAKGKRDQ--------LIGR-AG-----------EAVVK
AITE-HVDEQKD-AVH--------------------------------------------
---------------
>Reyranellasp_TAJ98294
----------------------MQRLKFGAFLAPHHPI-GENPMLQFRRDLDLVEQLDGL
GYDEFWCGEHHSSGWEMIASPEMFLAAAGERSKRIKLGTGVISLPYHHPYNVAQRMVQLD
HMTGGRAIFGSGPGALASDAHTLGID--PMVQRDRQDHAIGIIRRLFRG---ERVTDKTD
WYTMQDA-------ALQLLPLQE--DMPFVVASQV-SPSGMTLAGKHGIGIISIG-SM--
SNE-GL-----LALPTQWKFAEDAAKKHGQT--V-DRRNWRVLLSWHVAETREKARE-EA
RVGLHRWHN---EYI-VGTLQ--------RPGAEPFAN----P--DEAVDKTAFTPGSA-
-----ATIGTPDDLVKVIKDVYAKS-GGFGTVVGF-VHDWA-NPENTRRSWDMVARYVVP
EING-------YVTKLRESQKFLIENRGV--------F-ER-AQ-----------QAIMA
KIMQ-TEGGAEALKVTKAPRFAAASAAV--PDF-------EKEN----------------
-----AR--------
>Mycobacteriummarseillense_WP095576431
---------------------MSAPLRFGVFITPFHPV-GQSPTVALEYDMERVVALDRL
GFDEAWFGEHHSGGYELIACPEVFIAAAAERTKHIRLGTGVVSLPYHHPLMVADRWVLLD
HLTRGRVMFGTGPGALPSDAYMMGID--PVEQRRMMQESLEAILALFRAAPTERIDRHSD
WFTLRDA-------QLHIRPYTWP-YPEISTAAMI-SPSGPRLAGALGTSLLSLS-MS--
VP-GGY-----AALETTWDVVREQAAKVGRD--EPDRGDWRVLSIMHIADSREQAID-DC
IYGLQDFA----NYF--GAAG--------FVPLANSVEG-TQT-PHEFVADYAAKGN---
-----CCIGTPEDAIAHIEDLLDRS-GGFGTLLML-GHDWA-SPEATHRCYDLVARKVIP
HFKR-------QLEASRASHEWAKGKRDQ--------LIGR-AG-----------EAVVK
AITE-HVDEQKD-AVH--------------------------------------------
---------------
>Acidimicrobiaceaebacterium_MBM44702
-------------------------MRFGAFLAPHHPI-GENPMLQFRRDLDLVEQLDRL
GYSEFWCGEHHSSGWEMIASPEMFLAAAGERTSRIKLGTGVISLPYHHPFNVAQRIVQLD
HMTAGRVIFGTGPGALPSDAHTFDID--PMLLRDRQDEALGVILRLLRG--EPRFSYETD
WFTMRDA-------QLQLLPVQD--QIPAATASMV-SPSGMTLAGKYGIGVLSIG-SM--
ASE-GI-----TALATQWDFAEDAALESGAT--V-DRSDWRVLLNWHIAETRELARD-QA
RQGLQRWHN---EYI-VGTLQ--------RPGTVAYDD----P--DEALD--AICGGASK
GIAQSAVVGTPDDLVEFIRKMSDLT-GGFGTAIGF-VHDWA-TPRDTSNSWDLVARYVIP
ELNG-------YTQNLKESQKFVSTKRDS--------F-NR-AG-----------EAILD
KILS-NEKAAEAMKVTARQSDHNAAEN---------------------------------
---------------
>Belnapiamoabensis_WP043343768
---------------------MAATLRHGVFMAPFHAL-EEDPTMCIHRDLELCEWLDRL
GFDEAWIGEHHSAGFETISSPEVFIAHAAAITTRLRFGTGVVSLPYHNPLMVANRIIQLD
HMTRGRVMFGAGPGLLASDAMMLGIE--PATQRDRMLQALEVILRLFRG---EMVTESTE
WYTLVNA-------RAHLLPYTRP-YPEVSVASAV-SPSGGRAAGRLDLSMLCVA-AA--
DGA-AY-----DALASNWQIACDIAAEHGRS--M-DPSRLRIVAPMYIAETRDQARA-DV
RFGFQKFL----DYFNNNSPG--------RFPVPAGTDP---------VDWFVGRRL---
-----GVIGTPDDAIAMIERLQGKQ-GEFGVFLQQ-THDWA-DWAGTKRSYELYARYVMP
HFRG-------TNSARVASYQWVGENNIE--------FSGK-RQ-----------AAVEA
MFRK-HEAEKV-----QSAGSG--------------------------------------
---------------
>Acidimicrobiaceaebacterium_MAP99046
-------------------------MKFGAFLAPHHPV-GENPMLQFRRDLDLVVQLEQL
GFSEFWCGEHHSSGWEMIASPEMFLAAAGERTARIRLGTGVVSLPYHHPFNVAQRIVQLD
HMTGGRVIFGSGPGALPSDAHTFAID--PMVLRDRQDEALGVILRLLRG--EPRFSYETD
WFKMKDA-------QLQLLPVQE--KIPAATASMV-SPSGMTLAGKHGIGALSIG-SM--
ASE-GI-----TALATQWDFAEDAAKKSGCV--V-NRDEWRVVLNWHLAETRSEAER-QA
RLGLQRWHN---EYI-VGTLQ--------RPGAVAYKD----P--DDALD--AVCGGASK
GVVQSAVVGTPDDLVDFIKSMVELT-GGFGTAIGF-VHDWA-NPRDTAASWDLVARYVIP
EING-------YTEHLKASQTFVSNERAA--------F-DR-AG-----------EAILS
KIMS-NDKAAEALKITAAKGKGNAAEN---------------------------------
---------------
>Acidimicrobiaceaebacterium_MBM37100
-------------------------MKFGAFLAPHHPV-GENPMLQFRRDLDLVVQLERL
GFEEFWCGEHHSSGWEMIASPEMFLAAAGERTSRIKLGTGVISLPYHHPFNVAQRIVQLD
HMTAGRVIFGTGPGALPSDAHTFDID--PMLLRDRQDEALGVILRLLRG--EPRFSYETD
WFTMKDA-------QLQLLPVQE--QIPAATASMV-SPSGMTLAGKYGIGVLSIG-SM--
AAE-GI-----TALETQWGFAEDAAAEFGST--V-DRSDWRVLLNWHLAESRDLAKS-QA
REGLQRWHN---EYI-VGTLQ--------RPGTIAYND----P--DEALE--AVCGGAAK
GVVQSAVVGTPDDLVDFIRDMDELT-GGFGTAIGF-VHDWA-NPRDTTNSWDLVARYVIP
EING-------YTKKLRESQDFVSNERAA--------F-NR-AG-----------EAILD
KIMS-NEKAADALRVTARQGKNNAAENS--------------------------------
---------------
>Acidimicrobiaceaebacterium_MAR54813
-------------------------MRFGAFLAPHHPV-GENPMLQFRRDLDLVEQLDKL
LFDEFWCGEHHSSGWEMIASPEMFLAAAGERTSRIKLGTGVISLPYHHPFNVAQRIVQLD
HMTAGRVIFGTGPGALPSDAHTFDID--PMLLRDRQDEALGVVLRLLRG--EPRFSYETD
WFTMKDA-------QLQLLPVQD--QLPAATASMV-SPSGMTLAGKYGIGVLSIG-SM--
ASE-GI-----TALATQWDFAEDAALKSGTT--V-DRSDWRVLLNWHIAETRELARD-QA
RQGLQRWHN---EYI-VGTLQ--------RPGTIAYND----P--DEALE--AVCGGASK
GVAQTAVVGTPDDLVAFIRKMSDLT-GGFGTAIGF-VHDWA-TPRDTANSWDLVARYVIP
ELNG-------YTQNLKQSQEFVSTKRDP--------F-NR-AG-----------EAILD
KILS-NEKAAKAMQITAKQSKHNAAEN---------------------------------
---------------
>Frankiaasymbiotica_WP076822049
--MAEPV---------------NAPLTFGMFMPPYHNP-RRNPSLLLQADLRLVELLDAL
GYSQIWFGEHHSGGYEYIPSPELMIAAASQRTRRIQLCSGVISLPYHHPLMVADRMMFLD
HLTMGRVRFGMGPGALVADSQMMGMD--YNSLRRRMEESLDAILELLDT--PGPVNRKTD
WFELVDA-------RLQLRSYTYP-RVPLTVASAL-SPSGPKLAGRHGLGLVSIG-GT--
GDA-AT-----ELLSNTWSIMTSEATEHGKT--V-DRRDWAIVGNVHVAETMEQAIE-ET
RYGLQEFM----EY--RHVVTP-------MQMIKPGEVV---P-HEELVERVNSXGY---
-----GCIGTPEAAVEYVNKLLLRT-GGFGTFLLT-THDWA-DPAATERMVSLFARDVMP
QFTG-------HTVAPLGSYMWTKERKEG--------LADR-FH-----------AGIAK
AKAD-YQAEKQVEQPAG-------------------------------------------
---------------
>Mycolicibacteriumrhodesiae_WP083120778
--------------------MTGKPLNFGVFITPFHPV-GQSPTVALEYDLERTVALDRL
GFDEAWFGEHHSGGYELIACPEVFIAAAAERTKHIRLGTGVVSLPYHHPLMVADRWVLLD
HLTRGRVMFGTGPGALPSDAYMMGID--PVEQRRMMQESLEAILALFRAGPDERIDRHSD
WFTLRDA-------QLHIRPYTWP-YPEISTAAMV-SPSGPRLAGQLGTSLLSLS-MS--
VP-GGY-----AALEDAWGVVVDQAAKAGRP--EPDRSSWRVLGIMHLADTREQAID-DC
TYGLQDFA----NYF--GAAG--------FVPLSNDIEAAEQS-PRQFVADYAAGGN---
-----CCIGTPDDAIAYITDLLDRS-GGFGTFLLL-GHDWA-DPAATYHSYELFARKVMP
HFKG-------QLQAPRASHDWAQHKRND--------LFGR-AG-----------EAIMK
AIGE-HAGEQS-------------------------------------------------
---------------
>Mycobacteriumpalustre_WP085079445
---------------------MNAPLRFGVFITPFHPI-GQSPTVALEYDMERVVALDRL
GFDEAWFGEHHSGGYELIACPEVFIAAAAERTKHIRLGTGVVSLPYHHPLMVADRWVLLD
HLTRGRVMFGAGPGALPSDAYMMGID--PVDQRHMMQESLEAILALFRAGPTERIDRHTD
WFTLRDA-------QLHIRPYTWP-YPEISTAAMI-SPSGPRLAGALGTSLLSLS-MS--
VP-GGY-----AALENTWEVVREQAAKVGRD--EPDRAGWRVLSIMHVADTREQAIQ-DC
TYGLRDFA----NYF--GAAG--------FVPLSNTVDGETQT-PYEFVEDYAAKGN---
-----CCIGTPDDAIAHIEDLLERS-GGFGTLLML-GHDWA-SPEATYHCYDLVARKVMP
YFKG-------QLEASRSSHDWARGKRDQ--------LIGR-AG-----------EAVVK
AITE-HVDEQKG-AES--------------------------------------------
---------------
>Bradyrhizobiumelkanii_WP028162447
----------------------MARLKFGAFLAPHHPI-GEHPLLQFRRDLDFVQQLDEL
GYDEFWCGEHHSSGWEMIASPEMFLAAAGERTKRIKLGTGVISLPYHHPFNVAQRMVQLD
YMTGGRAIFGSGPGALASDAHTLGID--PMTQRDRQDEAIAIIRRLFNG---ERVTAKSD
WFVMNDA-------ALQILPLQE--DMPFVVASQI-SPSGMTLAGKYGIGIISLG-SM--
STQ-GL-----MALPQQWQFAEDAAKKAGTT--V-SRSNWRVLLSWHIAETREQARR-EA
GAGLMRWHN---EYN-VGTLM--------RPGLTAFSS----P--DEAVDKTAFVEGAA-
-----STIGTPDDLVKMIKNLVQVS-GGVGTIVGF-AHDWA-NPENTRRSWDMVARYVIP
EING-------FIEPLRKSQKFVIENRAI--------F-ER-AG-----------QAVMA
KIME-NDKAAAALAHTGPGRVAIPTVNA--PDL--------QEA----------------
-----AKRKA-----
>Pseudonocardiaautotrophica_WP085915553
----------------------MTRIRFGSFLAPFHKP-GQNPTLALQRDLELVEHLDRL
GYDEAWFGEHHSAGSEIIASPEIFIAAAAERTRNIKLGTGVTSISYHNPLWVADRMVMLD
HLTRGRAMLGCGPGSLPTDSAMIGLN--PTDTRELLEVNLDIIMRLLRG---EVVNAETR
THKLIDA-------QLQLAPYTQP-CFDVAVAAVA-SPTGPRMAGQHGVGLLSIG-AT--
LTQDGF-----DALAHHWSVVEERAAHFGQP--APDREKWRLVGLMHIAETREQAYR-EV
EYGIEHWF----RYF-QKVAA--------FPQMAVAGG----D-IKEMIDFINEAGI---
-----GAIGTVEDAKAQVQKLADQS-GGFGAFLLL-GHEWA-NPEATKRSYELIAQHVMP
EFQG-------QAASTLAAKDRATSTREK--------HAQT-QL-----------DAVDI
MTKR-YEQEKAGS-----------------------------------------------
---------------
>Mycobacteriumsp12747610_WP066985180
----------------------MAKLRFGYFIAPFHRA-GTNPTLALQRDLEFVEHLDRV
GFDEVWIGEHHSAGSEIISSPEVFIAAAAERAKRIRFGTGVISLPYHNPLWVADRLMLLD
HLTHGRIIGGVGPGSLPTDSSMIGLT--PTDTRELLETNLDILVRLLAG---ETVSAKTA
THELHDA-------QLQLAPYSDD-GIPLSVAAVA-SPTGARLAGKHGIGLLSIG-AT--
LIVEGF-----DALAHHWGIAQERAAAFGTT--V-DRKNWSLVCPMHIAETEEQARA-DV
RFGIEPWF----RYF-QKVAA--------FPQMTMPGD----Q-IDEMIGIINDAGA---
-----GVIGTPDTARAQVQRLWDQS-GGFGCMLQM-GHEWA-NPAATRRSAELFAAEVIP
HFQG-------QAQPTLAAAARASGVRED--------LAKK-AM-----------SAIDH
MTKK-YETEKAGG-----------------------------------------------
---------------
>CumulibacterspG1_WP134324492
---------------------MGRPLNFGVFYAPFHPV-GQDPTLALEYDLERIEALDRF
GFDEAWLGEHHSGGYELIGNPEIMIAAAAQRTKHIKLGTGVVSMPYHHPWLLADRISLLD
HLTRGRVIFGTGPGALPTDAHILGID--PVNQRRMHEEALEAVIALFTS--DEPVTRETD
WFTMRDA-------RLQVRPYQWP-HPEIAVAAMV-SPSGPRLAGQYGVSLLSLS-MS--
AAAEGF-----AAIGNAWGVVEEQAAKAGQP--APDRSTWRVLGQMHLAATREQAID-DC
KYGLRDFA----AYFGGGGAG--------FVPLAD-GDDGSVS-DEAFIQQYAESGR---
-----AMIGTPDDAIEYIEGLLEQS-GGFGAFLML-GHDWA-SPAATIESYRLFARHVIP
HFKG-------RLAPPRASHDWAVAKKDE--------LLGR-AG-----------EAIVN
AIKS-HAQETNQKAVR--------------------------------------------
---------------
>RhodospirillaceaebacteriumCCH5H10_WP082751568
----------------------MQRLKFGAFLAPHHPI-GENPMLQFRRDLDLVEQLDGL
GYDEFWCGEHHSSGWEMIASPEMFLAAAGERSKRIKLGTGVISLPYHHPYNVAQRMVQLD
HMTGGRAIFGSGPGALASDAHTLGID--PMLQRDRQDHAIGVIRRLFRG---ERVTDKTD
WYTMQDA-------ALQLLPLQE--DMPFVVASQV-SPSGMTLAGKHGIGIISIG-SM--
SNE-GL-----LALPTQWKFAEDAAKKHGQT--V-DRRNWRVLLSWHVAETREKARE-EA
RVGLHRWHN---EYI-VGTLQ--------RPGAEPFAD----P--DEAVDKTAFTPGSA-
-----ATIGTPDDLVKVIKDVYAKS-GGFGTVVGF-VHDWA-NPENTRRSWDMVARYVIP
EING-------YVTKLRESQKFLIENRGV--------F-DR-AQ-----------QAIMA
KIMQ-TEGGAEALKVTKSPRFAAASAAV--PDF-------ERERPLAELGNQGGARGRRL
SSAAAARRRSSSSCS
>Saccharopolysporaflava_WP093418157
----------------------MSRMRFGVFLAPFHPA-GQNPTLAMQRDLKLMEHLDHV
GFDEAWIGEHHSAGSEIIASPEIFIAAAAERTRHLKFGTGVTSISYHNPLWVADRMVMLD
HLTRGRSMLGVGPGSLPTDSAMIGLN--PTDTRELLDINFDIIMRLLAG---ETVTEQTP
THKLVDA-------QLQLRPYTEP-RFDIAVAAVA-SPTGPRLAGRHGTGLLSIG-AT--
LTQEGF-----DALAHHWNVVEERAAHFGQP--APDRSGWRLVGLMHIAETREQAYK-DV
EYGIEQWF----TYF-QKVAA--------FPQMAVDGT----N-IREMIDFINEAGI---
-----GAIGTPEDARAQVQRLADQS-GGFGAMLLL-AHEWA-NPEATRRSYELIAQDVMP
HFQG---PGISHHESTVRAKQRARDTRSG--------HAQQ-QL-----------AAVDH
MTEK-YAKEVADS-----------------------------------------------
---------------
>Reyranellasp_TAJ36842
----------------------MARLGFGAFLAPHHPI-GENPMLQFRRDIAFVKHLDEL
GYDEFWCGEHHSSGWEMIASPEMFLAAAGEHTKRIKLATGVISLPYHHPYNVAQRMVQLD
HMTGGRAIFGSGPGALPSDAHTLGID--PMTQRDRQDEAIGVIRRLFRG---ERVTHKSE
WFTMQDA-------ALQLLPLQE--DMPFAVASQI-SPSGMTLAGKYGIGIISLG-SM--
SSE-GL-----TALPTQWGFAESAAKKAGTV--V-DRKNWRVLLNWHIAETREKARE-EA
RHGLMRWHN---EYI-HGTLQ--------RPGSVAYKS----P--DEAVAQIS-GEGSA-
-----AVIGTPDDLVKMIKAVVDQS-GGFGTCVGF-VHDWA-NPENTFRSWDMVARYVIP
EING-------YVTKLRESQKYLQENRAV--------F-DR-AG-----------QAIMA
KIME-NKDAAEALKVTSNPRVTAAGAQV--PKGL------GKQA----------------
-----AK--------
>Acetobacteraceaebacterium_HBK07857
----------------------MSRLGFGAFLAPHHPI-GEHPMLQFRRDLDFVEHIDRL
GFDEFWCGEHHSSGWEMIASPEMFLAAAGERTKRIRLGTGVVSLPYHHPFNVAQRIVQLD
YMTGGRAMFGSGPGALASDAHTLGID--PMVLRDRQDEAIAIIRRLFNG---ERVTAKSE
WFNMQDA-------ALQLLPLQE--DIPFVVASQI-SPSGMTLAGKHGIGIISIG-SM--
SSE-GL-----QALPTQWGFAEAAAAKHGTT--V-DRKNWRVLLSWHIAETREKARA-EA
RDGLLRHHN---EYI-TGTLQ--------RPGAKPFKT----G--DEAVDMTAFSDNAA-
-----ATIGTPDDLVERIKSVIDVS-GGFGTVVGF-VHDWA-NPENTMRSWDMVARYVVP
QING-------YMKELYKSRDFVANNRAY--------F-DR-AR-----------EAVMA
KITE-NEAAAAALSVTKSSMLSASASNA--IDF-------DKER----------------
-----AKAGKR----
>Acidimicrobiaceaebacterium_MBA52452
-------------------------MRFGAFLAPHHPI-GENPMLQFRRDLDLVVQLEQL
GLDEFWCGEHHSSGWEMIASPEMFLAAAGERTSRIKLGTGVVSLPYHHPFNVAQRIVQLD
HMTAGRVIFGTGPGALPSDAHTFDID--PMLLRDRQDEALGVILRLLRG--EPRFSYETD
WFTMKDA-------QLQLLPVQE--QIPAATASMV-SPSGMTLAGKYGIGVISIG-SM--
ASE-GI-----TALGTQWGFAEDAALESGST--V-DRADWRVLLNWHLAETRELARS-QA
REGLQRWHN---EYI-VGTLQ--------RPGTVAYDD----P--DEALE--AVSGGAAK
GVVQSAVVGTPDDLVDFIHKMYEIT-GGFGTAIGF-VHDWA-TPRDTSNSWDLVARYVIP
EING-------YTKKLRESQQFVSNERTA--------F-NR-AG-----------EAILD
KIMS-NEKAADALKITASQGKTNAAEN---------------------------------
---------------
>Rhodospirillalesbacterium356684_OYY36160
----------------------MQRLKFGAFLAPHHPI-GENPMLQFRRDLDLVEQLDGL
GYDEFWCGEHHSSGWEMIASPEMFLAAAGERSKRIKLGTGVISLPYHHPYNVAQRMVQLD
HMTGGRAIFGSGPGALASDAHTLGID--PMLQRDRQDHAISVIRRLFKG---ERVTDKTD
WYTMQDA-------ALQLLPLQE--DMPFVVASQV-SPSGMTLAGKHGIGIISIG-SM--
SNE-GL-----LALPTQWKFAEDAAKKHGQT--V-DRRNWRVLLSWHVAETREKARE-EA
RHGLMRWHN---EYI-VGTLQ--------RPGAAPFSD----P--DDAVDKTAFTPGSA-
-----ATIGTPDDLVKVIKDVYAKS-GGFGTVVGF-VHDWA-NPENTRRSWDMVARYVVP
EING-------YVAKLRESQKFLIANRGV--------F-ER-AQ-----------QAVMA
KIMQ-TDGGAEALKVTKSPRFAAASAAV--PDF-------EKEN----------------
-----AR--------
>Pseudonocardiaendophytica_WP132425432
----------------------MSRLRFGTFLAPFHKP-GQNPTLALQRDLELVQHLDAL
GIDEAWIGEHHSAGSEIIASPEIFIAAAAERTKNIKLGTGVTSVSYHNPLWVADRMVMLD
HLTRGRSMLGLGPGSLPTDSSMIGLN--PTDTRELLGENLDIITRLLRG---EVVSAETR
THKLIDA-------QLQLRPYTDP-CFELAVAAVA-SPTGPRLAGQFGTGLLSIG-AT--
LTQDGF-----DALAHHWSVVQERAQHYGQP--EPDRRSWRLVGLMHIAETKEQAYR-DV
EYGIEHWF----NYF-KKVAA--------FPQMAVDGS----N-VKEMIDFIRDAGI---
-----GAIGTVEDAKEQVQKLVDQS-GGFGTMLLL-GHEWA-NPEATKRSWELIAQYVLP
EFQG-------QAASTLAARDRASDTREA--------HAQT-QL-----------DAVDH
MTKK-YEQEKAQK-----------------------------------------------
---------------
>CumulibacterspG1_WP134324227
----------------------MSRLKFGAFLAPIHDP-GINPTLALEQDLELMVHLDRL
GFDEAWIGEHHSAGSEIIASPEIFIAAAAERTKHIRFGTGVTSVSYHNPLWVAERMIQLD
HQTRGRVILGLGPGSLPSDSAMIGLT--PTDTRELLGENVEILARLLRG---ESVTKQTK
THNLVNA-------HVHLRPYSDQ--LEMVVAAMV-SPTGPRLAGTHGLGMISVG-AT--
LTQDGF-----DALAHHWNVVEERAAAHNQT--V-SRDAWRLVGVFHLAETEEQARK-DV
RLGIKHWF----NYF-QQIAA--------FPQQGIGTE---SE-VDDMVDTILASTS---
-----SVIGTPEQARAQIEALQKQS-GGFGTLLLN-ATDWA-DRAATFKSYELFAREVMP
HFQG-------QAQATTEAAERAAALRDV--------GTQG-QL-----------DAIAH
MQAK-YDAEVAEAKAAKDK-----------------------------------------
---------------
>Cryptosporangiumaurantiacum_WP073259253
----------------------MSRLRFGVFLAPFHKP-GQNPTLALRRDLELIEHLDAL
DYDEVWIGEHHSAGSEIIASPEIFIAAAAERTRRIKLGTGVTSIAYHNPLWVADRMVMLD
HLTRGRAMLGCGPGSLPTDSSMIGLD--PTETRELLGENLDIIMRLLRG---ESVTRRTK
THNLVDA-------QLQLRPYTDP-CFDVAVAAVA-SPTGPRMAGQHGIGLLSIG-AT--
LTPDGF-----DALAHHWNVVEERAAHFGQP--TPDRAGWRLVGLMHIAETREQAYH-EV
EYGIEHWF----TYF-QKVAA--------FPQMDVGGS---AD-VRGMIDFINEAGI---
-----GAIGTVEDAKAQVQKLVDQS-GGFGAFLLL-GHEWA-NPQATKRSFELIAQRVFP
EFQG-------QAQSTLAAKDRATGSREA--------LART-QL-----------AAVEH
MIKK-YEQEKTTNA----------------------------------------------
---------------
>Acidimicrobiaceaebacterium_MBD51798
-------------------------MRFGAFLAPHHPV-GENPMLQFRRDLDLVEQLDKL
LFDEFWCGEHHSSGWEMIASPEMFLAAAGERTSRIKLGTGVISLPYHHPFNVAQRIVQLD
HMTAGRVIFGTGPGALPSDAHTFDID--PMLLRDRQDEALGVVLRLLRG--EPRFSYETD
WFTMKDA-------QLQLLPVQD--QLPAATASMV-SPSGMTLAGKYGIGVLSIG-SM--
ASE-GI-----TALATQWDFAEDAALKSGTT--V-DRSDWRVLLNWHIAETRDLARD-QA
RQGLQRWHN---EYI-VGTLQ--------RPGTIAYND----P--DEALE--AVCGGASK
GVAQTAVVGTPDDLVAFIRKMSDLT-GGFGTAIGF-VHDWA-TPRDTANXWDLVARYVIP
ELNG-------YTQNLKQSQEFVSTKRDP--------F-NR-AG-----------EAILD
KILS-NEKAAKAMQITAKQSKHNAAEN---------------------------------
---------------
>Acidimicrobiaceaebacterium_MBJ81924
-----------------------MALRFGAFLAPHHPI-GENPMLQFRRDLDLVVQLEQL
GYHEFWCGEHHSSGWEMIASPEMFLAAAGERTSRIKLGTGVISLPYHHPYNVAQRIVQLD
HMTAGRVIFGTGPGALPSDAHTFDID--PMLLRDRQDEALGVILRLLRG--EPRFSYDCD
WFTMKDA-------QLQLLPVQE--TMPTATASMV-SPSGMTLAGKYGTGVISIG-SM--
ASE-GI-----TALPTQWEFAEDAALKSGAT--V-DRSDWRVLMNWHLAETRDLARA-QA
RDGLQRWHN---EYI-AGTLQ--------RPGAVAYND----P--DEALD--AICGGAAG
GIVQSAVVGTPDDLVEFIRKMYEIT-GGFGTAIGF-VHDWA-TPRDTVNSWDLVARXVIP
EING-------YTKKLRESQEFVSTKREA--------F-NR-AG-----------EAILD
KIMG-NEKAAEALQVTAARNKNKGNKN---------------------------------
---------------
>Mycobacteriumsp11000297_WP066819818
----------------------MAKLRFGYFIAPFHRA-GTNPTLALQRDLEFVEHLDAL
GFDEAWIGEHHSAGSEIISSPEVFIAAAAERTKWIKLGTGVISLAYHNPLWVADRLMLLD
HLTHGRVIGGMGPGSLPTDSSMIGLT--PTDTRELLETNLDIVVRLLAG---ETVSAKTP
THELHNA-------KLQLSPYSEN-GIPLAVAAVA-SPTGARLAGKHGIGLLSIG-AT--
LTIEGF-----NALQYHWDIVEERAAKFGTT--V-DRKNWSLVGPFHIAETDKQARE-DV
KFGLEPWF----RYF-QEVAA--------FPQMTMPGE----Q-IDEMIDVINENGA---
-----GVIGTPERARAQVQRMWDQS-GGFGCMLQM-GHEWA-NPAATKRSAELFAAEVMP
HFQG-------QAQPTLDAAARASAAREG--------LAES-QN-----------QAVEH
MTKK-YQEELNAK-----------------------------------------------
---------------
>Alphaproteobacteriabacterium6537_OJU38741
----------------------MQRLKFGAFLAPHHPI-GENPVLQFRRDIDLVEQLDSL
GYDEFWCGEHHSSGWEMIASPEMFLAAAGERTKRIMLGTGVVSIPYHHPFNVAQRMVQLD
LMTGGRAMFGSGPGALASDAHTLGID--PMVQRDRQDHVIGIIKRLFKG---ERVTDITD
WYTMQDA-------ALQLLPLQE--DMPFVVASQV-SPSGMTLAGKYGIGIISLG-SM--
STE-GL-----LALPTQWGFAEDAAKKHGQT--V-DRKNWRVLLNWHVAETRQKARE-EA
RDGLMRWHN---EYI-VGTLK--------RPGAGPFAS----P--DEAVDKTAMVDGAA-
-----ATIGTPDDLVKMIKQVYAKA-GGFGTAIGF-VHDWA-NPENTRRSWDMVARYVIP
EING-------YIAKLRESQKFVIDNRAV--------F-ER-AQ-----------QAIMA
KIMQ-NDAAAAALKVTTSPRFAAASAAM--PDL-------DKSK----------------
-----AK--------
>Reyranellasp_TAJ87546
----------------------MHRLKFGAFLAPHHPI-GENPRLQFRRDLDFVEQLDAL
GYDEFWCGEHHSSGWEMIASPEMFLAAAGERSKRIMLGTGVVSLPYHHPFNVAQRMVQLD
HMTGGRAMFGSGPGALPSDAYTLGID--PMVQRDRQDHAIGIIRRLFKG---ERVTDKTD
WYTMQDA-------ALQLLPLQE--DMPFVVASQI-SPSGMTLAGKYGIGIISLG-SM--
SSE-GL-----MALPTQWGFAEDAAKKNGHT--V-DRKNWRVLLNWHVAETREKARE-QA
RHGLLRWHN---EYI-VGTLQ--------RPGATPFSS----P--DDAVDKTGFVEGSA-
-----ATIGTPDDLVKMIKDVYAKS-GGFGTVIGF-VHDWA-NPEDTRRSWDMVARYVIP
EING-------YVAKLRESQKYLIDNRAV--------F-ER-AQ-----------QAIMA
KIMQ-NDAAAEALKHTKSPRFAAASAAV--PDF-------EKAK----------------
-----AK--------
>RhodospirillaceaebacteriumSYSUD60007_WP119265760
----------------------MKRLKFGAFLAPHHPV-GEHPTLQFQRDLNFVAHLDRL
GYDEFWCGEHHSSGWEMIASPEMFLAVAGERTRRIKLGTGVVSLPYHHPFNVAQRIVQLD
HMTGGRVLFGTGPGALPSDARTFGID--QVLLRDRQDEALGVIVRLLEG---ERFTVKSE
WFQLNDA-------QLQLLPLQE--KLPMAAASSI-SPSGMQLAGKYGMGVLSIA-ST--
SLE-GL-----QALPVQWGFAEESAKKHGKT--V-DRRDWRVLLSWHLAESKKQAQQ-EA
VDGLWWWHN---EYR-VRVLG--------QLGATAVED----R--WKLLEQVTGAAGSGT
GS---SVIGTPDELVKVIRDLQEIT-GGFGVVLGF-AHDWA-NYEATLRSWELFARYVIP
ELNG-------YTVNQKASAEYLAAHRQE--------LMAG-RA-----------ESIRA
TVKG-NEKAQAALAVTMQQMAGAPAAGGFRPGFVPV----EEEK----------------
-----KKAGSAD---
>RhodospirillalesbacteriumURHD0017_WP092829817
----------------------MARMGFGAFLAPHHPI-GENPTLQFRRDLKFVEHLDEL
GYDEFWCGEHHSSGWEMIASPEMFLAAAGERTKRIKLGTGVVSLPYHHPYNVAQRMVQLD
HMTGGRAIFGSGPGALPSDAHTLGID--PMTQRDRQDDAIDVIRRLFRG---ERITKKTE
WYTLQDA-------ALQLLPLQE--DMQFVVASQV-SPSGMTLAGKYGIGIISLG-SM--
SSQ-GL-----LSLPTQWGFAEQAAAKHGTK--V-DRKNWRVLLSWHVAETREKARE-EA
KHGLMRWHN---EYI-VGTLQ--------RPGDGPFNS----P--DEAVDKTAFEEGAA-
-----SVIGTPDDLVKVIKDVYAKS-GGFGTTIGF-VHDWA-NPENTMRSWDMVARYVIP
EING-------YVAKLRESQKFLIENREV--------F-VR-AG-----------QAIMA
KIME-NKDAVEALKVTESPRFAAANAAL--PKLLKEKDEQEKKG-----KQQA-------
-----AE--------
>GeodermatophilusspLeaf369_WP055758130
----------------------MARKRFGIFLPPHHVPVGQNPTYSLQRDVQLVQTLDQM
GYDEAWFGEHHSCGVEPLGDPLMFIAHCAQVTKHIKLGAGVLSLPYHNPFLVADRVVLLD
HLTRGRAMLGVGPGALATDALMLGID--PKDTRAALETDVEVLMHLLRS--DEPISIKTD
RYELVDA-------RLQLDSFSDP-HLEVATAAIV-SPSGPRLVGKHGLGMISIG-AT--
MSQDGF-----DALKMHWDVVEERAQEFGQT--V-DRSGWRLVGPMHIADTRDQAIK-DV
AYGIDAWF----DYL-QHTAA--------APQLGVLGE----N-TKERIEFVIESGM---
-----GVIGTVDDAIQKIEQLEEQSNGGFGAYLMF-AHNWA-PWEQTLHHYHLFANHVIP
QFKG-------TTKRLKANEAWTRSVREP--------LAAR-QW-----------DAINS
WTAQ-HAEERAQATGGKVVTAQA-------------------------------------
---------------
>Mycobacteriumtriplex_WP036469317
----------------------MAKLRFGYFIAPFHRA-GTNPTLALQRDLEFVQHLDAL
GFDEAWVGEHHSAGSELIASPEIFIAAAAERTKRIKLCTGVISLSYHNPLWVADRLMMLD
HLTHGRVIGGVGPGSLPSDSSMIGLT--PTDTRELLDTNLDIVVRLLRG---ETVSAKTP
THELHNA-------KLQLAPYSDG-GVPLAVAAVA-SPTGARLAGRHGIGLLSIG-AT--
LTIEGF-----NALRYHWDIVEERAATFGTT--V-DRRNWSLVSLFHIAETEKQARE-DV
KFGLEPWF----RYF-QKVAA--------FPQMTMPGE----Q-IDEMIDVINGNGA---
-----GVIGTPEQARAQVQRMWDQS-GGFGCVLQM-GHEWA-NPAATKRSAELFAAEVMP
HFQG-------QAQPTLDAAARASEAREG--------LAES-QN-----------QAVEH
MTKK-YQDELNAK-----------------------------------------------
---------------
>Pseudonocardiaautotrophica_WP037053683
--MAQY----------------DGRLRFGAFVPPHHKV-GLDPTVGLENDLTLIEHLDRL
GYAEAWIGEHHSSGVETIASPEVMIAVASQRTTHIKLGTGVSSLPYHHPFMLADRIVMLD
HLTRGRTMFGVGPGQLLEDASMLGID--PSTQRPRMEESLDVILRLFRG---ETVTEKTD
WFTCQDA-------VLQLAPYSD---FDIAVAGAI-SPSGPKLAGIHGTGLLSLA-AS--
DPV-GT-----ERLAEHWAIVEHEAATAGHT--V-SRANWRLMGPMHVAETREQARK-DM
EYGLCWLM----ESL-SHVTPT------GLDRF----D----D-VDHIIGYLNDTGR---
-----GVIGTPDMAAAHVQRLIDAS-GGFGCFLFR-DSDYA-PFPAKLRSYQLFAEEVAP
RFNG-------RLKSVEASNRRVFDSKGA--------GVTA-TE-----------RSQAE
AAAR-YAQRRKG------------------------------------------------
---------------
>Acidimicrobiaceaebacterium_MBQ30224
-----------------------MSLRFGAFLAPHHPV-GENPMLQFRRDLDLVXQLENL
GFDEFXCGEHHSSGWEMIASPEMFLAAAGERTSRIKLGTGVISLPYHHPFNVAQRIVQLD
HMTAGRVLFGTGPGALPSDAHTFDID--PMLLRDRQDEALGVILKLLRG--DPRFSYDCD
WFTMKDA-------QLQLLPIQD--EIPAVTASMV-SPSGMTLAGKYGIGVISIG-SM--
ASE-GI-----TALATQWGFAEDAALESGAV--V-DRSDWRVLMNWHIAESRELARS-QA
RDGLQRWHN---EYI-VGTLQ--------RPGAVAYAD----P--DQALE--AVCGGASQ
GVVQSAVIGTPDDLVDFVRNMHELT-GGFGVAIGF-VHDWA-NPRDTANSWDLVARYAIP
EIKG-------YTKXLRESQQFVSTERDA--------F-NR-AG-----------EAILS
KIMS-NEKAAAALQVTAERNKKKARENS--------------------------------
---------------
>Reyranellasp_TAJ25230
----------------------MQRLKFGAFLAPHHPI-GENPTLQFRRDLKFVEHLDEL
GYDEFWCGEHHSSGWEMIASPEMFLAAAGERTKRIMLGTGVISLPYHHPYNVAQRMVQLD
HMTGGRAIFGSGPGALPSDAHTLGID--PMLQRDRQDHAIGVIRRLFKG---ERVTDKTD
WYTMQDA-------ALQLLPLQE--DMEFVVASQI-SPSGMTLAGKYGIGIISLG-SM--
SDQ-GL-----LSLPTQWGFAESAAKKAGTK--V-DRKNWRVLLSWHIAETREKARE-EA
KHGLLRWHN---EYI-TGTLQ--------RPGSTPFAN----A--DEAVDKTAFMDGSA-
-----SVIGTPDDLVKVIKDVHAKS-GGFGTVVGF-VHDWA-NPENTMRSWDLVARYVVP
EING-------YVAKLRESQKFLIDNRGV--------F-DR-AG-----------QAIMA
KIME-NKDAAEALKVTDSPRFAAASASV--PKL-------EKKA-----G----------
---------------
>Reyranellamassiliensis_WP020695419
----------------------MARLKFGAFLAPHHPI-GEHPMLQFRRDLDLVEQLDAL
GYDEFWCGEHHSSGWEMIASPEMFLAAAGERSKRIMLGTGVVSLPYHHPFNVAQRMVQLD
HMTGGRAMFGSGPGALPSDAYTLAID--PMVQRDRQDHAIGIIRRLFNG---ERVTDKTD
WYTMQDA-------ALQLLPLQE--EMPFVVASQV-SPSGMTLAGKYGIGIISLG-SM--
STE-GL-----LALPTQWSFAETAAKKHGQT--V-DRKNWRVLLNWHVAETREKARE-QA
KHGLLRWHN---EYI-VGTLQ--------RPGAGPFAS----P--DDAVDKTAFAEGSA-
-----ATIGTPDDLVKMIKDVYDKS-GGFGTVIGF-VHDWA-NPEDTRRSWDMVARYVIP
EING-------YVTKLRESQKYLIDNRAV--------F-ER-AQ-----------QAIMA
KIMQ-NDVAAEALKHTKSPRFAAASAAL--PDL-------EKAK----------------
-----AKAK------
>Mycolicibacteriummoriokaense_WP114733474
----------------------MAKLRFGYFIAPFHRA-GTNPTLALQRDLEFVEHLDRI
GFDEVWIGEHHSAGSEIISSPEVFIAAAAERAKRIRFGTGVISLPYHNPLWAADRLMLLD
HLTHGRIIGGVGPGSLPTDSSMIGLT--PTDTRELLETNLDILVRLLAG---ETVTAKTA
THELHDA-------KLQLAAYSED-GIPLSVAAVA-SPTGARLAGKHGIGLLSIG-AT--
LVVEGF-----DALAHHWGIAQERAAHFGTT--V-DRRNWSLVCPMHIAETEKQARE-DV
RFGIEPWF----RYF-QKVAA--------FPQMTMPGD----Q-IDEMISIINDAGA---
-----GVIGTPETARAQVQRLWDQS-GGFGCMLQM-GHEWA-NPAASRRSAELFAAEVIP
HFQG-------QAKPTLDAAERASGVRDN--------LAQT-AM-----------SAIDH
MTKK-YEAEKAGG-----------------------------------------------
---------------
>RhodospirillalesbacteriumURHD0017_WP092822139
--MQ------------------DRYLRTGIFLAPFHAL-GENPTLAIERDMELVEHLDRL
NYHEAWIGEHHSGGFEIIACPEMFIAGAVQRTRNIRLGTGVVSLPYHHPFTLASRMMQLD
HMARGRAMFGVGPGALIYDADKIGLK--AADQRRRMTESLDCIVELMQG---GTVDRKTD
WFTLNHA-------RLQLMPYAQP-AMEMAVACSR-SPVGAVASGKHGIGMLSIG-GT--
SDE-AL-----LGHAKNWSIHEEAAAKAGKKS---DRSKWRIVTFAHVAETREKARA-DM
AYGLTDFA----RYF-TDVAT--------FPIIP-------PD-VTDPVEFLTSSGL---
-----ACIGTPDDCIRHFERLWLGSNGGFGAVLLL-SHNWA-DWEATKRSYELMARYVHP
HFQRQ------SNALRVASYDNAKAKHET--------AGAE-SA-----------QAVMT
EIER-YEKAKAKA-----------------------------------------------
---------------
>Acidimicrobiaceaebacterium_MBK02503
-----------------------MSLRFGAFLAPHHPV-GENPMLQFRRDLDLVVQLENL
GFEEFWCGEHHSSGWEMIASPEMFLAAAGERTSRIKLGTGVISLPYHHPFNVAQRIVQLD
HMTAGRVLFGTGPGALPSDAHTFDID--PMLLRDRQDEALGVILKLLRG--DPRFSYDCD
WFTMKDA-------QLQLLPIQD--EIPAVTASMV-SPSGMTLAGKYGIGVISIG-SM--
ASE-GI-----TALATQWGFAEDAALESGTV--V-DRSDWRVLMNWHIAESRELARS-QA
RDGLQRWHN---EYI-VGTLQ--------RPGAVAYAD----P--DQALE--AVCGGASK
GVVQSAVIGTPDDLVDFVRNMHELT-GGFGVAIGF-VHDWA-NPRDTANSWDLVARYAIP
EIKG-------YTKKLRESQQFVSSERDA--------F-NR-AG-----------EAILS
KIMS-NEKAAAALQVTAERNRKKSP-----------------------------------
---------------
>Mycobacteriumpalustre_WP085078487
----------------------MAKLRFGYFIAPFHRA-GTNPTLALQRDLEFIEHLDAL
GFDEVWLGEHHSAGSEIISSPEVFIAAAAERAKRIRFGTGVISLAYHNPLWVADRLMLLD
HLTHGRVIGGMGPGSLPTDSSMIGLT--PTDTRELLETNLDIVVRLLAG---ETVTAKTA
THQLFDA-------KLQLAPYSDG-GIPLAVAAVA-SPTGARLAGKHGIGLLSIG-AT--
LIVEGF-----DALAYHWGIAEERAAAFGTR--V-DRKNWSLVGPMHIAETDEQARA-DV
KFGIEPWF----RYF-QKVAA--------FPQMTMPGE----Q-LDEMIDIINDNGA---
-----GVIGTPERARAQVQRLWDQS-GGFGCFLQM-GHEWA-NPAATKRSAELFAAEVMP
HFQG-------QAQPTLDAAARAGQVRDD--------LAQT-QL-----------QAIEH
MAKK-YESEKGST-----------------------------------------------
---------------
>Streptomycesmirabilis_WP037717841
--MH---------------------SRIGLFLSPVHET-GQDPNLAIRRNLDLVEYVDDL
NFDEAWFGEHHTLGWGLVGAPETLIAAASQRTRQIKLAHGVVPLSGHHPFHVASRAVHLD
HLTRGRYILGVGPG-VPFDAKMFGLE--QPVQRRRLEEALPTVLELVNG--DERITQQTD
WYDLREA-------KLQLPRFSPQ-GIEVAVATSGTSQSSPRLIGQYGLSMTSFA-LPFA
LLTPGAPAH--INLAHQWKYAEESAAEHGQT--L-DRDKWRIALPVHVAETREEAYA-DV
REGYDRWLF---EYF-GKAAG--------REVLSPDVP------RERALEARVEAGG---
-----ALVGSVDDVVAGIERLHEIT-GGFGTLLVY-VADWT-SWEKTNRSMELLARYVSP
RLTG-------SAARPQEAVDFAIASRKG-------------------------------
------------------------------------------------------------
---------------
>Pseudonocardiaacaciae_WP028921122
----------------------MNKLRFGIFMPPFNSPPTQNATTSLQRDLETLQLMDRL
GYDEAWIGEHHSAGTEIIADPMTFIAHAGALTRHIKLGTGVVSLPYHNPLWVADQAILVD
HLLRGRFMLGVGPGSLPTDAEMIGLE--PAQLRPALAEDLEVLLRLLGS--DERVSHQSD
RYRLVDA-------RTQLAPHTDP-CFEVAVAATI-SPAGPILAGTHGLGLLSLG-AT--
-TREGF-----DVLAHHWNVVEAEAAKHGRT--P-DRSSWRLVGPMHIAETKKQAVE-DV
RYGFDQFC----DYT-QRTLA--------LPTFRAEGE----T-FEERVAWINETGL---
-----GVIGTPDEAIAQIQRLVEQSNGGFGCYMMM-QHDWA-NWEATQRHYELFARHVMP
AFQP-------SQRRLLGAERWARGRHGE--------LDAK-NG-----------AAIQA
WSDKYYAEQKESAGRP---SPS--------------------------------------
---------------
>Acidimicrobiaceaebacterium_MAW70189
-----------------------MALNFGAFLAPHHPV-GENPMLQFRRDLDLVVQLENL
GFSEFWCGEHHSSGWEMIASPEMFLAAAGERTARIKLGTGVVSLPYHHPYNVAQRIVQLD
HMTGGRVIFGTGPGALPSDAHTFDID--PMLLRDRQDEALGVILRLLRG--EPRFSYDCD
WFTMKDA-------QLQLLPVQE--KLPAATASMV-SPSGMTLAGKYGIGVISIG-SM--
AAE-GI-----TALATQWGFAEDAALQSGAT--V-NRSEWRVLMNWHLAETRDLARS-QA
RAGLQRWHN---EYI-VGTLQ--------RQGAVAYSD----P--DEALD--AICGGASR
GIVQSAVVGTPDDLVQFIRDMYELT-GGFGTAIGF-VHDWA-NPRDTSNSWDLVARYVIP
EING-------YTQKLKESQEFVSSERAA--------F-NR-AG-----------EAILN
KIMS-NEKAAEAMQITVARNKRKSKEKP--------------------------------
---------------
>Amycolatopsiscirci_WP116202526
--MDDA--------------VALPDNRFGLFIAPFHPL-DGDPTLQLRRDLELAVLADEL
GFDEVWFGEHHSAGFETIGSPELMIAAAGERTSRIMLGTGVNSVSYHNPLILADRIVQLD
HLTRGRVMMGIGPGQLPSDAFMLGID--PLRQRDMMAEAVEALLPLLRG---EKVTKQTE
WFDLREA-------AVQLLPYGGR-DIEVAIASVY-SPTGVTLAGRHGLSVLSVA-AS--
DLR-AR-----GRLAGNWAVHEQVSADHGRT--A-RRGRWRVVGMMHLAESREQARR-EV
EWGVLGST----AYF-EGLTGE------KMP--------WRSS-PGTAVDQWTTEGLPSW
G---VGIVGTPDDAIAAIESLQRET-GGFGTYLLN-VHSCA-PWHATKRSYELFAEYVIP
HFRQ-------ANRNREASIAWAGDNSQR--------FVGR-MT-----------QAIEQ
ATQK-YGA----------------------------------------------------
---------------
>Mycobacteriumconspicuum_WP085234555
----------------------MAKLRFGYFIAPFHRA-GTNPTLAIRRDLEFVEHLDAL
GFDEAWIGEHHSAGSELIASPEIFIAAAAERTKQIKLCTGVISLAYHNPLWVADRLMMLD
HLTRGRVIGGVGPGSLPSDSSMIGLT--PTDTRELLETNLDIVVRLLAG---ETVNAKTP
THELHDA-------KLQLAPYSDG-GVPLAVAAVA-SPTGARLAGKHGIGLLSIG-AT--
LTIEGF-----NALQYHWDIVEERAAAFGTK--V-DRKNWSLVGPFHIAETDKQARE-DV
KFGLEPWF----RYF-QKVAA--------FPQMTMPGE----Q-LDEMIDVINENGA---
-----GVIGTPERARAQVQRMWDQS-GGFGCMLQM-GHEWA-NPAATKRSAELFAAEVMP
HFQG-------QAQPTLDAAARASDAREG--------LAES-QN-----------QAVAH
MTQK-YQDELKSK-----------------------------------------------
---------------
>Actinomycetosporasuccinea_WP133828969
----------------------MSTMRFGLFMPPFNSPPTQNPTTSLQRDVETIQLLDRL
AYDEVWVGEHHSAATEIIADPLTFIAHVAPQTQHIKLGTGVVSIPYHNPLWVADRAILVD
HLTRGRLMLGVGPGSLPTDAAMIGLE--PAQLRPALHEDLDVLIRLLTE--DEPVTVKTD
RYELVDA-------RCQLAPYQDP-CFEMAVAATA-SPTGPRLAGQYGLGLLSVG-AT--
-TKEGF-----DVLAHHWDVHEAEAAAAGRA--T-DRSRWRLMGPMHIAETREQAVE-DI
RYGFDAFV----EYT-QKTLA--------LPPVRIPGD----T-FEERLAWLDDSGW---
-----GVVGTPDDAIAQIQRLVDQSGGGFGCYILL-QHDWA-DWQATQRSFELFARHVIP
AFQP-------SQKRLLAAESWARSKHSE--------LDAK-NG-----------AAIQA
ATDR-YAEEKAAASR---------------------------------------------
---------------
>Gordoniasp_RUP39166
----------------------MARLKFGTFIAPVHKP-GINPTLAFEQDLQLVEHLDRL
GYDEAWFGEHHSAGSELIGSPEIFIAAAAARTRQIKLGTGVTSIAYHNPLWVADRMVQLD
HMTRGRVMLGVGPGSLPTDSAMIGLT--PTQTREILEPNLDVILRLLAG---ETVTTQTI
THNLIDA-------KLQLAPYSDP-LFDITVAAVA-SPTGARLAGKYGLGMLSIG-AT--
LTADGF-----NALAHHWNIVEERAEANGQQ--V-SREGWRLVGPFHIAETQEQAYK-DV
EYGIEHWF----NYF-EHVAA--------FPQMAVAGD----N-LREMIDFINGAGI---
-----GVIGTAEQARAQVQRLVDQS-GGFGSMLLM-GHDWA-NFEATKRSYEIFMREVAP
HFQG-------QSQPTIDAAERATAVRED--------HAAA-QM-----------KAVEI
MTAK-YEDEKAHA-----------------------------------------------
---------------
>Pseudonocardiaautotrophica_WP037040087
----------------------MARLKFGIFLAPVHAP-GVKPAVAFEQDLQLIEHLDAL
DYDEAWFGEHHSAGSEIYASPEILIAAAAQRTRRIKLGTGVTSISYHNPLWVADRMVMLD
HLTRGRTLFGVGPGSLPTDSAMIGLN--PTETRELLEENLDIILRLFRG---ETVNAKTR
THELVDA-------RLQMAPYSDP-LFDIAVAAVA-SPTGARLAGTHGLGLLSIG-AT--
LSADGF-----DALAHHWNVMEERAAAAGTT--V-DRSGWRLVGPFHLAETEEQARR-EV
AYGIEHWF----RYF-QKVAA--------FPQMAVSGD----N-LNEMIDFINNAGI---
-----GVIGTADQARAQVQRLVDQA-GGFGTMLLM-GHDWA-DPTATKRSFEIFARDVAP
HFQG-------QYAPTVEAARLASEGRER--------HSRA-QL-----------DAVAH
MTEK-YEKERAQ------------------------------------------------
---------------
>Mycobacteriumarosiense_WP083067247
---------------------MSAPLRFGVFITPFHPV-GQSPTVALEYDMERVVALDRL
GFDEAWFGEHHSGGYELIACPEVFIAAAAERTKHIRLGTGVVSLPYHHPLMVADRWVLLD
HLTRGRVMFGTGPGALPSDAYMMGID--PIEQRRMMQESLEAILALFRAAPTERIDRHSD
WFTLRDA-------QLHIRPYTWP-YPEIATAAMI-SPSGPRLAGALGTSLLSLS-MS--
VP-GGY-----AALETTWDVVREQAAKAGRD--EPDRADWRVLSIMHIADSREQAID-DC
TYGLQDFA----NYF--GAAG--------FVPLANSVQG-TQT-PHEFAADYAAKGN---
-----CCIGTPEDAIAHIEDLLDRS-GGFGTLLLL-GHDWA-SPQATYHSYDLMARKVIP
HFKR-------QLEASRSSHDWAQAKRDQ--------LIGR-AG-----------EAVVK
AITE-HVDEQKD-AVH--------------------------------------------
---------------
>RhodococcusspS217_WP109335809
----------------------MNRLKFGTFLAPIHTP-GQNPTLLLQRDLEFVQYLETL
GYDEAWFGEHHSAGAEIYASPEIMIAAAGERTSRIKLGTGVTSVSYHNPLWAAERMVMLD
HLTQGRALFGLGPGSLPTDAAMLGLS--QIDTRELLAENTDIIMRLLRG---ETVSAKTR
THELFDA-------KIQMAPYSDP-LFDVVVAAIA-SPTGARLAGKYGIGLLSIA-AT--
LTADGF-----SALQHHWGMLEEFAAQAGRSDEV-DRSTWRLVGPFHIAETKEQAYK-DV
AYGIEYWF----NYL-QHVAA--------FPQMDVRGT----N-CEEMIDFINTSGI---
-----GVIGTAEEARAQVQRLVDQS-GGFGTLLIQ-GHDWA-NPQATRRSYELFAQDVMP
HFQG-------QAQPMLDAAARAQAVREG--------QAAE-HV-----------KAVEH
MTKK-YAAELGRA-----------------------------------------------
---------------
>Mycobacteriummarseillense_WP095577137
----------------------MGKLRFGYFIAPFHRA-GTNPTLALQRDLAFIEHLDAL
GFDEVWLGEHHSAGSEIISSPEVFIAAAAERAKRIRFGTGVISLSYHNPLWVADRLMLLD
HLTHGRIIGGVGPGSLPSDSSMIGLT--PTDTRELLETNLDIVVRLLAG---ETVSAKTA
THQLFDA-------RLQLAPYSDG-GIPLSVAAVA-SPTGARLAGKHGIGLLSIG-AT--
LTVEGF-----NALSYHWDIVEERAAAFGAQ--V-DRKNWSLVGLFHLAETEKQARE-EV
KFGIEPWF----RYF-QKVAA--------FPQMTMPGE----Q-LDEMIDVINDNGA---
-----GVIGTPERAREQVQRLWDQS-GGFGCMLQM-GHEWA-NPAATRRSAELFAAEVMP
HFQG-------QAQPTLDAAARAGQARES--------LAQS-QL-----------DAVAH
MTKK-YQDEIESK-----------------------------------------------
---------------
>Mycobacteriummarseillense_WP067169590
----------------------MGKLRFGYFIAPFHRA-GTNPTLALQRDLAFIEHLDAL
GFDEVWLGEHHSAGSEIISSPEVFIAAAAERAKRIRFGTGVISLSYHNPLWVADRLMLLD
HLTHGRIIGGVGPGSLPSDSSMIGLT--PTDTRELLETNLDIVVRLLAG---ETVSAKTA
THQLFDA-------RLQLAPYSDG-GIPLSVAAVA-SPTGARLAGKHGIGLLSIG-AT--
LTVEGF-----NALSYHWDIVEERAAAFGAQ--V-DRTNWSLVGLFHLAETEKQARE-EV
KFGIEPWF----RYF-QKVAA--------FPQMTMPGE----Q-LDEMIDVINDNGA---
-----GVIGTPERAREQVQRLWDQS-GGFGCMLQM-GHEWA-NPAATRRSAELFAAEVMP
HFQG-------QAQPTLDAAARAGQARES--------LAQS-QL-----------DAVAH
MTKK-YQDEIESK-----------------------------------------------
---------------
>Actinomycetosporachiangmaiensis_WP018335465
----------------------MSRMRFGIFLPPHHVPVGQNPTYSLQRDVELVQRLDEM
GFDEAWFGEHHSCGVELIGDPMLFIAHVAQVTKHIKLGTGVMSLPYHNPFHIADRLILLD
HLTRGRTILGVGPGALATDAGMFGLD--PADARAALEQDVDVLMHLLTS--DEPISIDTG
RYKLVDA-------RLQMDAYSWP-HPEIATAAIV-SPSGPRLVGKHGLGMISIG-AT--
MSAAGF-----DALAMHWDVVQEMAAEHGTE--P-SREGWRLVGPMHIADTKDQAIK-DV
EYGINEWF----DYL-QHTAA--------APQLGVQGE----N-TKERIEFVIESGM---
-----GVIGTVDDAVDQIERLDEQSKGGFGAYLMF-AHNWA-PWEATLHHYHLFANHVIP
KFKK-------TDRRLLANEAWTRSVRDP--------LAAK-QW-----------DAINS
FTAQ-HQAEREARQ-----VAQT-------------------------------------
---------------
>Streptomycesmirabilis_WP037735713
--MH---------------------SRIGLFLSPVHET-GQDPHLAIRRNLDLVEYVDDL
NFDEAWFGEHHTLGWGLVGAPETLIAAASQRTTQIKLAHGVVPLSGHHPFHVASRAVHLD
HLTRGRYILGVGPG-VPFDAKMFGLE--QPVQRRRLEEALPTVLELVNG--DERITQQTD
WFDLRDA-------KLQLPRFSPQ-GIEVAVATSGTSQSSPRLIGQYGLSMTSFA-LPFA
LLTPGAPAH--INLAHQWKYAEEAAAEHGQT--L-DRDKWRIALPVHVAQTREEAYA-DV
REGYDRWLF---EYF-GKAAG--------RDVLSPEVP------REKALEARVEAGG---
-----ALVGSVDDVVAGIERLHEIT-GGFGTLLVY-VADWT-SWEKTNRSMELLARHVAP
RITG-------SAARPQEAVDFAIASRKK-------------------------------
------------------------------------------------------------
---------------
>Mycobacteriumarosiense_WP083064592
----------------------MAKLRFGYFIAPFHRA-GTNPTLALQRDLAFVEHLDAL
GFDEVWLGEHHSAGSEIISAPEIFIAAAAERAKRIRFGTGVISLSYHNPLWVADRLMLLD
HLTHGRIIGGVGPGSLPSDSSMIGLT--PTDTRELLETNLDIVARLLAG---ETVSAKTA
THQLVDA-------KLQLAPYSDG-GIPLSVAAVA-SPTGARLAGKHGIGLLSIG-AT--
LTVEGF-----NALSYHWGIVEERAAAFGTQ--V-DRKNWSLVGLFHLAETEKQARE-EV
KFGIEPWF----RYF-QKVAA--------FPQMTMPGE----Q-LDEMIDVINDNGA---
-----GVIGTPERAREQVQRLWDQS-GGFGCMLQM-GHEWA-NPAATRRSAELFAAEVMP
HFQG-------QAQPTLDAAARAGQAREN--------LAQS-QL-----------DAVAH
MTKK-YQDEVEAK-----------------------------------------------
---------------
>Mycolicibacteriummoriokaense_WP114739257
--------------------MTGRPLRFGVFITPFHPV-GQSPTTALEYDMERTVLLDRL
GFEEAWFGEHHSGGYELIACPEVFIAAAAERTKHIRLGTGVVSLPYHHPLMVADRWVLLD
HLTRGRVMFGAGPGALPSDAYMMGID--PVEQRRMMQESLGAIMALLRAAPEERVSRHSD
WFTLRDA-------QLHIRPYTWP-HPEISCAAMI-SPSGPRLAGALGTSLLSLS-MS--
VP-GGY-----AALENTWDVVAEQARKSGRD--EPDRANWRVLSIMHLADTREQAID-DC
TYGLQDFA----NYF--GAAG--------FVPLSNSVEG-AQT-PHQFVEDYAAKGN---
-----CCIGTPGDAVAHIQDLLDVS-GGFGTLLLL-GHDWA-SPQATYHSYELFAREVIP
HFKG-------QLTAPRASHDWAKGMRDQ--------LLGR-AG-----------EAIVK
AIHE-HTGEQ--------------------------------------------------
---------------
>Gordoniawestfalica_WP074853526
-------------------------MEFGAFLAPWHKV-GTDANTAIHQDLQLVEHMDRL
GFAEFWIGEHHSGGVEIVASPEMFLAAAAQRTARIKLGLGVVSLPYHNPYMVADRIVLLD
HLSRGRAIFGAGPGQLADDAHMIGID--PVQNRRKMEEAFDVIHRLLAG---ETVTEQTD
WYTLKDA-------YLHVAPYSD---IQKAVTATV-SPTGPKLAGKYGAGILSLA-AT--
NPV-GV-----ELLAEHWGIVEQLASENGRE--I-SRDQWRLTGLMHVAETEQQARD-DC
RHGLLELM----NYL-SHVTP-------GFEQA----P----D-VDTLIDVVNESGL---
-----AVIGTPDMAIAQVERLQEKS-GGFGKFLVL-HGEWA-PQPAALRSFELIAERVFP
AFNG-------SHASRQRGFDQVVNSNRA--------GAEA-TA-----------AGQEE
ARKR-YESERSVAVS---------------------------------------------
---------------
>Pseudonocardiaautotrophica_WP051737931
-------------------------------MPPYHNP-RRSPAVAIEQDLRHIEALDRL
GYAQVWFGEHHSGGFEYTPSPELMIAAAAQRTSRIELCSGVISLPYHHPLMVADRIAFLD
HMTRGRIRIGFGPGALVADSQMMGMD--YDLLRPRMEEALDAIIELLGT--SGPVHRKTD
WFTLDDA-------RLQLQGYRPG-GIPLAVAAAM-SPSGPKLAGRHGLGLLSVG-GT--
SAA-AA-----ELLAKTWGITEAEAAAHGQT--V-RRDDWAIVGNVHLAESDEQALE-DT
RFGLADFM----AY--RHVTTP-------MQMIAPGEEV---S-HEELVRRVNESGY---
-----GCIGGPDRVADYVRGLVELT-SGFGTFLLT-AHDWA-DTAATTRQYELFADEIMP
RFTG-------TTDSLNRSYAWTAERKDG--------FSER-FH-----------AGIRK
AQAD-YAA--GRGGSAG-------------------------------------------
---------------
>Salinisporapacifica_WP026272132
--MY---------------------SRLGVFLSPVHAT-GQDPHLAIRRNLDLVELVDEL
NFDEAWFGEHHSLGWGLVGAPETMIAAASQRTTQIKLANGVTPLSGHHPFHVASRAVHLD
HLSRGRYILGVGPG-VPFDAGMFGLD--QAEQRKRLDESLPSVLELING--EGRVDDKTD
WYHLRGA-------KLQLPRYSPQ-GIEVAMATSGTSVSSPRLAGQYGLSMVSFA-LPFA
LLTPGAPAH--LALARQWQHAVESAAEHGNT--M-QRSDWRIALPVHVAETTQEALN-DV
RAGYEHWLF---DYF-GRAAG--------REVLSPDMP------REKMLEARIEAGG---
-----ALVGSPEDVVEGIKQIHERT-GGFGSLLVY-VADWT-TWEKTDRSMQLLARYVAP
QFTG-------TADRPTEAVDWAIATRR--------------------------------
------------------------------------------------------------
---------------
>Acidimicrobialesbacteriummtb01_TEX45168
-----------------------MSLRFGIFMPPMHKT-GINPTLALHRNLQLVEHLDRL
GYHEAWIGEHHSAGSELIASPEVFIAAAAERTKHIKLGTGVSSLPYHHPFMLADRIVMLD
HLTRGRMMFGAGPGQLTSDAYMLGID--PMTQRPRMEQSLDVMMRLFRG---ETVTESTD
WYTCNEA-------VLQMKPYSD---FDIVVASSM-SPSGSKLAGKYGVGLLSIA-AT--
EPA-AF-----QVLDYNIKVWEDEAQRHGHT--V-DRSKARLMGPMHIAETEKQARE-NC
RYGLRWVW----NYL-SHIIPV------GDPTAPPPPE----D-FDEWVDEANESGR---
-----MVIGTPEMAIAQIERLLDKT-GGFGCYMFL-GADLA-DWHQTLRSYELVAERVMP
YFND-------QLSAPQASYDRVVGAGTR--------WVDA-TL-----------GAQLT
AIAD-YEAVKAAR-----------------------------------------------
---------------
>RhodococcusspS217_WP109333591
---MEPKAGNNGSAVKNATASRKAPLRCGVFLPPYHNP-RRNPTMAIEQDLRHVEDLDRL
GFHQVWFGEHHSGGYEVGPSPELMIAAAAQRTSRIELCSGVISLPYHHPLMVADRITFLD
HMTRGRIRIGVGPGALVADSQMMGMD--YNVLRPRMEESLDAILELLNT--PGPVDRKTE
WFSLEDA-------RVQLGPYSYP-GVPITVAAAM-SPSGPKLAGKYGLGLLSIG-GT--
SAK-SV-----ELLSQTWDITTHEANVYGQS--V-DRNDWAIVGNIHIADTFEQAVE-DT
RYGLRDFM----DY--RHVVTP-------MKMIEPGEEV---A-HEELVRRVNESGY---
-----GCIGDANDAIDYIQKIIDRT-GGFGTFLAT-AHDWA-DIEATSRMYRILMRDVMP
RFTG-------TCEPLLNSYHWTQARKEG--------FSER-FA-----------TGISQ
ATQD-YE----RAKSAG-------------------------------------------
---------------
>Mycolicibacteriummoriokaense_WP110317218
---------------------MSRPLNFGVFVTPFHPV-GQSPTVALEYDLERTVALDRL
GYDEVWFGEHHSGGYELISCPEVFIAAAAERTKHIRLGTGVVSLPYHHPLMVADRWVLLD
HLTRGRVMFGTGPGALPSDAYMMGID--PVEQRRMMQESLEAILALFRAAPDVRISRHSD
WFTLRDA-------QLHIRPYTWP-YPEISTAAMI-SPSGPRLAGALGTSLLSLS-MS--
VP-GGY-----AALENTWQVVVDQAEKSGLD--EPDRSDWRVLAIMHLADTRDQAID-DC
VYGLQDFA----NYF--GAAG--------FVPLSNSVDGTNQS-HREFVEEYASKGN---
-----SCIGTPDDAIAYIQDLLDQS-GGFGTLLLL-GHDWA-SPAATYHSYELFAREVMP
HFKG-------QLTAPRASHEWAKGMRDK--------LLGR-AG-----------EAIVK
AINE-HTDELKE-REQA-------------------------------------------
---------------
>CumulibacterspG1_WP134323752
----------------------MNRLKFGAFMAPYHKA-GTNPTAALRRDLRTIDYLDEY
GFDEVFIGEHHSSGGEWVASPEIFIAAAAERTKRIKLGTGVTSISYHNPLWVADRMIQLD
HMTQGRAILGMGPGSLPSDSQMIGLN--PTDTRELLEQNIDIITRLVRG---EVVNAETR
THKLIDA-------QLQFAPYTPG-GFEMAVAGVA-SPTGPRLAGKYGLGLMSIG-AT--
LTPEGF-----DALAHHWNVVEERAAEFGQR--A-DRAAWRLVGPFHIAETEEQARK-DV
EFGIEHWF----EYF-QHVAA--------FPQMAVDGS----N-LKEMIEFIKNAGI---
-----GVIGTPEQAREQIQRLIDQSNGGFGSILNM-HTDWA-NPEATQRSYELISQEVMP
YFQG-------QVEPLKASEARARAGRDA--------LAQQ-QL-----------DAVDH
MTKK-YEAELAAKKS---------------------------------------------
---------------
>Ilumatobacternonamiensis_WP040492204
--MPSF--------------TIDHPLRFGIFLPPMHKT-GVNPTLAMHRDLELIDHLDRL
GYAEAWIGEHHSAGSELIASPEVFIAAASQRTTHIKLGTGVNSLPYHHPMVLADRIVQLD
HLTRGRMMFGAGPGQLTSDAAMLGID--PNDQRPRMHQAFDVMMRLFAG---ETVTEKTD
WFTCEEA-------VLQMRPYSN---FDVALVSSV-SPSGSKLAGRYGTGLMSIA-AT--
EPA-GF-----GVLDYNFNVWQEEATLNGHT--A-DRTDWRLMGPMHIAETEAQARE-NC
RYGLQWVF----DYL-SHILPT------GDPNDPPPPS----D-YDEFVDFLNETGR---
-----MVIGTPDMAIAQIERLQEKT-GGFGCFMMM-GADFA-NWHATKDHWELFAYEVMP
HFTG-------QAAPVQTSYDKIIDAGSR--------WVDA-TL-----------GAQLT
EIGK-YEEERASR-----------------------------------------------
---------------
>Pseudonocardiaacaciae_WP084210657
-------------------------MRFGIFMAPFHSPVGQDPTSAYERDLDVLRLLDKL
GYDEAWIGEHHSCGHEIIPDPMIFIAHAANHTRHIRLGTGVVSLPYHNPLWVADRALFLD
HLTRGRFMLGLGPGALPTDATMIGIG--LEEQRGALEHDTDVLMALLRG---ETVSARTD
RYTLVDA-------RTQLTPFSD---FDIAVAAIA-SPTGPRTAAKKGLGLLSVG-AT--
-ARDGF-----DALALHWDVMEQRAPEFGHR--A-DRAAWRLVGPMHLAETREQAIR-DV
RFGLDAFC----EYT-QEVVA--------APHFRAAGS----T-FEERVAWVNETGL---
-----GVIGTPDEAIAQVERLDKQS-GGFGAYLLM-HHEWA-RPEATAKSYELFARYVKP
RFQG-------STERLRRAEQYGRDRWRE--------LDRR-QA-----------DAIQA
ATER-HRKERT-------------------------------------------------
---------------
>CumulibacterspG1_WP134324149
----------------------MSRMKFGIFMAPFHPLAGQDPISAYQRDLEVIQHLDRL
GFEEAWIGEHHSAGTEIIPDPMIFIAHCATQTRHINLGTGVLSLPYHNPLWVADRAIFLD
NLTRGRFMLGLGPGALPGDAQMIGIE--IEEQRTALEDDTDVLMHLLRS--DEPLTVETP
RYRLREA-------KSQYTPYTD---FEIGVAAIA-SPTGPRIAGKHGLGMLSVG-AT--
-AAAGF-----DMLAMHWDVVEERAKEFGTV--A-DRSRWRLVGPMHIAETKEQAIE-DV
RYGLMDWA----HYT-QKILA--------VPHFRAAGE----T-FEERIAWVNETGL---
-----GVIGTPDDAIAQIERLQKQSNGGFGSYLIM-HNEWA-RPDAMKRSYELIANHVKP
VFQG-------TAGRLVQAEQRAIGDWES--------LDGR-VE-----------KALAA
ASER-HFGKKE-------------------------------------------------
---------------
>Gordoniawestfalica_WP074848874
----------------------MSRLRFGYFMAPFHAP-GRNPTAALERDLDLVEHLDHL
GYDEAWFGEHHSAGSEIIASPEIMIAAASQRAKRIRFGTGVTSLSYHNPLWAADRIMQLD
HLTRGRTIFGVGPGSLPTDSAMIGLN--PTDTRELLQENLDIVVRLLRG---ETVSAKTR
THELYDA-------RLQLAPYSAD-GIDVVVAAVA-SPTGPRLAGTHGLGLLSIG-AT--
LSADGF-----DALGHHWNVMEERAAANNVT--V-DRSKWTLAGPFHIAETEAEAYR-QV
EYGIEQWF----DYF-QHVAA--------FPQMAVSGS----K-LTEMIDFINEAGI---
-----GVIGTAEQARNQVQRLWGQS-GGFGCLLQM-GHDWA-NPQDTKRSAELFAQEVFP
HFQG-------QAQATLDAAEHARAVREG--------HAAK-QL-----------EAVDH
MTRK-YQQELASKG----------------------------------------------
---------------
>Pseudonocardiaautotrophica_WP081924729
-------------------------MRFGVFLGPYHRF-GVNPNLAMHRDLRLAAHLDEL
GFDEIWFGEHHSGGVETIASPEVMIAAAAQHTTNLKLGTGVLSLPYHQPFVLADRVLQLD
HLTRGRMMFGAGPGQLLEDATMIGIE--PATQRARMEEALEVILRLFAG---ETVTAKTE
WFTLQDA-------VLQLPRYSD---FEVAVTGAV-SSSGPALAGRHGAALLSLA-AT--
DPV-GV-----ERLAGHWETVEHEAARRGHT--P-DRASWRLLGPMYVAETVEQAKK-DV
AYGMPWLL----DYL-AHITPT------ALGSF----D----S-VDALVDAVNESGR---
-----GVVGTPDMAVEQLTRLQEKS-GGFGTYLFQ-GSDYA-RWPALLRSYELFAEEVIP
RMNG-------QLEPVGRAVDRVLDSGFL--------GAET-TA-----------RSQAE
ATAR-YRAGRA-------------------------------------------------
---------------
>Actinopolysporaerythraea_WP043573034
--MY---------------------SRLGLFFSPVHET-GQDPHLALERNLDLIEYVDHL
NFDEAWFGEHHTLGWGLIGAPETMIAAASQRTNQIKLAHGVVPLSGHHPFHVASRAYHLD
HLTRGRYILGVGPG-VPFDGAMFGLD--PATQRARLNEALPVVQELVNG--ESRVSEKTD
WFELHEA-------KVQLPRFNPD-GIEMAMSTSGTSRTSPRMVGEYGLSMVSFA-LPFS
LLTPNSPSF--IPLAQQWKYAEEAAAEQGRS--L-DRNKWRITLPVHVAETRKEAYD-DV
RDGYDRWLF---EYF-GKAAG--------RDVLGPDTP------RSRALEARVEAGG---
-----ALVGSVEDIVEGIRSMQEST-GGFGTLLVY-VADWT-SAHKTNRSMELLAREVAP
RING-------AASRPQEAVDWAIANRSK-------------------------------
------------------------------------------------------------
---------------
>Streptomycesscabrisporus_WP078974036
----MS--------------EAAPPTRFGAFIAPYHGI-DGNPALQLRRDLDLVGHLDAL
GFEEAWIGEHHSAGYETIASPEVFIAAAAERTTRIRLGTGVNSLPYHHPLVLADRIVQLD
QQSRGRVMFGSGPGQLASDAFMMGID--PMRQRSMMAEALAAIVPLLRG---ETVTMKTD
WFTLDQA-------RLHLGPYTRA-GIETVCASTV-SPSGSVQAGTHGMGLLSLA-AA--
DPS-GF-----AALATNWDVYAKTCAEHGHV--A-DRERWRLVVPMHLAETVEAARE-QA
EYGVHHLV----DYI-QGLSGM------TMP--------WGAT-PEAAIAQWTGEGFPTF
G---VAMIGTPAQAIERITAMAERS-GGFGTLLLL-DLPIA-RPADKWRSYELFAEYVVP
HFTG-------ANRPRQASMAWANENSER--------FIGA-LR-----------QAVVA
AMTP-PAS----------------------------------------------------
---------------
>Streptomycesscabrisporus_WP020555731
----MS--------------EAAPPTRFGAFIAPYHGI-DGNPALQLRRDLDLVEHLDAL
GFEEAWIGEHHSAGYETIASPEVFIAAAAERTTRIRLGTGVNSLPYHHPLVLADRIVQLD
LQSRGRVMFGSGPGQLASDAFMMGID--PMRQRGMMAEALAAIVPLLRG---ETVTMRTD
WFTLDQA-------RLHLGPYTRA-GIETVCASTV-SPSGSVQAGTHGMGLLSLA-AA--
DPS-GF-----AALAGNWDVYAKTCAEHGHV--A-DRERWRLVVPMHLAETTEAARE-QA
EYGVHHLV----DYI-QGLSGM------TMP--------WGAT-PGQAVAQWTGEGFPTF
G---VAMIGTPAQAIERITAMAERS-GGFGTLLLL-DLPIA-RPADKRRSYELFAEYVVP
HFTG-------ANRPRQDSMAWANDNSER--------FIGA-LR-----------QAVVA
AMTP-PAAS---------------------------------------------------
---------------
>Streptomycesalbus_WP040246684
--MH---------------------SRIGLFLSPVHET-GQDPHLAIRRNLDLVDHADRL
NYDEVWFGEHHTLGWGLVGAPETLIAAASQRTTQIKLAHGVTPLSGHHPFHVASRAVHLD
HLTRGRYILGVGPG-VPFDAATFGLD--PKVQRKRLDEALPTVLELVNG--EERITQKTD
WFELRDA-------KLQLPRYSPQ-GIEIAVATSGTSVTSPRLIGQYGLSMTSFA-LPFA
LMTPGAPDH--IGLAGQWKHAQEAAEEYGQT--L-DRDAWRVALPVHVGETRKQAFD-EV
REGYDRWLF---EYF-GKAAG--------RDVLSPGAS------REKALEARVEAGG---
-----ALVGSVEDVVGGIRRMQEAT-GGFGTLLVY-VADWT-SWENTNRSLELLARYVAP
QING-------AVSRPREAVDFAIAQRAK-------------------------------
------------------------------------------------------------
---------------
>Streptomycesmirabilis_WP037710411
-----------------------MALKFGTFMAPFHCPPGQDPTTAYERDLAVIQHMDRL
GFDEAWIGEHHSAGHELIPDPMSFIAWAAPQTRHIKLGTGVLSLPYHNPLWVADRALFLD
RLLRGRFMLGLGPGALPTDATMIGIS--LEEQRTAFEEDVDVLMAILRG---ETVTAKTN
RYNLVDA-------HTQYAPYSD---FEITVAAIA-SPTGPRIAAKNGIHLMSVG-AT--
-DRSGF-----DALALHWDVMEERSPLFGHT--P-DRTKWRLCGPMHLAETKEQAIE-DV
RYGLDAWC----DYT-QDVLA--------APHFRAAGK----T-FEERIEWLNESGL---
-----GVIGTVDDAIAQVERLERQS-GGFGSFLLI-HHEWA-RHDATLKSYELFADHVKP
RFQG-------GADRLLRSRDYAVSRWNE--------LDQR-QA-----------DAIQA
ATAR-HAQERQVSQPT---SA---------------------------------------
---------------
>Pseudonocardiaautotrophica_WP037047283
-------------------------MKFGFFTMPEHPP-RENWTLSYDRDIAGIVEAERL
GFDEYWIGEHHTGGYENVPVPEYMIAKASAVTHRIRLGTGVINLPYQDPFMVAERMAFLD
HLTHGRLEYGFGGGGLPTDKALFGLE--PSEASPRTNEALEIIWQLLTS--EDPVTYEGV
YWKYENR-------QLQVGPYQD--VPPFAIAGLT-GVHNYAKCGEKGWKPLSVHFAP--
TDNGTYTDA--PDLKAMAAAMLRAGASAGIDPAV-TRDNWRIVREVYVTDDKDQALR-DI
REGVKLSYD----YL--------FG--LGLGALMKIGD--GMTDADLTLDWMVENIP---
-----WIIGSPEDCVWQIKELEEEV-GGFGTLLIN-VRDWV-TTDKWNRSLEMFARYVMP
HFTK----------------------RER--------LARR-QK---LANV-----ALGL
A-----------------------------------------------------------
---------------
>Actinomycetosporasuccinea_WP133828956
-------------------------MKFGFFTMPEHPP-IENWTLSYDRDIAAIVEAERL
GFSEYWIGEHHTGGYENVPVPEFMIAKASALTHTIRLGTGVVNLPYQDPFMVAERLAFLD
HLTHGRLEYGFGGGGLPTDKALFGLE--PSEAAPRTNEALEIIWQLLTS--EDPVSYEGV
YWKYENR-------QLQVGPYQD--VPPFAIAGLT-GTHNYAKCGEKGWKPLSVHFAP--
TDNGTYMDA--PDLKAMGAAMLEAGNRAGIAESV-TRENWRVVREVYVTDNKDQALR-DI
REGVKLSYD----YL--------FG--LGLGALMKIGD--GMTDADLTLDWMVENIP---
-----WIVGSPEECTRQIQELEEET-GGFGTLLIN-CRDWV-TTDKWNRSLEMFARYVMP
HFQA----------------------NQR--------MARR-QK---MANV-----ALGI
A-----------------------------------------------------------
---------------
>Pseudonocardiaendophytica_WP132427090
-------------------------MKFGFFTMPEHPP-IENWTLSYDRDIAAIVEAERL
GFSEFWIGEHHTGGYENVPVPEFMIAKASALTHRIRLGTGVVNLPYQDPFMVAERLAFLD
HLTHGRLEYGFGGGGLPTDKALFGLE--PSEASPRTNEALEIIWQLLTS--EDPVSYEGV
YWKYENR-------QLQVGPYQD--VPPFAIAGLT-GVHNYARCGERGWKPLSVHFAP--
TDNGTYMDA--PDLKAMGAAMLEAGNRSGIDEAV-TRENWRIVREVYVTDDKDQALR-DI
RAGVKLSYD----YL--------FG--LGLGALMKVGD--GMTDEDLTLEWMVDNIP---
-----WIIGSPEECTRQIKELEEET-GGFGTLLIN-CRDWV-TTDKWNRSLELFARYVMP
QFTK----------------------RER--------LARR-QR---MANV-----ALGI
D-----------------------------------------------------------
---------------
>Pseudonocardiaendophytica_WP132431173
----------------------MSYLNFGVFFAPHHPH-HADPALQLRQDLKVISEIDDM
GFDEVWIGEHHSNGSETISAPDLFLASVAEHTKHMRLGTGVMSLSYHHPFVSASRMVQLD
NMTRGRVIFGTGPGKLPLDAHMMGID--TTVQRRRQREALEVIMPLLRG---ETVTAETD
WFSLQDA-------RLHLLPYRGPGEMEVAAASIA-SPSGSQLCGTLGLSLLSLA-AG--
TAQ-GF-----DTLPSNWAAYEKVAAAHGHE--A-RRDRWRVLEPMFLADDRDELDR-IV
ARRIPYAA----EY--AQVWA--------APEDDLAWTR---S-SKATIDHWRDEGMTIF
GK---GTFGGPEEAIARIETLQEQT-GGFGTFLIL-IHDLA-DHQATLRNFELFASEVIP
YFRSY------RNQNRVGTLDFAKNNVGM--------LAGN-AV-----------AAVEH
ATKE-YESGAAAAWKRMSGT----------------------------------------
---------------
>SphingomonasspYZ8_WP121155405
--MR------------------TQKLRAGVFVAPFHPL-DESSTLAFERDLELAKFADEL
GLAEFWYGEHHTGGFENSPSPELMIAAAAQRTKRIKLGTGVVSLPYHNPLMTANRIAHID
QLSFGRVIFGAGPGLLVSDAHMLGLN--ARDSRDKLDQGLSVITRLLHG---EWVTEKSS
WYDLRDA-------HCQVLPYND--QMEICVASTF-SPNGGALAAKYQAGMLCLA-ST--
MMG-GF-----DALSNNWKIACDEAAKNGRT--M-SASRIRCATDIHIADTRDKAMD-QV
RKGYGRYL----KYIANQSEQL-----------------KESP-AHKTLENLIEANE---
-----IVVGTPDDAVAQIARLDQKV-PNFGCLLTK-------------------------
-FSR---------------------------------LTD--------------------
------------------------------------------------------------
---------------
>Pseudonocardiaendophytica_WP132424994
-------------------------MKFGFFTMPEHPP-IENWTLSYDRDIAAIVEAERL
GFAEFWIGEHHTGGYENVPVPEFMIAKASALTHRIRLGTGVVNLPYQDPFMVAERLAFLD
HLTHGRLEYGFGGGGLPTDKALFGLE--PSEASPRTNEALEIIWQLLTS--EDPVSYEGV
YWKYENR-------QLQVGPYQD--VPPFAIAGLT-GVHNYARCGERGWKPLSVHFAP--
TDNGTYTLA--PDLKAMGAAMLEAGARSGIEEAT-TRENWRIVREVYVADDKDQAMR-DI
REGVKRSYD----YL--------KG--LGLGALMKKDE--SMSDDQLTFEWMAENIP---
-----WIIGSPEECTRQLRELEEET-GGFGTLLIN-CRDWV-TTDRWNRSLELFARYVMP
QFTP----------------------NQR--------MARR-QK---MANV-----ALGI
A-----------------------------------------------------------
---------------
>Pseudonocardiaautotrophica_WP085911075
-------------------------MKFGFFTMPEHPP-IENWTLSYDRDIAAIVEAERL
GFDEFWIGEHHTGGFENVPVPEFMIAKASALTHRIRLGTGVINLPYQDPFMVAERMAFLD
HLTHGRLDYGFGGGGLPTDKALFGLE--PAEAAPRTNEALEIIWQLLTS--DDPVSYEGQ
YWKYENR-------QLQVGPYQD--VPPFAIAGLT-GVHNYARCGERGWKPLSVHFAP--
IDNGTYPHA--PDLRAMGQAMLEAGARSGIDPAV-TRDNWRIVREVYVTDDRDQALR-DI
REGVKRSYD----YL--------FG--LGLGGLMLIGE--EMTDADLTLDWMVDNIP---
-----WIIGSPEDCTRQLKELEEEV-GGFGTLLIN-CRDWV-TTDKWNRSLELFARYVVP
QFTR----------------------RER--------LDRR-QR---MANV-----ALGL
A-----------------------------------------------------------
---------------
>RhodococcusspS217_WP109335759
-------------------------MKFGLFAMPNHLP-HENWTLSYDWHIAEIVKAEEL
GFDEYWIGEHHTGGRENVPSPELLLAKASALTSRIRLGTGVVSLPYQDPFLVAERMAFLD
HLTHGRLEYGFGGGGLPTDRALFEVP--AEEARARTDEALEIVWKFLTS--DDPVSYDGK
YWTYKER-------RIQVAPYQD--VPPFAVAGLT-GTHNYAKCGERGWKSMSTFISP--
VNTDKNPAA--PDLRAHAEAMCNAAQEAGRDPAQ-ARENWRISREVYVSDSKDQAIK-EI
RQNAEEFYK---GYL--------FP--LGISGILKTDE--NMADADLTVEWMIENSP---
-----WIIGSPEDCVRQINELNEQV-GGFGTLLIN-SAGWV-TMDRWTRSLELFSRYVAP
HFQP----------------------NQR--------IQRRLES---QADL----FSFGE
SARK--------------------------------------------------------
-----G---------
>Nocardianiigatensis_WP051153390
----------------------MLPTSFGCFLPPFHHP-AADPWHALHDDIELCLLAEEL
GFDELWIGEHHSGGWATLSSPDLLLAAIARETRRIRLGTGVVPLPLHHPLQVAQRALLLD
HLSRGRTMLGCGPGALVQDFEMLGVD--PLTARAHFSAALDTVAALLRG---ELVDVRTP
WFTAAEA-------HLQLRPYR--DPVELVCASSLGDAAITELTGVDAAPLVHLA-QPWG
VVRAGGDNDPVGALADRVATWRARSPRP--I---------RLSVFVHVSDSRAAGVA-EV
LPGWLDQRLG--MY--RDTLG--------MPIPKSEAT------NRAALEWLIDTGS---
-----YIVGPPDDCAAQLRSLADRL-GGLDNVTVF-VPGWL-PKPAVRQSLTAFAREVVP
ALRG-------AHAGVDQAQRTARAQAGR--------RAEV-RA-----------AMAAT
PVA---------------------------------------------------------
---------------

>Gordoniawestfalica_WP074850201
-------------------------MRFGLFAMPEHPP-IENWSLSYDRDIDEIVLAEKL
GFSEFWIGEHHTGGYENVPMPELLLAKASALTSRIRLGTGVINLPYQDPFQVAERMAFLD
HLTHGRLEYGFGGGGLPTDQALFQLE--RSEAAPRTAEALEIIWQLLTS--DEPVSYEGV
YWKYENR-------QLQVGPYQE--VPPFAIAGLT-GTHNYARCGAKGWKALSVYFAP--
GDNNGYPNA--PDLAAHAAALTSAAAENGLDPDV-ARQNWRITREVYVSDSKDQAMR-EI
REGVHRSYE----YL--------LG--LGLGALMKKDE--NMPDAELTFEWMVEEIP---
-----WIIGSPEDCIRQIRELEEVT-GGFGTFLIN-SRDWV-TTDKWNRSLELFARYVTP
QFTP----------------------REN--------MARR-NK---LARV-----ALGV
------------------------------------------------------------
---------------
>Pseudonocardiaautotrophica_WP085911226
-------------------------MQFGLFAMPEHPP-IENWTLSYDRDIDDIVLAEKL
GFSEYWIGEHHTGGFENVPVPEFMIAKASAVTSRIRLGTGVVNLPYQDPFQVAERLAFLD
HLTHGRLEYGFGGGGLPTDQALFGLE--RAEAAPRTSEALEIIEQLLTS--DDPVNYEGV
YWKYENR-------QLQVGPYQE--VPPFAVAGLT-GTHNYARCGSKGWKALSVYFAP--
TDNRGYENA--PDLQAHAAALVGAAESAGLDPAV-ARRNWRVSREVYVSDSRNQAMN-EI
REGVKRSYE----YL--------LG--LGLGALMKKGD--GMDDADLTFEWMVEEIP---
-----WIIGSPEDCIRQLRELEEGT-GGFGTFLIN-ARDWV-TTDRWNRSLELFARYVMP
QFTP----------------------REN--------MARR-NR---LADV-----ALGR
G-----------------------------------------------------------
---------------
>Dactylosporangiumaurantiacum_WP052386210
----------------------MGRIGFGVLMFPIHRP-THNPTLQLEGDLDLAVLCDRL
GFDEFWFGEHHSGGWQIIGAPELMIAAAAQRTSRIRLGTGVSTLSYHHPLTLLDRIIQLD
HLTRGRLVFGVGAGALALDATMIGHD--PMQARRMMEESLEVITELLRF--DGPVTRRTD
WFELRDA-------YLHLAPYQE--RLDVRVAVFR-SPSGPRLAGRFGAGMLSFG-AS--
AAL-GLGSK--HPLTTAWQMAAAQAKAGVEH--SRERAALR------IPQQRPPA-----
----------------HDTAPPER---RAAPAV---------------------------
-----PVQAPPDEHAAQ------------------------------------------P
APAG---------------------------------------------------PAVAE
ADPR--------------------------------------------------------
---------------
>Allokutzneriaalbata_WP052406705
----------------------MHAKAFGCFLPPFHDP-SVSPYAALQRDIELCGLADDL
GLDEVWVGEHHSSGWSTLSTPEMFLAALARETRRIRLATGVIPLPYHHPLHVAERMVLLD
HLTGGRAILGVGTGTYVHDMEMTGVD--PSTLRANFRASLDVVQALVNG---ETVDTETP
WFTAKKA-------VLQLRPLR--GSIETVVASSLSDPAIEMLTDTATTPTVHVV-PPWG
AIRPGMDKDPVGALVERVDAYRNKSGGATRV---------RCNVFVHVADSAAAGID-EI
LTGFSELRRG--LY--KKILG--------MPIPDSPVA------HRKTVESLVDSGA---
-----FIIGDTATCTRAIRDLLDRL-GDPVSLNFF-VPRWV-SHQATLDQLTTLSQEVLP
GLFG-------ALDGTAESMKLTAEEAAR--------QMKR-RT-----------E-IG-
------------------------------------------------------------
---------------
>AfipiaspP5210_WP034472726
-------------------------MEIGYFTMPSHPP-ERGLKDGHDWDLQTLRWCDEL
GYQEAWIGEHHTAPWEPHPSPDLLLAQAFMQTKNIRLGPGGFLLPYHHPAELANRVAMLD
HLSEGRLNFGVAASGLPSDWAMFNVDGMSGQNRDMTREALDIILKMWTE--DAPFTYTGK
YWSVSKPDTMFDFLKPHIKPVQAP-HPPIGVAGLSKSSDTLKLAGERGFIPMSLNLNP--
-----------AYVASHWESVEIGAQRTGRTP---NRRDWRMVREVFVADTDEEAWRLSV
GGMMGRMME---EYF-LRLLGH-FGFKDYLKHAPDVPD------SDVTVEYCAKHN----
-----WIVGSPATCAEKIEAIYDQV-GGFGTLLVF-GFDYKDNPKAWHNSLQLLAKEVMP
RIKH---------------------------------LTPKLEK-----------AA---
------------------------------------------------------------
---------------
>AmycolatopsisspBJA103_WP101610279
----------------------MNSKAFGCFLPPFHDP-SVSPHASLHRDIELSVLADDL
GFDEIWLGEHHSSGWSTLSSPEMLMAALARETRRIRFATGVIPLPYHHPLHVAERIALLD
HLTAGRAILGVGTGTYVHDMEMIGVD--PATVRDHFRAALETVQALLNG---ETVNTTTP
WFTVKKA-------VLQLQPLRGPGAIETVVASSLSPAGIELLTDTATTPTVHVA-PPWG
SIRPGMDPDPVGALIERIDSYRNKSAGGTRI---------RCNVFVHIADSPAEGVE-EL
LEGFSALRRG--LY--RNTLG--------MPIPDSPVA------HRKTLQNLVDTGG---
-----FIVGDTATCVSRIRDLLDRV-GDPVSLNFF-VPRWV-SHKATLEQLTGLAHEVVP
ALAG-------GYAGTTESIRLTSEEAGR--------QLKS-RT-----------ELVGN
GGDK--------------------------------------------------------
---------------
>Enhydrobacteraerosaccus_WP085932715
-------------------------MQFGYFTMPSHPP-ERPLKDGHEWDLQVIRWLDEL
GFTECWIGEHHTAPWEPHPSPDLLVAQALMQTKKIRLGPGGFLLPYHHPAELANRVAMLD
HISGGRLNFGVAASGLPSDWAMFNVDGMSGVNRDMTREALDIILKLWSS--NEPFDYKGK
YWHVTKPDTMFGFLKPHIKPLQSP-HPPIGVAGLSKNSDTLKLAGEKGFLPMSLNLNP--
-----------GYVRSHWDSVEVGAAKVGRTP---NRSDWRVVREVFVADTDEEAMKLSV
GANMGRMMR---EYF-LPLLAQ-FGFFEYLKHDPSVPD------SDVTPEYCAKHN----
-----WIVGSPKTVIEKIEKIYDEV-GGFGQLLVF-GFDYVDKPDAWRRSLELLSREVMP
KVQH---------------------------------LKPTAPK---------RMAAE--
------------------------------------------------------------
---------------
>Reyranellasp_TAJ92036
-------------------------MQFGYFTMPSHPP-ERSLKDGHEWDLQVIRWLDEL
GFTEAWIGEHHTAPWEPHPSPDLLVAQALMQTKNIRLGPGGFLLPYHHPAELANRVAMLD
HISGGRLNFGIAASGLPSDWAMFNVDGMSGTNREMTREALDIILKLWSS--TEPFDYKGK
YWHVTKPDTMFGFLKPHIRPLQAP-HPPIGVAGLSKGSDTLKLAGEKGYIPMSLNLNP--
-----------AYVKSHWESVEIGAAKSGRTP---DRNQWRLVREVFVADTDEEAMRLSV
GSHIGRMMR---EYF-LPLLSQ-FGFFEYLKHDPNAAD------SDVTPEYCARHN----
-----WIVGSPKTVVEKIEKIYDEV-GGFGQLLVF-GFDYVENPQAWRHSLELLSKEVMP
KVQH---------------------------------LKPRMAK----------LAAE--
------------------------------------------------------------
---------------
