# Supplementary material for: Oxidative metabolisms catalyzed Earth’s oxygenation
Source: Nat Commun. 2022 Mar 14;13:1328. doi: 10.1038/s41467-022-28996-0 (PMC8921266; doi:10.1038/s41467-022-28996-0)
Supplement: Supplementary file 4 — Supplementary Data 1-6 [file 41467_2022_28996_MOESM4_ESM.zip › Supplementary Data/Supplementary Data 4.treefile]

((((((Streptomycesfulvoviolaceus_WP043457100:0.458782179,(Acidimicrobiaceaebacterium_HAM02975:0.310741529,(((((Mycobacteriumtriplex_WP036469389:0.00565184180,Mycobacteriumgenavense_WP025737195:0.0280273441):0.0497296370,Mycobacteriumconspicuum_WP085231027:0.0294624324):0.0248577898,(Mycobacteriumarosiense_WP083064574:0.0400250632,(Mycobacteriummarseillense_WP067169648:2.49290000e-06,Mycobacteriummarseillense_WP083017212:0.00288137110):0.0272195703):0.0202996342):0.0121126495,Mycobacteriumpalustre_WP085078461:0.0145856085):0.0843126448,Mycobacteriumsp12747610_WP066975764:0.0788846909):0.536882053):0.0663903638):0.0738681960,(((((FrankiaspEUN1f_WP006543802:0.117837446,(Frankiaasymbiotica_ONH24204:0.00316569680,Frankiaasymbiotica_WP081438887:2.76150000e-06):0.120607124):0.0548719603,Cryptosporangiumaurantiacum_WP084742125:0.183270355):0.0109983643,(Streptomycesscabrisporus_WP078974072:0.0424106437,Streptomycesscabrisporus_WP040877451:0.0642577166):0.193609765):0.366665378,((MycobacteriumspEPG1_WP104863692:0.0480635224,((Mycolicibacteriumchubuense_WP014814904:0.0648758844,(((MycobacteriumspAT1_WP079926591:0.00988606040,MycobacteriumspRoot135_WP056550029:0.00960723270):0.0708561418,((MycobacteriumspSoil538_WP057146545:0.00972054510,Mycolicibacteriumchubuense_WP048417407:0.00937203870):0.0299222995,Mycobacteriumsp85201351886SCH5428379_WP066830146:0.0772982132):0.00717531400):0.0127771488,((Mycolicibacteriumrhodesiae_WP014214512:0.0444864768,(Mycolicibacteriummoriokaense_WP083149391:0.0479854986,MycobacteriumspCECT8778_WP099039349:0.0259901096):0.0199564910):0.0417199102,Mycolicibacteriumrhodesiae_WP005141036:0.0531865168):0.0289725649):0.0208198515):0.0228868127,(MycobacteriumspNAZ190054_WP067955100:0.0730288112,(Mycolicibacteriumiranicum_WP064280533:0.0227839008,(Mycolicibacteriumiranicum_WP085171663:0.00631762690,Mycolicibacteriumiranicum_WP024449435:2.90190000e-06):0.0111076555):0.0387296781):0.0165297639):0.0131405725):0.0337842694,Mycolicibacteriumduvalii_WP098002873:0.0464261405):0.423949872):0.118349639,(ActinobacteriabacteriumIMCC26207_WP052603360:0.504589250,((((Pseudonocardiaautotrophica_WP037038934:0.123679960,CumulibacterspG1_WP134324492:0.102163463):0.108709913,Saccharopolysporaflava_WP093418030:0.218177721):0.0911469845,Acidimicrobiaceaebacterium_HAS10322:0.204747927):0.0691743792,((((Mycobacteriumconspicuum_WP085235329:0.0547421601,(((Mycobacteriumsp11000297_WP066817461:0.0402463206,Mycobacteriumtriplex_WP036471837:0.0394615725):0.0172301630,Mycobacteriumpalustre_WP085079445:0.0461827301):0.0412027709,(((Mycobacteriummarseillense_WP083019052:2.49290000e-06,Mycobacteriummarseillense_WP067172130:0.00307866860):2.01940000e-06,Mycobacteriummarseillense_WP095576431:0.00620270050):0.0164544777,Mycobacteriumarosiense_WP083067247:0.0302365494):0.0143991082):0.0240145994):0.0782623923,Mycolicibacteriummoriokaense_WP114739257:0.0817858339):0.0339517838,Mycolicibacteriummoriokaense_WP110317218:0.0874037112):0.0569988671,Mycolicibacteriumrhodesiae_WP083120778:0.0693692440):0.201900308):0.357807948):0.0856152811):0.0519296958):0.0699596850,(((((((Euzebyatangerina_WP116715066:0.113287219,(((Ilumatobacterfluminis_WP133869009:0.0288428784,Acidimicrobiaceaebacterium_MAT04894:0.0131924949):0.0531683701,Ilumatobacternonamiensis_WP040496668:0.0638555304):0.0581581123,(ChromatialesbacteriumexBugulaneritinaAB1_OED36253:0.137368247,CandidatusRhodobacterlobularis_WP049643937:0.142179379):0.110059030):0.0918278723):0.217760310,((((RhodosalinusspE84_WP113288456:0.0824287731,ThalassococcusspS3_WP130402501:0.0588592009):0.0392114182,Albimonaspacifica_WP092864307:0.122038637):0.104351335,((((Bradyrhizobiumelkanii_TKV81955:0.0153849576,Bradyrhizobiumspthb2_WP029084938:0.00303519880):0.0103323140,BradyrhizobiumspTv2a2_WP024514365:0.0149657694):0.0286282375,(Bradyrhizobiumvalentinum_WP057855779:0.00195494220,Bradyrhizobiumvalentinum_WP057902205:0.00735642070):0.0436098694):0.156469876,Rhodopilaglobiformis_WP104518400:0.196668289):0.0912314337):0.0606354647,(Gemmobacterintermedius_WP128488253:0.0193249457,GemmobacterspYIM1027441_WP124966709:0.0333662787):0.344020290):0.0956419551):0.0793328882,((((Saccharopolysporashandongensis_WP093269766:0.0105429798,Saccharopolysporasp7K502_WP132485741:0.0188429457):0.196294977,((PseudonocardiaspCNS004_WP075952895:0.0719942371,Pseudonocardiaacaciae_WP028925935:0.153170614):0.0729872973,GeodermatophilusspLeaf369_WP055765544:0.196922845):0.0374415259):0.0370979501,(((Actinomycetosporasuccinea_WP133824351:0.0539844408,Actinomycetosporachiangmaiensis_WP018331356:0.0675623535):0.100296137,Saccharopolysporaflava_WP093418157:0.165186001):0.0204760011,(Pseudonocardiaautotrophica_WP037048565:0.113339376,((Pseudonocardiaautotrophica_WP085915553:0.0865975049,Pseudonocardiaendophytica_WP132425432:0.116951421):0.0263643751,Cryptosporangiumaurantiacum_WP073259253:0.151534044):0.0442079853):0.0153986830):0.0730434143):0.0502926374,((((((Mycobacteriumsp12747610_WP066985180:0.0277743951,Mycolicibacteriummoriokaense_WP114733474:0.0461235026):0.0994402123,Mycobacteriumpalustre_WP085078487:0.0391277275):0.0366962769,((Mycobacteriumsp11000297_WP066819818:0.0355716135,(Mycobacteriumtriplex_WP036469317:0.0517846972,Mycobacteriumconspicuum_WP085234555:0.0405881663):0.0211635259):0.0649540700,((Mycobacteriummarseillense_WP095577137:2.07160000e-06,Mycobacteriummarseillense_WP067169590:0.00316418310):0.0162169316,Mycobacteriumarosiense_WP083064592:0.0225364892):0.0595494222):0.0224585173):0.243818226,Gordoniawestfalica_WP074848874:0.198565862):0.0815488681,(CumulibacterspG1_WP134324227:0.459988690,CumulibacterspG1_WP134323752:0.293406612):0.0554994128):0.0296666101,((Gordoniasp_RUP39166:0.175461834,Pseudonocardiaautotrophica_WP037040087:0.211263447):0.0611910270,RhodococcusspS217_WP109335809:0.314061751):0.0355677863):0.0385384303):0.218769394):0.0598090839,((Pseudonocardiaendophytica_WP132421513:0.266592788,((Pseudonocardiaacaciae_WP028921122:0.179474205,Actinomycetosporasuccinea_WP133828969:0.215019542):0.254329122,((Pseudonocardiaacaciae_WP084210657:0.199040958,Streptomycesmirabilis_WP037710411:0.248029027):0.107396359,CumulibacterspG1_WP134324149:0.293147979):0.132218324):0.0583228158):0.115343047,(GeodermatophilusspLeaf369_WP055758130:0.144602244,Actinomycetosporachiangmaiensis_WP018335465:0.144425770):0.363988463):0.229497237):0.0663059481,(GeodermatophilusspLeaf369_WP082523362:2.37070000e-06,GeodermatophilusspLeaf369_KQS54767:2.77800000e-06):0.519537639):0.131771907,(((Pseudonocardiaautotrophica_WP037053683:0.323962080,Pseudonocardiaautotrophica_WP081924729:0.429749534):0.150384297,(Acidimicrobialesbacteriummtb01_TEX45168:0.200047959,Ilumatobacternonamiensis_WP040492204:0.233003935):0.269886132):0.118515691,Gordoniawestfalica_WP074853526:0.588844975):0.264805157):0.0894462922,((Amycolatopsiscirci_WP116202507:0.907303699,(Frankiaasymbiotica_WP076822049:0.297787468,(Pseudonocardiaautotrophica_WP051737931:0.287091099,RhodococcusspS217_WP109333591:0.217218327):0.0789118187):0.621948335):0.115241937,Dactylosporangiumaurantiacum_WP052386210:1.41921510):0.0514929746):0.0836545826):0.0692593770,(SphingomonasspJJA5_WP072597474:0.00783148890,SphingomonasspJJA5_WP072597460:0.0137379809):0.739551790):0.0433800479,((((((Cystobacterfuscus_WP002620748:0.156411008,PhenylobacteriumspRoot700_WP056730204:0.141006552):0.106049471,(PhenylobacteriumspLX32_WP111529598:0.140811680,(((PhenylobacteriumspSCN7031_ODT86577:0.0595181564,Phenylobacteriumzucineum_PZQ63306:0.0292404646):0.0362750055,PhenylobacteriumspRIFCSPHIGHO201FULL6931_OHB27913:0.0690410524):0.0602981926,Phenylobacteriumzucineum_WP012521693:0.0694507917):0.0882789728):0.0448318400):0.108660990,((AlphaproteobacteriabacteriumHGWAlphaproteobacteria3_PKP78489:0.0774535377,(Parvibaculumlavamentivorans_WP012110556:0.0510660852,AlphaproteobacteriabacteriumHGWAlphaproteobacteria11_PKQ07906:0.0356417797):0.0517675019):0.0599071055,(((Caulobacteraceaebacterium_RYF91964:0.0973305473,Caulobactermirabilis_WP099622811:0.0474039306):0.0565760954,(((Sphingomonasmucosissima_WP088333791:0.0346282145,Sphingomonasjeddahensis_WP076745000:0.0338942496):0.0378459648,SphingomonasspTZW2008_WP085808183:0.0389202874):0.0895335944,((Sphingomonassp6610_OJU16779:0.0385007465,Sphingomonassp6736_OJV33836:0.0408154695):0.0730533965,(SphingomonasspLeaf412_WP082515543:2.41260000e-06,SphingomonasspLeaf412_KQT35376:0.00284125210):0.115931518):0.0309194843):0.0474597804):0.0500264346,Nostocsp3335mG_WP110154407:0.327732667):0.0246652578):0.0923595742):0.234339453,((Reyranellasp_TAJ35362:0.150966289,(HyphomicrobiumspCS1BSMeth3_WP072391844:0.175928203,RhodospirillalesbacteriumURHD0017_WP092822139:0.142404846):0.152890042):0.183396110,Acetobacteraceaebacterium_HBK08872:0.312318055):0.390488765):0.0844771401,(((Pseudonocardiaautotrophica_WP051738017:0.341649027,Belnapiamoabensis_WP043343768:0.315800809):0.111216162,SphingomonasspYZ8_WP121155405:1.05860353):0.108050763,Alphaproteobacteriabacterium628_OJU57425:0.463871958):0.217892628):0.0524444800,(((SphingomonasspSRS2_KKC26014:2.49410000e-06,SphingomonasspSRS2_WP052730310:2.49290000e-06):0.580707380,Parahalieamediterranea_WP116366211:0.489750778):0.0921313853,((Nocardiaotitidiscaviarum_WP039811317:0.404021458,(Streptomycesscabrisporus_WP078974036:0.0281288990,Streptomycesscabrisporus_WP020555731:0.0167839073):0.408686803):0.149652903,(Amycolatopsiscirci_WP116202526:0.507792066,Pseudonocardiaendophytica_WP132431173:0.971833357):0.109695113):0.219310812):0.204088328):0.0873420165):0.200645758,((((((((((((Rhodospirillalesbacterium356684_OYY46846:0.00297540610,Reyranellasp_TAJ95462:0.0118916734):0.00588012100,RhodospirillaceaebacteriumCCH5H10_WP082751826:2.82550000e-06):0.0111325187,(((Reyranellamassiliensis_WP020697821:0.00587953140,Reyranellasp_TAJ88114:0.00889780240):0.00856246580,Alphaproteobacteriabacterium6537_OJU32540:0.00412020870):0.00653640190,(Reyranellasp_TAJ34696:0.0117740230,Reyranellasp_TAJ40341:0.0148870172):0.0143186923):0.00931925790):0.0447867144,Enhydrobacteraerosaccus_WP085933899:0.0592239852):0.0187323663,RhodospirillalesbacteriumURHD0017_WP092821586:0.0901334578):0.0795183460,RhodospirillaceaebacteriumSYSUD60015_WP119422468:0.163061208):0.0581199291,((Rhodospirillalesbacterium6911_OJW28980:0.0760014279,Acetobacteraceaebacterium_HBK08950:0.122929028):0.144896214,Alphaproteobacteriabacterium6537_OJU41552:0.306110595):0.0524374723):0.0275672725,((((((((Rhodospirillalesbacterium6911_OJW26105:0.105633701,Rhodopilaglobiformis_WP104517641:0.122017980):0.0366110935,betaproteobacteriumMWHP2sevCIIIb_WP106226962:0.132579828):0.0597973819,((((Belnapiamoabensis_WP084112630:0.0102845852,BelnapiaspF41_WP052215060:0.00525435170):0.0252540230,(Acetobacteraceaebacterium_RYJ02390:0.0381287338,Dankookiarubra_WP133293152:0.0346915767):0.0261063582):0.0247495868,ParacraurococcusspNE82_WP132291943:0.0733932211):0.0168667881,Paracraurococcusruber_WP133219168:0.0845916489):0.0763967049):0.0803992943,(RoseococcusspSYPB2431_WP131550885:0.136895170,Rubritepidaflocculans_WP084602647:0.0874198161):0.168358700):0.0525801236,Humitalearosea_WP111400218:0.145858141):0.208638890,(RhodospirillaceaebacteriumSYSUD60007_WP119266662:0.125675508,HyphomicrobiumspCS1BSMeth3_WP072394155:0.239015851):0.0545970854):0.0425025969,(Roseomonasstagni_WP092961172:0.215631584,Rhodospirillalesbacterium7018_OJY67426:0.0998124691):0.102280553):0.0417632874,CandidatusRokubacteriabacterium13140CM2688_OLD38817:0.196680442):0.0257474899):0.346593608,(((Mycobacteriumpalustre_WP085078456:0.0273076879,(((Mycobacteriumsp11000297_WP066819905:0.0436411430,((Mycobacteriumtriplex_CDO88965:2.49290000e-06,Mycobacteriumtriplex_WP051641298:2.49290000e-06):0.0166170382,Mycobacteriumgenavense_WP051465254:0.0324754322):0.0331896422):0.0137850142,Mycobacteriumconspicuum_WP085231033:0.0242509844):0.0171441131,(Mycobacteriumarosiense_WP083064568:0.0291994299,(Mycobacteriummarseillense_WP082991415:0.00326124860,Mycobacteriummarseillense_WP067169668:2.56060000e-06):0.0271833328):0.0203114025):0.00973725060):0.0177603241,Mycobacteriumsp12747610_WP066975752:0.0529098843):0.219193394,(Acidimicrobiaceaebacterium_MAW71527:0.0456517405,(((Acidimicrobiaceaebacterium_MBQ30785:0.00775289180,Acidimicrobiaceaebacterium_MBK01299:0.00470481580):0.0224755530,Acidimicrobiaceaebacterium_MBJ81642:0.0343610205):0.0348925526,Acidimicrobiaceaebacterium_MBM36938:0.0814592537):0.0184548817):0.180375008):0.548243149):0.148755476,Thermoflexushugenholtzii_WP098503884:0.432942430):0.118617155,((((((((AlphaproteobacteriabacteriumPA2_OYU69689:0.0380463545,Phenylobacteriumzucineum_OXE35294:0.0326783349):0.0766265681,Phenylobacteriumzucineum_PZQ55608:0.0592519004):0.0572176418,(Sphingomonasmucosissima_WP088334079:0.0224614309,(Sphingomonasjeddahensis_WP076745504:0.0339532071,SphingomonasspTZW2008_WP085808830:0.0463189993):0.0225161628):0.0418698872):0.154779910,Minwuiathermotolerans_WP109793285:0.298242695):0.0787786977,((((((((Bradyrhizobiumjaponicum_WP018644315:0.00929319880,(Bradyrhizobiumjaponicum_WP024336915:0.00778901070,Bradyrhizobiumjaponicum_WP028133767:0.00648666740):0.00820552740):0.00278301200,(Bradyrhizobiumjaponicum_WP041957098:2.49290000e-06,Bradyrhizobiumjaponicum_WP028155330:0.00526961560):0.0278948385):0.0287384307,BradyrhizobiumspTv2a2_WP024516471:0.0283752269):0.0162699088,((Bradyrhizobiumelkanii_WP028347752:0.113569578,Bradyrhizobiumelkanii_WP028162447:0.0336174944):0.0110629237,((((Bradyrhizobiumelkanii_TKV81684:0.00774739820,(Bradyrhizobiumelkanii_WP028335602:2.98930000e-06,Bradyrhizobiumelkanii_WP028341454:0.00255181120):0.00255956690):2.15150000e-06,Bradyrhizobiumelkanii_WP069278930:2.64450000e-06):0.00256665940,Bradyrhizobiumelkanii_WP018269224:2.33360000e-06):0.00759533210,Bradyrhizobiumspthb2_WP029079481:0.0106328089):0.0437288284):0.0202265958):0.00734029620,(BradyrhizobiumspBTAi1_WP012047409:0.0288679116,BradyrhizobiumspSTM3843_WP008971112:0.0389706315):0.0192305937):0.0191419536,(Afipiabroomeae_WP100385176:0.0238306420,Bradyrhizobiumvalentinum_WP057852379:0.0529285756):0.0434247334):0.0868967531,(((((((Dankookiarubra_WP133290778:0.0347091667,Paracraurococcusruber_WP133218808:0.0787723046):0.0228245614,(BelnapiaspF41_WP043361290:0.0177747332,Belnapiamoabensis_WP043345713:0.0126064564):0.0527506859):0.0432109095,Rhodopilaglobiformis_WP104517325:0.0872797213):0.0422558422,Acetobacteraceaebacterium_HBK07857:0.100815005):0.0671935099,RhizobiumspBK251_WP132959455:0.239806350):0.0622415505,(Enhydrobacteraerosaccus_WP085935787:0.0522386135,((((Reyranellasp_TAJ98294:0.00989309180,RhodospirillaceaebacteriumCCH5H10_WP082751568:0.0128255369):0.0200665244,Rhodospirillalesbacterium356684_OYY36160:0.0134882025):0.0651675273,(Alphaproteobacteriabacterium6537_OJU38741:0.0775638121,(Reyranellasp_TAJ87546:0.0292803044,Reyranellamassiliensis_WP020695419:0.0414312486):0.0216793925):0.0238107509):0.0395247476,(Reyranellasp_TAJ36842:0.151134760,(RhodospirillalesbacteriumURHD0017_WP092829817:0.0892501083,Reyranellasp_TAJ25230:0.0577449693):0.0284825588):0.0445419698):0.0549685730):0.0567863750):0.0476629261,AfipiaspP5210_WP034464858:0.150255801):0.0472036784):0.0671406138,Alphaproteobacteriabacterium628_OJU56960:0.199079183):0.0491296719):0.141495756,(((((((Acidimicrobiaceaebacterium_HAQ43806:0.00277139600,Acidimicrobiaceaebacterium_MAF44564:2.49290000e-06):2.06820000e-06,Acidimicrobiaceaebacterium_HBU41193:0.00276623040):0.0323125903,Acidimicrobiaceaebacterium_MBM37100:0.0371057480):0.0160615774,Acidimicrobiaceaebacterium_MBA52452:0.0520324860):0.0141193472,((Acidimicrobiaceaebacterium_MBJ81924:0.0750178857,Acidimicrobiaceaebacterium_MAW70189:0.0825281909):0.0265633918,(Acidimicrobiaceaebacterium_MBQ30224:0.00393161640,Acidimicrobiaceaebacterium_MBK02503:0.0158882436):0.0743784601):0.0489713038):0.0125988702,((Acidimicrobiaceaebacterium_HAX05671:0.0356986706,(Acidimicrobiaceaebacterium_MAR54813:2.18330000e-06,Acidimicrobiaceaebacterium_MBD51798:0.00278778570):0.0339917673):0.00780140030,Acidimicrobiaceaebacterium_MBM44702:0.0451366671):0.0607834056):0.0432667469,(Acidimicrobiaceaebacterium_MAO73539:2.49290000e-06,Acidimicrobiaceaebacterium_MAP99046:2.96510000e-06):0.114841101):0.226164536):0.0932340045,(Acidimicrobialesbacteriummtb01_TEX48663:0.258318681,(RhodospirillaceaebacteriumSYSUD60015_WP119419187:0.123353554,RhodospirillaceaebacteriumSYSUD60007_WP119265760:0.106888220):0.211699008):0.0981323153):0.235592345,Acidimicrobiaceaebacterium_HAN07147:0.593377441):0.425915795):0.0545769886,(((((StreptomycesspAg109O510_WP093502045:0.117692292,Saccharothrixespanaensis_WP015099565:0.471528807):0.0507247655,(Streptomycesmirabilis_WP075030952:0.0837742545,Streptomycespuniciscabiei_WP055705172:0.123033002):0.258817137):0.189992590,(((Streptomycesmirabilis_WP051959376:0.00917560650,StreptomycesspSA15_WP095750845:0.0182857095):0.314429859,Amycolatopsisaustraliensis_WP072478174:0.399376795):0.163780260,(Actinopolysporaerythraea_WP043570007:0.401057331,((((Streptomycesmirabilis_WP037717841:0.0374697705,Streptomycesmirabilis_WP037735713:0.0100413915):0.0830963390,Streptomycesalbus_WP040246684:0.158825128):0.0502221338,Actinopolysporaerythraea_WP043573034:0.230427226):0.0648089162,Salinisporapacifica_WP026272132:0.211327872):0.390446151):0.279065058):0.327734951):0.142946386,((((StreptomycesspSA15_WP095748052:0.00837713950,StreptomycesspSM1_WP103543534:0.0119248808):0.0976612107,(Salinisporapacifica_WP018739086:0.0375372671,VerrucosisporaspSN26141_WP131052237:0.0733426631):0.0979455205):0.0593338367,(Streptomycesalbus_WP060728048:2.49290000e-06,Streptomycesrimosus_WP033032682:0.00346370760):0.158756826):0.268348751,Gordoniasp_MAU84049:0.594515294):0.268123599):0.214577710,((((((((Pseudonocardiaautotrophica_WP037047283:0.0708788287,Pseudonocardiaautotrophica_WP085911075:0.0932311791):0.0317913046,(Actinomycetosporasuccinea_WP133828956:0.0751060551,Pseudonocardiaendophytica_WP132427090:0.0255128687):0.0103232943):0.0406900701,Pseudonocardiaendophytica_WP132424994:0.0579090070):0.149462647,(Gordoniawestfalica_WP074850201:0.0921139819,Pseudonocardiaautotrophica_WP085911226:0.126322402):0.0797412317):0.240365726,RhodococcusspS217_WP109335759:0.308119846):0.776081407,(AfipiaspP5210_WP034472726:0.197764662,(Enhydrobacteraerosaccus_WP085932715:0.0967105140,Reyranellasp_TAJ92036:0.0723838622):0.0961310061):1.18690352):0.718590441,(Nocardianiigatensis_WP051153390:0.461531124,(Allokutzneriaalbata_WP052406705:0.182667332,AmycolatopsisspBJA103_WP101610279:0.164897487):0.608548818):1.76955867):0.140811049,((SAR202clusterbacteriumCaspChloroG4_PKB60949:0.227869838,(SAR202clusterbacteriumIo17ChloroG3_PKB65232:0.226712409,SAR202clusterbacteriumIo17ChloroG1_PKB63094:0.233324038):0.0636402809):0.169000853,(CandidatusEntotheonellafactor_ETW96065:0.384704164,(((((SAR202clusterbacteriumIo17ChloroG6_PKB71851:0.0895690839,((SAR202clusterbacteriumCaspChloroG2_PKB58950:0.0431729420,SAR202clusterbacteriumMPSIndSRR3963457G1_PKB80840:0.0348899836):0.0390083329,SAR202clusterbacteriumIo17ChloroG8_PKB74429:0.0554772787):0.0293844949):0.118106295,(SAR202clusterbacteriumIo17ChloroG9_PKB82162:0.142183976,(SAR202clusterbacteriumIo17ChloroG9_PKB82764:0.0626224805,SAR202clusterbacteriumIo17ChloroG2_PKB63926:0.100438898):0.0826414448):0.0285392982):0.0736809420,(SAR202clusterbacteriumAe2ChloroG2_PKB60442:0.272025031,CandidatusEntotheonellagemina_ETX09112:0.140105127):0.0471095077):0.0673974257,(SAR202clusterbacteriumIo17ChloroG7_PKB73514:0.0961818908,(((SAR202clusterbacteriumIo17ChloroG5_PKB70198:0.0491738297,SAR202clusterbacteriumMPSIndSRR3963457G1_PKB82414:0.0435322639):0.0222954423,SAR202clusterbacteriumIo17ChloroG6_PKB72092:0.0755989471):0.0234337690,SAR202clusterbacteriumCaspChloroG2_PKB58245:0.0759075573):0.130087437):0.0625607874):0.126437808,((SAR202clusterbacteriumCaspChloroG3_PKB57469:0.158358164,(SAR202clusterbacteriumCaspChloroG2_PKB58122:0.0159063056,SAR202clusterbacteriumIo17ChloroG6_PKB72181:0.0317123159):0.232697542):0.0551843754,((SAR202clusterbacteriumMPSIndSRR3963457G2_PKB77679:0.154508333,Gemmatimonadetesbacterium_MBK90838:0.285702791):0.0488662316,(((SAR202clusterbacteriumIo17ChloroG9_PKB79601:0.123928661,(CandidatusEntotheonellafactor_ETW94091:2.61830000e-06,CandidatusEntotheonellagemina_ETX05696:0.0217498150):0.374367361):0.0459885454,(SAR202clusterbacteriumIo17ChloroG2_PKB63915:0.122013289,SAR202clusterbacteriumIo17ChloroG9_PKB83064:0.186954265):0.0481636449):0.0329695827,((SAR202clusterbacteriumIo17ChloroG9_PKB80062:0.0799327359,(SAR202clusterbacteriumIo17ChloroG8_PKB74161:0.0129664210,((SAR202clusterbacteriumIo17ChloroG6_PKB71152:0.0360604181,SAR202clusterbacteriumCaspChloroG2_PKB59303:0.0500707144):0.0170501201,(SAR202clusterbacteriumMPSIndSRR3963457G1_PKB81989:0.0263139204,SAR202clusterbacteriumIo17ChloroG5_PKB69495:0.0671983914):0.0257501555):0.0236184423):0.102620963):0.0792399908,(SAR202clusterbacteriumIo17ChloroG4_PKB68843:0.0454647788,SAR202clusterbacteriumIo17ChloroG7_PKB73406:0.0339541645):0.0988610782):0.0534127961):0.0370882360):0.0446398301):0.320821774):0.0256199300):0.107706293):0.176510873):0.0851663442):0.0883073652):0.0330268759);
