# Supplementary material for: Oxidative metabolisms catalyzed Earth’s oxygenation
Source: Nat Commun. 2022 Mar 14;13:1328. doi: 10.1038/s41467-022-28996-0 (PMC8921266; doi:10.1038/s41467-022-28996-0)
Supplement: Supplementary file 4 — Supplementary Data 1-6 [file 41467_2022_28996_MOESM4_ESM.zip › Supplementary Data/Supplementary Data 3.treefile]

(((((((((((Rhodospirillum_centenum_SW:0.26774506499999995,(((Rhodopila_globiformis:0.1287778799999999,Rhodospirillales_bacterium_69-11:0.08374708650000007):0.08074815620000009,Rhodospirillales_bacterium_70-18:0.15893223999999995):0.08792399920000005,(((((Belnapia_moabensis:0.011254063800000047,Belnapia_sp_F-4-1:0.012133032499999974):0.07391629029999991,((Paracraurococcus_sp_NE82:0.03513433070000005,Paracraurococcus_ruber:0.04827634059999997):0.01842355470000001,Dankookia_rubra:0.07887094040000009):0.03230588159999992):0.06414003140000002,(Humitalea_rosea:0.20994343000000004,Roseomonas_stagni:0.13652357000000004):0.05047904410000004):0.023940990400000084,(Rubritepida_flocculans:0.10533574599999995,Roseococcus_sp_SYP-B2431:0.11344114799999994):0.09778966990000004):0.0800394258999999,Acetobacteraceae_bacterium:0.34399291200000004):0.04535928350000007):0.22895347999999993):0.059757314300000086,((((((Rhodospirillales_bacterium_35-66-84:0.028750526999999915,Rhodospirillaceae_bacterium_CCH5-H10:0.025462853799999907):0.03426154339999998,Reyranella_sp_:0.036604274999999964):0.023858001800000084,(Alphaproteobacteria_bacterium_65-37:0.028402983999999964,Reyranella_massiliensis:0.021373321500000042):0.01983296340000007):0.018809946800000032,Rhodospirillales_bacterium_URHD0017:0.05640801630000003):0.039272150900000025,Enhydrobacter_aerosaccus:0.24811581300000007):0.16867591799999992,Rhodospirillaceae_bacterium_SYSU_D60007:0.216766209):0.16014971999999994):0.06798464910000002,Rhodospirillaceae_bacterium_SYSU_D60015:0.35664213600000005):0.06886423050000001,((((Parvularcula_bermudensis_HTCC2503:0.4463564229999999,(((((Pelagibaca_bermudensis_HTCC2601:0.10619882299999994,Rhodosalinus_sp_E84:0.19699817500000005):0.0444729801999999,Thalassococcus_sp_S3:0.10112893300000003):0.03233138449999995,Candidatus_Rhodobacter_lobularis:0.1700594660000001):0.052471765800000014,(Gemmobacter_intermedius:0.011868064600000006,Gemmobacter_sp_YIM_102744-1:0.025212267699999957):0.189103558):0.103284237,Albimonas_pacifica:0.19278648899999995):0.20110812):0.09008564759999982,((((Methylobacterium_radiotolerans_JCM_2831:0.283760899,(((((Bradyrhizobium_sp_STM_3843:0.042527327800000014,Bradyrhizobium_sp_BTAi1:0.028064032400000105):0.027162209999999964,Bradyrhizobium_japonicum:0.13516943299999995):0.016780710499999962,Bradyrhizobium_sp_Tv2a-2:0.0992586150000001):0.017668803599999894,((Bradyrhizobium_valentinum:0.03651976070000007,(Bradyrhizobium_elkanii:0.02919938490000007,Bradyrhizobium_sp_th.b2:0.04854387189999998):0.01864646999999997):0.01825401339999999,Afipia_broomeae:0.06061686309999992):0.03168333990000005):0.06362274739999996,Afipia_sp_P52-10:0.0947441871000001):0.1915997060000001):0.0793736183,Rhizobium_sp_BK251:0.30296313100000005):0.03745858919999989,Hyphomicrobium_sp_CS1BSMeth3:0.39894647399999994):0.061273141300000056,(((Alphaproteobacteria_bacterium_HGW-Alphaproteobacteria-3:0.05561455230000001,Parvibaculum_lavamentivorans:0.048107139000000076):0.03014032440000003,Alphaproteobacteria_bacterium_HGW-Alphaproteobacteria-11:0.05370456889999997):0.1457423900000001,Tepidicaulis:0.231959963):0.1016674580000001):0.0499704851999998):0.029187156000000103,((((Caulobacter_segnis_ATCC_21756:0.10824513000000002,Caulobacteraceae_bacterium:0.1842105220000001):0.024135149399999944,Caulobacter_mirabilis:0.09853377509999994):0.029875363599999982,((Alphaproteobacteria_bacterium_PA2:0.12033650899999992,Phenylobacterium_sp_Root700:0.07077412540000005):0.03333257640000009,((Phenylobacterium_sp_LX32:0.09306463209999993,(Phenylobacterium_sp_RIFCSPHIGHO2_01_FULL_69_31:0.04054326710000011,Phenylobacterium_sp_SCN_70-31:0.042894994999999936):0.036911337000000044):0.03418585560000009,Phenylobacterium_zucineum:0.13661089100000012):0.04194665240000006):0.037382020599999954):0.292456689,Alphaproteobacteria_bacterium_62-8:0.44457937000000003):0.06418593699999997):0.052411629900000145,(Sphingomonas_sp_JJ-A5:0.15429116500000006,(((((Sphingomonas_sp_67-36:0.02290877839999994,Sphingomonas_sp_66-10:0.056311675599999944):0.08568000539999998,Sphingomonas_sp_Leaf412:0.12711341999999992):0.030249617399999984,((Sphingomonas_sp_TZW2008:0.04562411980000003,Sphingomonas_jeddahensis:0.03388870839999991):0.020251825899999965,Sphingomonas_mucosissima:0.04542694469999997):0.03279695080000011):0.06498729690000005,Nostoc_sp_3335mG:0.1814580269999999):0.0637423505000001,(Sphingomonas_sp_YZ-8:0.23189370300000012,Sphingomonas_sp_SRS2:0.14946133899999992):0.04510003060000001):0.08566651290000005):0.34424013100000006):0.04809675679999992):0.041080276299999996,Minwuia_thermotolerans:0.36752542499999996):0.1665142020000001,((((Anaplasma_phagocytophilum_str.Webster:0.42546275499999986,Ehrlichia_canis_str.Jake:0.31059304600000015):0.27150031100000005,Wolbachia_endosymbiont_of_Drosophilasimulans_wNo:0.5752483850000001):0.5736746990000001,Rickettsia_typhi_str.B9991CWPP:0.780955346):0.1698469440000001,Candidatus_Pelagibacter_ubique_HTCC1062:1.15126258):0.125934494):0.20781997799999985,Magnetococcus_marinus_MC-1:0.620953214):0.09562785699999998,((Chromatiales_bacterium_ex_Bugula_neritina_AB1:0.48976876300000005,(Parahaliea_mediterranea:0.297253,Enhydrobacter_aerosaccus_SK60:0.48821852100000007):0.12589308300000002):0.10033107799999996,beta_proteobacterium_MWH-P2sevCIIIb:0.585598072):0.41975721199999994):0.19192022200000003,(((Candidatus_Entotheonella_palauensis:0.11855706299999991,Candidatus_Entotheonella_serta:0.1600393069999999):0.006599629700000165,(Candidatus_Entotheonella_gemina:0.12760298700000017,Candidatus_Entotheonella_factor:0.1262916570000001):0.07909530399999998):0.6864687919999999,(Candidatus_Rokubacteria_bacterium_13_1_40CM_2_68_8:0.7400160680000001,Cystobacter_fuscus:0.7625858990000001):0.10966500299999993):0.08709914740000002):0.052996440999999894,(((((((((((Ornithobacterium_rhinotracheale_DSM_15997:0.22091973099999995,Weeksella_virosa_DSM_16922:0.23617023599999998):0.06870584650000011,((Chryseobacterium_uteumstr.:0.06351491200000003,(Chryseobacterium_antarcticum:0.13994077299999996,Epilithonimonas_lactis_str.LMG_24401:0.06661915519999995):0.02376259929999991):0.05345977869999996,Elizabethkingia_meningoseptica_502:0.0654309554000001):0.22108565699999994):0.06014746159999995,(Blattabacterium_sp_Blaberus:0.24647506600000013,Blattabacterium_sp_Cryptocercus:0.27333976399999993):0.79012697):0.059764091199999925,(((Capnocytophaga_canimorsus_str.CcD38:0.185963887,Flavobacterium_aquatile_LMG_4008:0.22220755000000003):0.04233440629999996,(((Mangrovimonas_yunxiaonensisstr.LY01:0.08240861119999998,Formosa_sp_AK20:0.0715764808999999):0.09473005220000008,Kordia_algicida_OT-1:0.11340653):0.028183761099999982,(Cellulophaga_geojensis_KL-A:0.127327862,Robiginitalea_biformata_HTCC2501:0.14520771900000007):0.06381915620000012):0.0276237359):0.04702719039999992,Nonlabens_dokdonensis_DSW-6:0.2840387019999999):0.11057416000000009):0.07103439490000008,(Schleiferia_thermophila_str-Yellowstone:0.426051693,Owenweeksia_hongkongensis_DSM_17368:0.317813602):0.08016791599999995):0.09481045610000005,Fluviicola_taffensis_DSM_16823:0.4353036000000001):0.06749530060000009,((Odoribacter_sp_lanchnicus_DSM_220712:0.33642787399999996,(((Bacteroides_fragilis_3_1_12:0.08586900980000012,(Prevotella_nigrescens_ATCC_33563:0.2994180849999999,Paraprevotella_clara_YIT_11840:0.08315150000000004):0.07898465060000004):0.0856377612000001,(Porphyromonas_canoris_COT-108_OH1224:0.30940774299999996,Parabacteroides_distasonis_ATCC_8503:0.11568259600000008):0.060480769900000064):0.05499360199999992,Paludibacter_propionicigenes_WB4:0.2164077659999999):0.15171670700000006):0.067276208,Rikenellaceae_bacterium_M3:0.44316485000000005):0.10903905400000014):0.08607195959999991,(((Spirosoma_linguale_DSM_74:0.355273242,Marivirga_tractuosa_DSM_4126:0.3385711969999998):0.05546938059999995,Cardinium_endosymbiont_cBtQ1_of_Bemisia_tabaci:0.8652216899999998):0.09481751559999996,Pedobacter_kyungheensis_KACC_16221:0.34876554699999995):0.06810695900000008):0.12696261399999997,Niabella_soli_DSM_19437:0.638395306):0.3102932919999999,((Chloroherpeton_thalassium_ATCC_35110:0.30871304199999994,((((((Pelodictyon_phaeoclathratiforme_BU-1:0.0654236789,Chlorobium_chlorochromatii_CaD3:0.17312226600000002):0.0359384049,Chlorobium_ferrooxidanDSM_13031:0.061934119200000026):0.04178733070000007,(Chlorobium_luteolum_DSM_273:0.08887264200000011,Chlorobium_phaeovibrioides_DSM_265:0.11834358099999998):0.07053990509999997):0.021811019300000067,(Chlorobium_phaeobacteroides_DSM_266:0.10535425900000006,Chlorobium_limicola_DSM_245:0.10125962499999996):0.02844944650000003):0.08624918860000008,(Chlorobium_tepidum_TLS:0.06509585000000007,Chlorobaculum_parvum_NCIB_8327:0.06366545449999994):0.126005186):0.042122561500000044,(Chlorobium_phaeobacteroides_BS1:0.15666092900000006,Prosthecochloris_aestuarii_DSM_271:0.14091346799999993):0.08499450240000006):0.26881667899999995):0.37875896099999995,(Melioribacter_roseus_P3M-2:0.26383035899999996,Ignavibacterium_album_JCM_16511:0.29258753000000004):0.27171987099999995):0.11819590700000004):0.26964910500000006,Gemmatimonadetes_bacterium:0.9582622329999999):0.12765081150000013):0.03555679335,(((((((((((((Mycobacterium_sp_CECT_8778:0.06919271459999998,Mycolicibacterium_rhodesiae:0.05746191310000004):0.04416089089999997,(Mycolicibacterium_moriokaense:0.06400392300000002,Mycobacterium_sp_1274761.0:0.07035733360000007):0.023755193499999994):0.01772655980000004,((((Mycobacterium_sp_EPG1:0.05644050490000008,Mycolicibacterium_iranicum:0.039694154300000006):0.02224543279999991,Mycolicibacterium_duvalii:0.07350637079999989):0.0056757905,(Mycolicibacterium_chubuense:0.025841304599999892,Mycobacterium_sp_Soil538:0.10267499200000008):0.02282082910000005):0.03837571670000006,Mycobacterium_sp_NAZ190054:0.04663467290000001):0.04399769780000007):0.014284240400000092,(Mycobacterium_sp_852013-51886_SCH5428379:0.06874910130000011,(Mycobacterium_sp_Root135:0.011488563699999954,Mycobacterium_sp_AT1:0.003298943099999896):0.1376620340000001):0.022843715500000084):0.036664324400000003,((Mycobacterium_sp_AB57:0.08120163219999998,((Mycobacterium_triplex:0.018718518600000067,Mycobacterium_genavense:0.06524804360000003):0.0321932828,Mycobacterium_sp_1100029.7:0.03462568169999991):0.011142678199999922):0.016363693600000007,(((Mycobacterium_marseillense:0.02904653409999991,(Mycobacterium_arosiense:0.053222392599999946,Mycobacterium_mantenii:0.02369920340000009):0.014869603700000011):0.036023550599999954,Mycobacterium_palustre:0.05621283860000004):0.014532277600000088,Mycobacterium_conspicuum:0.06438109680000004):0.011818748200000062):0.06615456440000012):0.1267928949999999,((Rhodococcus_sp_S2-17:0.11770009699999995,((Nocardia_niigatensis:0.016251881599999907,Nocardia_seriolae:0.06884858310000008):0.014432679100000012,Nocardia_otitidiscaviarum:0.0686761346):0.11931094399999997):0.038126525400000055,(Gordonia_westfalica:0.09813677090000006,Gordonia_sp_:0.0843612092999999):0.0919966566999999):0.037170291900000096):0.1352717750000001,(((Actinomycetospora_succinea:0.08824196380000005,Actinomycetospora_chiangmaiensis:0.10136834899999991):0.20107293999999998,(((Pseudonocardia_endophytica:0.13615957600000006,Pseudonocardia_autotrophica:0.0763399065999999):0.058818001199999914,Pseudonocardia_sp_CNS-004:0.179347951):0.05762336890000008,Pseudonocardia_acaciae:0.15408069099999988):0.0561652668999999):0.050219605799999956,((((Amycolatopsis_sp_BJA-103:0.05933031090000007,(Amycolatopsis_australiensis:0.06074991370000005,Amycolatopsis_circi:0.04694066660000007):0.045873782699999976):0.17156270900000004,Saccharothrix_espanaensis:0.1471277900000001):0.042603361400000095,Allokutzneria_albata:0.172681949):0.015056085000000108,(Actinopolyspora_erythraea:0.22427437399999994,((Saccharopolyspora_sp_7K502:0.009477926199999986,Saccharopolyspora_shandongensis:0.05042272830000005):0.0757256314000001,Saccharopolyspora_flava:0.1075764079999999):0.05565789489999995):0.11803429900000006):0.03799442070000003):0.03837037330000004):0.06982306580000008,Cumulibacter_sp_G-1:0.3403760830000002):0.05329496239999987,(((Dactylosporangium_aurantiacum:0.12983053100000008,(Micromonosporaceae:0.08575797019999998,(Salinispora_pacifica:0.055034126600000066,Verrucosispora_sp_SN26_14.1:0.052290466299999894):0.11289051100000003):0.02450725450000002):0.17876364700000003,Cryptosporangium_aurantiacum:0.20711145400000008):0.04324125180000005,((Frankia_asymbiotica:0.09172759520000007,Frankia_sp_EUN1f:0.349164206):0.20779380400000003,Geodermatophilus_sp_Leaf369:0.29401338):0.03856109070000002):0.042744352799999996):0.04745029339999984,(((Streptomyces_rimosus:0.03419038119999995,(((((Streptomyces_sp_SA15:0.04190017809999991,(Streptomyces_fulvoviolaceus:0.025694471100000005,Streptomyces_mirabilis:0.017401571199999966):0.02068623029999994):0.004542154499999951,Streptomyces_sp_SM1:0.0547659759000001):0.008542428699999993,(Streptomyces_puniciscabiei:0.061779872500000055,Streptomyces_sp_Ag109_O5-10:0.04362076649999991):0.03277752449999993):0.020121029000000012,Streptomyces_albus:0.08156422749999992):0.020336221800000054,Streptomyces_tsukubensis:0.047861728400000025):0.05125360670000001):0.02502431550000006,Streptomycetaceae:0.015100968000000048):0.13226932699999994,Streptomyces_scabrisporus:0.1325414279999999):0.18635497999999995):0.25909926100000025,((((Ilumatobacter_nonamiensis:0.22997295099999993,Ilumatobacter_fluminis:0.16493145300000012):0.10543602199999991,Acidimicrobiales_bacterium_mtb01:0.27159654):0.16338140699999992,(Actinobacteria_bacterium_IMCC26207:0.34813959299999997,Acidimicrobiaceae_bacterium:0.4034170690000001):0.07341074029999994):0.3237391620000001,Actinobacteria_bacterium:0.6334485560000003):0.12466289799999997):0.08149723799999986,Euzebya_tangerina:0.6431073):0.3071763719999998,(((((((((((Rivularia_sp_PCC_7116:0.21401120899999992,(Fischerella_sp_JSC-11:0.08114484980000003,Nostoc_sp_PCC_7120:0.1062147550000001):0.033942825900000084):0.060035865399999944,Chroococcidiopsis_thermalis_PCC_7203:0.161812678):0.07429275009999992,((Stanieria_cyanosphaera_PCC_7437:0.1855685170000001,Cyanothece_sp_PCC_7822:0.21125190199999988):0.10542262400000002,Coleofasciculus_chthonoplastes_PCC_7420:0.19851426399999994):0.038747150500000105):0.0331377303,(Trichodesmium_erythraeum_IMS101:0.23794374499999993,Arthrospira_platensis_NIES-39:0.2138757469999999):0.09806666640000006):0.03187749079999991,Geitlerinema_sp_PCC_7407:0.2112779680000001):0.03402469540000008,((Prochlorothrix_hollandicaPCC_9006_CALU_1027:0.2671026219999999,(Synechococcus_elongatus_PCC_6301:0.17509711099999992,(Cyanobium_gracile_PCC_6307:0.12133277799999997,Prochlorococcus_marinus_subsp.marinus_str.CCMP1375:0.2310938389999999):0.35911045900000005):0.09395315609999999):0.053583031699999895,Leptolyngbya_sp_PCC_7375:0.323859884):0.028553285899999947):0.04852188499999999,Thermosynechococcus_elongatus_BP-1:0.291539255):0.0612792471000001,Pseudanabaena_sp_PCC_7367:0.382353309):0.20688793799999994,Gloeobacter_violaceus_PCC_7421:0.43954427099999993):0.37046103099999983,(((Sericytochromatia_RifleAcetateAmendment:0.3537446799999999,Sericytochromatia_CoalBedML635J-21:0.333949402):0.21553254500000008,Sericytochromatia_PhotoreactorBin72:0.8004676390000001):0.0932964933,(Obscuribacter_phosphatis_Mle1_12:0.629554025,((Gastranaerophilaceae_Zag_1:0.09658116739999989,Gastranaerophilaceae_Zag_111:0.13082829499999993):0.05454602079999993,Gastranaerophilus_phascolarctosicola:0.08389017129999998):0.647851865):0.165505542):0.09033069059999987):0.21492211699999997,((((((((((SAR202_cluster_bacterium_Io17_Chloro_G9:0.17396013399999988,SAR202_cluster_bacterium_Io17_Chloro_G2:0.18866401899999996):0.0812209450000001,SAR202_cluster_bacterium_MP_SInd_SRR3963457_G2:0.24297605100000008):0.03508774870000009,(SAR202_cluster_bacterium_Io17_Chloro_G4:0.09735906770000002,SAR202_cluster_bacterium_Io17_Chloro_G7:0.09253697069999989):0.15985124800000006):0.05636144530000009,((SAR202_cluster_bacterium_Casp_Chloro_G2:0.12473650099999989,((SAR202_cluster_bacterium_Io17_Chloro_G8:0.026496094799999925,((SAR202_cluster_bacterium_MP_NPac_SRR3961935_G1:0.025246279999999954,SAR202_cluster_bacterium_MP_SInd_SRR3963457_G1:0.001216866899999891):0.014743301800000053,SAR202_cluster_bacterium_MP_SAtl_SRR3965592_G1:0.036765784700000026):0.0340667214999999):0.0402066432999999,SAR202_cluster_bacterium_Io17_Chloro_G5:0.09374933149999998):0.0402933392):0.03056035800000001,SAR202_cluster_bacterium_Io17_Chloro_G6:0.08595800890000005):0.20155928000000012):0.09470635419999995,SAR202_cluster_bacterium_Casp_Chloro_G3:0.27109723099999994):0.45064744999999995,((SAR202_cluster_bacterium_Io17_Chloro_G3:0.221449051,SAR202_cluster_bacterium_Ae2_Chloro_G2:0.25878574):0.2623594790000001,(SAR202_cluster_bacterium_Casp_Chloro_G4:0.363759814,SAR202_cluster_bacterium_Io17_Chloro_G1:0.342159216):0.12779022500000004):0.20066443900000008):0.24333592599999987,((Dehalococcoidia_bacterium_SG8_51_3:0.35307833600000005,Dehalococcoidia_bacterium_CG2_30_46_9:0.500319347):0.21181592599999988,(((Dehalogenimonas_formicexedens:0.13854680500000005,Dehalogenimonas_alkenigignens:0.14012566399999993):0.06915082380000004,(Dehalogenimonas_sp_WBC_2:0.12347098900000009,Dehalogenimonas_lykanthroporepellens_BL-DC-9:0.201956091):0.0653203630000001):0.2977850100000001,Dehalococcoides_mccartyi_CG1:0.44258427099999986):0.26442079100000004):0.16986443399999995):0.08493110110000002,(Thermoflexus_hugenholtzii:0.605968619,Dehalococcoidia_bacterium_SM23_28_2:0.5494446290000001):0.10474334099999982):0.09432884680000009,(((((Ktedonobacterales_bacterium_Uno16:0.05280554999999998,(Dictyobacter_aurantiacus:0.04809568810000009,Ktedonobacterales_bacterium_Uno11:0.0312879372999999):0.021845648600000045):0.0712089963,Ktedonobacterales_bacterium_Uno3:0.12233668800000008):0.04788497410000003,(Thermosporothrix_hazakensis:0.15921575700000012,Ktedonobacter_racemifer_DSM_44963:0.136582419):0.06799674540000011):0.054658645900000025,Ktedonobacter_sp_13_2_20CM_53_11:0.13094112299999994):0.13622073199999996,((Thermogemmatispora_carboxidivorans:0.019913315199999948,Thermogemmatispora_onikobensis:0.018340127000000095):0.016253860499999995,Thermogemmatispora_tikiterensis:0.020561169100000054):0.19965604399999992):0.49607233000000006):0.06863158299999994,((((Herpetosiphon_geysericola:0.00824559030000005,Herpetosiphon_llansteffanense:0.020526877100000007):0.7620559069999999,((((Candidatus_Chloroploca_asiatica:0.11250351300000005,Candidatus_Viridilinea_halotolerans:0.1237807849999999):0.06805254290000007,Oscillochlorois_trichoides:0.13862245299999998):0.07392529929999991,(Chloroflexus_islandicus:0.02816715330000008,(Chloroflexus_aggregans_DSM_9485:0.057553772999999975,Chloroflexus_aurantiacus_J-10-fl:0.03781335920000006):0.012744791700000091):0.12544499500000006):0.13303305200000004,(Kouleothrix_aurantiaca:0.24410284800000004,(Roseiflexus_sp_RS-1:0.038828034300000036,Roseiflexus_castenholzii_DSM_13941:0.051702422800000036):0.13609294900000002):0.11896096299999992):0.1173407179999999):0.24339421500000014,((Thermorudis_peleae:0.15573761399999997,Thermomicrobium_roseum_DSM_5159:0.20528551499999992):0.20432304199999995,(Nitrolancetus_hollandicus_Lb:0.24749594200000002,Sphaerobacter_thermophilus_DSM_20745:0.14902481199999995):0.16487089):0.29622290399999995):0.11051716599999994,((Litorilinea_aerophila:0.2137140150000001,Caldilinea_aerophila_DSM_14535_NBRC104270:0.246645848):0.410507803,((Ardenticatenia_bacterium:0.23820388700000006,Ardenticatena_maritima:0.242389921):0.22963462999999984,(Thermoflexia_bacterium:0.4497613859999998,((Anaerolineae_bacterium_SG8_19:0.3009273560000001,Candidatus_Promineofilum_breve:0.3563828630000001):0.264577799,(Anaerolineae_bacterium_SM23_63:0.4323332879999999,(Brevefilum_fermentans:0.5187225180000001,(Anaerolineae_bacterium_UTCFX2:0.34583911199999995,((((((Flexilinea_flocculi:0.4257068609999999,Levilinea_saccharolytica:0.198719965):0.04709528890000003,Ornatilinea_apprima:0.2883061149999999):0.04635816810000004,(Longilinea_arvoryzae:0.24601961000000006,Leptolinea_tardivitalis:0.26823710200000006):0.053846673300000036):0.02439373730000005,((Thermanaerothrix_daxensis:0.18719083800000003,Bellilinea_caldifistulae:0.16862177299999992):0.06772222059999988,Anaerolinea_thermophila_UNI-1:0.242996349):0.03351988030000008):0.043577271500000014,Pelolinea_submarina:0.49669261):0.06594606140000003,(Anaerolineae_bacterium_CG2_30_58_95:0.2660457139999999,Anaerolinea_sp_4484_236:0.367044803):0.07495515889999993):0.04664000030000004):0.0667480345):0.12672668100000006):0.17842955700000007):0.0925736157999999):0.08064950270000004):0.053138895800000086):0.181025757):0.038148239999999944):0.18480294499999994):0.0886766323999999):0.03555679335000012);
