# Supplementary material for: Oxidative metabolisms catalyzed Earth’s oxygenation
Source: Nat Commun. 2022 Mar 14;13:1328. doi: 10.1038/s41467-022-28996-0 (PMC8921266; doi:10.1038/s41467-022-28996-0)
Supplement: Supplementary file 4 — Supplementary Data 1-6 [file 41467_2022_28996_MOESM4_ESM.zip › Supplementary Data/Supplementary Data 1.fasta]

>Anaerolineae_bacterium_CG2_30_58_95
---MSK------------HGKKYLAAAAKVDL-----NNNYPPREAVALAKATSY---TK
FDATVEVHMRMGLDPRQADQQVRDVVVLPHGLGKAVRVLVFASGEGATLARNAGADVVAD
DDETLAKI-QAG-WTD------FDVAIATPEMMGKVGKLGRVLGPRGLMPNPKAGTVVN-
PQDMGRAVNEAKAGRVEFRLDKT-ANIHVPIGKASFDEQKLYENFAALMDAINKARPP-A
AKGNYIKRITVTTTMGPGIKID-------------------------------AMQA-QS
LEV---------------------------------------------------------
------------------------------------------------------------
--------------------------------------------------SGMA--V-KK
YKPVTPGQRGMTGYSFDEITKS-TPERSLLVPP-----RRHGGRNA----YGRVTVRHR-
GGGNRRFIR--LVDFK-R-E-KRDIPAKVAAIEYDPNRTARLALLYY--A-DGE--KRYI
VAPLGLKVGDTVLSG-SQ---AEIRPGNSLPLSNI------------PVGTMVHNIELKE
GKGGQLVRSAGGSAQLLAKE-GEYAQVRLPSGEVRLVRQVCYATIGQVGNLEHSNIKLGK
AGRKRHMGIRPTVRGTAMSPRDHPHGGGEGRQ-PIG-MPGPKSPWGKPTRGYKTR-RN-K
QTKKYIVRR-RS-KS---N---------------------RM------------------
------LKGLIGKKIGMTQI-FD-EAGAAVPVTLIEAGPCYVTQVRLPEKEGYAAVQLGF
-------GEANPK--R----------------LTGGQLGHL-------------------
-------------------------KKS--------------------ELPPLRFLREFR
I----R--S-----PEFKI----GDKVTV-G-IFGLGERVDVIGTSKGKGFAGVVKRYHF
RG-GPKSHGASDRLRAPGSSSSTTTPGRVYKGSRRPGHMGSERVTAQGLKVVLVDAERNL
LGVHGA-VPGSKGSLVMIKDARKQ------------------------------------
------------------------------------------------------------
--------------------------------------------------MKVDVFNMQG
EK-IKRVELPAE--------IFEA-PV-NVDLM-----HQAYVQQMANARLGTHKTKTRG
EVS-GGGRKPWRQKGTGRARQG--------STR--APQWKGGGRVHTPR-P-RKYTQHMP
LKMRRAALRSALSVKAAEAG-VVLVDELS--L-PEPKTR-LMAQSLGLL-V---G----T
A-SALLLVTEKDANYE-V---ITRSTNNIPDAKVLMAN-YLNIRDILGYDKLVMPLKAL-
------------DVL---------------------------------------------
----KAYL----------------------------------------------------
-----------V------------------------------------------------
------------------------------------------------------------
------------------------------------------------------------
------------------------------------------------------------
-------------------------M----------------------------------
------------N-----------------------------------------------
------------------------------------------KLKEKYQQEI-VPALAKA
-----FQYK-NVMQVPRLEKVVLNI-GLG-E-AMDNAKALE-AAVSDLTQITGQK-----
-----PIMTK---------ARMSIA--NFKLREGRIIGAKVTL-----RGERMWSFLDRL
LNVAL--PRVRD-------------------FR-GVSP-DAF------------DGRGNY
TLGLRDQL-VFPEIE--------YDKIDKLRGLEVTIVTTAGSDDHARLLLQL----LGM
PFR----------------------------K----------------------------
--------EA--------------------------------------------------
----------------------------------------------------------MS
RIGRMPVEIPAGVQVDV-KGSYVCVKGPK-GELQRTFS-----P--TISISM-ENNQLKV
GRSSE-A-----P----TERALHGTTRAVIANMVHGVSAGFERVLEIEGVGYRAELNG-K
-N-LVLNMGYSHPVEVEPP-EGITFDT-----DPKA------------HQIFVRGYDKEL
VGQVAANIRKVRPPEPYHGKGLHY--------LGEKIRRKAGKSGK--------AKV---
------------M--SKQ------------------------------------------
------------------------------------------------------------
--------------------------------------------------QKEIILAQYT
QWLGQSQAVILVEYT----GVTMKNLDAIRARLREAGGEFHVVKNTLAKLALEKSGMSI-
--PAD----FLERSTAMGFA-------FS-DAPA--IAKSLSDVIK--NM---E-AIKVK
GGYL-GA-QTL-TAAEVKALADLP-PLPVLRGQLLGVLLA------------PASKLVRT
-LA-EPG-----------RR-----------VASVLRAYS-------EKAHS--------
---LSPAAAMILVVI---------------------------------------------
------------------------------------------------------------
GESK----------------------VQ-----------KTYY-----PKAGEI------
-----------------ERGWVLVDA-----NGQNLGRLATQIAIILLG---KNKPTFTP
GVEMGDSVVV--------------------------------------INAA--------
-----------RITVT-GTKTHSKLDEKLYHRH--SGYPGGLKTISLRQQLE-K--HPDR
VIRSAVWGMLPH-NKMGKHILGRLKIYAGAE-HPHAAQ----------------------
----------------------------------------------------FLQKVA--
------------------------------------------------------------
--------------------------------------------------------M---
-------------------------------IQQETRLKVADNTGARELLVIHVMG----
-------GSTRHYGSIGDIVVATVKSATPQGA--VKKSEIVKAVIVRCAKEWRREDGSHI
RFDDNAAVLLDADG-RNPRGSRIFGPVARELREKGFMKIVSLAPEVL--M----------
---------------K-------LNDL-----KPNP-GSKKNR-K-R-VGRGISAGQGKT
AGRGTKGQGA--RAGSGGHLY--RQGGNLPFFRRLPFIRGQGF-TP-IHQVEYNEVNLDQ
L-TP---------F-QAN-AE-ITPETLAEAR-LLR-DPRNP--VAIL--GRGEL-KTPL
KVRVQRVTKGAQAKIEKAGGS-VELIG---------------------------------
-----------------------------------------------------MA-----
--------------------------------GKSRSA-AR-IRRHARVRKQIAGNA--Q
RPRLNVFRSLSEIYVQVIDDQAGNTLVSASTI--DHE-L--R------A-----------
-------------------------------------------------Q-MKGL-----
-------------------------NKTDA--ARL-VGKAIAERAKSKGFK---------
-TVVFDRGGFRYTGRVKAV------------------------------AEGAREGGL--
-----------------------EF------------------MAH--------------
-------------------DIHAQLRFLSISAQ---KVRLVID------VIRGQDANTAL
ETLRFMPQRA-AQPVLKLLASAVANAEENFG-----VSRDDLYVAKIFADEAPTRKWR--
--RFGARGR----F-KPIFRRSSH--VTV-----------ILR-----------------
------------------------------------------------------------
------------------------------------------------------------
----------------------------------------------EREA----------
--------------------------------------------------------AM--
---------------------------------------------------------T--
------------------------TIYD-VLRRPLVTEKS-KYQSDKL------------
---------------------------------------HQYTFEVAGQATKTLVKDAIE
TLF-------D-VTVVRVNIFNT-PAKRSRRAKSRR---LLVRSSGFKKAIVTLK-EGDT
----L-PI-------FE--G-VQ-----------MR------------------------
-------------------VK------IRKGDTIEVISGRLE-----------E-----Q
GKRGE-------VIKVL---------------PDEH---RV---VVS-------GIN-VR
TKHQRQTQTQGRTI-NPGRIKFEAPVDISNV-KLV-CPKCNT--PTRVGV----------
-------------HRD---E--------D-------GSH-RICKH--------CQAMI-D
-------------M------------------------K--------------PGEIRKL
SSEEIAGKLSDSREELMKLRFQ---Q-VSGQ---LT-DT-SRLRIMRR-DIARLETIL--
---------R------ERA-------GA-A-VQE--------------------------
------------------------------------------------------------
----------------------------GE----------------A----MKALLESGV
HFGHRTNKWHPGMKPYIFTE--RNGIHIIDLQQTVKALNAAYAIIRDSVANRGIILFVGT
KRQAQETVHDEATRCGMPYVTERWLGGMLTNWTTMHKRIMELDRLEKMIE-TGDIE----
-R-LTKKEGLLIRREIARLETRLAGVRTMGRLPDLVFVVDVSREDAAVHEANLLDIPIVA
MVDTNCNPSNIDYVIPSNDDAIRAIKLLVGKIADAVLEG---KAM------R--------
------K---------D-------------------EEL--------------E------
----------------------------------AEAEA------------ARAAQAGAA
---------------P-VREV-DIVEAEEEL-----------------------------
----------------GDEA----------------------LLGEATLAKLT----PRE
IPEVEE-EEEVEVETETKEKEKDKKKPRAKAKEAVVV-EE--EIVNE-EV----AE----
---------AKEAV---------VVE------------------------EEIVNEKVTE
AKEAV------VVKEEIVNE-----------EAAKAKE-E--------------------
----------------------------------E------MGRKVHPIGFRLS--VTQD
---WQGRWFAE--G----A--Q-YREYLRQDFAIRDLI----------RRAA--------
----------------G--RAGVSRIDVER-YP---GKVKVTVHTAKPGILIGRKGESVK
KIRADLETL-AG-----------K-KIDLDIKEIKSADIDAYLVAHNIADQLERRISYRR
AMKRAIQQAMRQ-GAEGIKIKVAGRLSGAEMARSVWLHDGRLPLQTLRADIDFARAAATT
T--YGQIGVKV----WVYKGEMK-------------------------------------
------------------------------------------------------------
----------P-EG----------------------------------------------
-------------------------------EEKVDT-----------------------
------------------------------------------------------------
------------------------------------------------------------
------------------------------------------------------------
------------------------------------------------------------
------------TEGV----------YVSA------------------------------
M--------AKDL------GPACKQCRR------------------EAEKLF---LKGER
CFSPKC-A---FER--------RG---F-A-PGMHGRSMGGRRGR-KGGGSG-RE--SDY
SR--QLRAKQKARRVYG-IFERQFRRYYETALRRRGI-TGLVLLQTLESRLDNVIFRLG-
---FASSRGHARLLVTHGHFTVNGRR------TDIPSMVL---SAGDVIALRE---GSRD
STYFKELASVAE--ARN---TL-PWLSRDLKTLSGSVLRLPERAEIDG--NL-NEQLIVE
YYS-R-MEL---------------------------------------------------
------------------------------------------------------------
EKQQE--------QT--------FDERV----IEI------ARMAKVVKGGRRFQFRVTM
VVGDNHSKVGMGVGKANAVPDAMRKATERAHKDMRQVFL------SGT-TIPHQSVGKVG
GAVILLKPASPGTGVIAGGGVRAVLEAAGVHDILTKSMGSATVLNVVQATFKALDQLKSP
RE------EAARR--------GKPVEE-LMPFW---------------------------
-----------------------------------ERRKKN-------------------
-----------------------------G-MRRSKP---------------------EK
REILPDIRYHHIII-QTLIQHMLTRGKKSTATRVMYDSLD-LIKER-SG------GK--N
-PVEVFDAALKNVAPVMEVRP------RRVGGATYQVPMEVPPARRTTLAIRWIL---SS
ARARGGKSFAEK---------LADELMDAAKNEGASIRKREETHKMAEANRAFSHY-RL-
--------MN-L--SDPIADMLTRI------RNAVMSGQSLTAMPH----------SKVK
LEIARILK--------EEGYLENYEV--A--DGE-KPGQ----KVLRLRIKYIGERRERR
PV-LTNLQRVSRPGRRVYTKK--QDIPWVLSGIGV--AIL--STPKGIMTG-----HRAR
QLGVGGELICKV-----------W-----M-------S-------------V--------
------------------------------------------------------------
------------------------------------------------------------
------------------------------------------------------------
------------------QYFEGVGRRKESTARVRV-MSG-----SGRFTVN-EK-ELPA
YF-TRLGDIETILAPLKAAGQDVKTYDITVHVNGGGVNGQTDSVQLGLARALVKMNDQ-W
GPIMRK-GGFMTRDP-RVKERKKPGLKRARKAPTYTKR----------------------
--------------MTK---------------------QKIRIRLKAYDHRVLDQSAKRI
VETAERSGAHV---------------------VGPVPLPTKIERF-------TIRRSTFI
-DKD--SHEHFE-----------------------------------------------I
------------------------------------------------------------
------RTHNRLIDVLD-----------------PDS-KTIDMLMRLN-LPAGVDI----
-------EIK-----------------------------I----------M---------
---AQS-----------VRSARRG------------------------------------
---SG-AKK--------AK----RALSSGQ-V---HVFASFNN----TIVTVTDP-----
EG-NTLTWGSAGSVGFKGSRK---STPF-------------------AARLAAEQAIKAA
L-A-IGIQEVDLIVKG--------PGPG---RESAIR-AVQALGMKVRSISDKTPVPHNG
CRP-------PKKRRV----------------M----PTINQLI----------------
------RKG------------RQSKKV-------------KSKAPALLYTLNSY---KQR
RVRQA-KGAPQKRGVCTVVRTMTPKKPNSALRKIARVRL-TNGIEVTAYIP--GEGHQLQ
EHSVVLV------RGGRVKDLPGVRYHIVR--GSLDTTGVDKRRQGRSKYGSK------R
PKE--SAV----------------------------------SRM-A-RIEGVDLPRNKR
VEVGL---TYIFGIGPTR--ARK--ILSATKVNPDT--RV----------KDLTESDVSA
IRDYLG-------K--N-WKVEGDLRRAEQLNIKRLIEIGCY------------------
------RGLRH---RRNLPVHGQRTRTNARTR----------------------------
---------------KGPKK------TVAGR-----------GRRRG-------------
--------------------------GK----------K-----------M---------
------------------------------------------------------------
------------------------------------------------------------
---------------------------------------------LNKEVKT--------
---------KLIEEYH--RHE--SDTGSPEVQVAIITSRINQLTDHLRAHGHD--ESCRH
GLLKLVGQRR---R------LLAYLRKA---EYQRYLV--------------LTD-----
QLKL----R-----R-------K-M-----------------------------------
------------------------------------------NQRRR-----ITGVVTSN
KMTRTVVVEITRTFQH-PLYHKVVHSSKRVMAHDELG-C------QIGDRVQIVESRPI-
SRDKRWVVEAI----LKHETRS--------------------------------------
------------------------------------------------------------
-------------------------------------------------ADTLVEA----
---------------------------MSRSLKKGPYIAPKLLDKIEAMNQ-RGEKK-VI
RTWSRASVIFPQMVGHTIAVHDGRRHVPIYI-TENMVGHRLGEFAPTRMFRGHV------
-----------------------TA--EKSTKAA---------------------
>SAR202_cluster_bacterium_Io17_Chloro_G9
---MVK------------HSRRYSAAAQEVDR-----DRFYQPEEAIDRLKELST---AK
FDETVEIHLRTNADPRHADQMVRGVAVLPHGLGKTVRVLVFAGADSAEAARQAGADFV-G
EDELIEQI-EGG-WTD------FDLGLAVPAVMPKIGKLGRILGRKGLMPNPRSGTMVQ-
PQDLPRVIQEAKGGRVEYRTDRT-AIIHSSVGKISFGTEQLVENMASLTSAIFREKPG-A
VKGAFLRSAYLTSSMGPSVPLD-------------------------------VPGL-QS
LEA---------------------------------------------------------
------------------------------------------------------------
--------------------------------------------------PEMP--L-KN
LRPMTPGTRNAVRPSFEEITRS-KPEKSLLSPK-----ANHAGRNN----RGRITVRSR-
GGGSRRMYR--EIDFK-R-R-KDGVPGKIASIEYDPNRTTRIALVHY--V-DGE--KSYI
LAPLGLSPGDMVESG-PQ---AEIQPGNCLPLQNI------------PTGTVVHNLELTP
KRGGQIVRSAGAGAQVLSRE-GEHVLIRLPSGEMRRFLLVCRASVGQLSNPDHKNESLGK
AGAKRHLGRRPHVRGVAMNPVDHPHGGGEGRS-PIG-MPGPKSPTGKPTLGHKTRRKN-K
ASNSVIMRR-T-------------------R--------RRM------------------
------IKGFLGKKVGMSQV-FR-EDGILVPVSVIEAGPCVVTQIKTQENDGYEAVQLGF
-------GEVK----R----------------RNKPMAGHY-------------------
-------------------------RNS----------------------RLCRHLREVQ
A----D--D----VGEFQV----GENLTV-A-VFQAGEFVDVIGRTKGRGFAGVMKRHGF
AG-GPRTHGQSDRARAPGSIGGGTTPGKVFKGLKMPGHMGNRRVTVKGLEVIQVDPDRNL
LLLKGG-VPGGPNGLLEIRRSTKP-AVSPP----PLIRGQTQQA--LAVDETVAEEVLDQ
DLVAEEQLE-------QQAEAEDAVVEETTEEEPEVQEAE----------------TMDS
QPPETSTEE----------------------------------SE-----MEIEVKEQSG
ET-VETIQLDDA--------VFDV-PM-NNSLV-----HQALVAYQLNKRHGTHDTKTRA
QVS-GGGRKPWIQKHTGRARQG--------SIR--SPQWRHGGVVFGPH-P-RSYRKTLT
RRMRRSALRCVLSQKAREGH-LVCLNSLD--M-VNGKTK-SMIDLLANLGV---S----G
--SALVVTQGS---ES-Q---VVQAAHNVKKVWTLPVN-QLNAQELLARETLVITLSAV-
------------RWA---------------------------------------------
----EESLVSD-----------------------------------PHGRLAR-------
----------SGA----------------------SRSRAAQ------------------
ALDPAG-SG---------------------------------------AVAE-AEVGIEP
EP----------------------------------------------------------
--------ESPP-----------------------AEQ----------------------
------------------------------------------------------------
----------------------------------------DEMPD---------------
----------G----DASSE-E---------------------DQAMYRTEI-IPSMMRE
-----FGYS-NPMEVPRVNKVVLNI-GLG-E-ALTNGRAME-NATRDLSTIAGQK-----
-----PVITR---------ARKSIA--GFKIREGNPIGTSVTL-----RGARMYHFLDRF
INTAL--PRIRD-------------------FR-GLPR-RGF------------DGRGNF
SMGITEQI-IFPEID--------YNQIDRLRGLQVTITTSARNDPEAARLLEL----YGM
PFV----------------------------R-----ETMS-------------------
-------GDNG-------------------HLSTE-------------------------
-------------------------------------------------------RRTLS
RIGRKPIPIPAGVEVQI-MEDGVTVKGPR-GTLTQNYH-----P--EVNVKL-EEGMVVV
ERRSD-N-----K----FHHALHGLTRSLIANAVTGVTDGYTKTLELMGVGYRVQEAG-N
-G-IILNVGYSHPVEIHPP-EGISMEV------ESN------------NRVHISGISKQQ
VGSLAAQVRKVRPPNAYKEKGIRY--------AGEVLHFKPGKAA---------ARKA--
------------M-----------------------------------------------
------------------------------------------------------------
-----------------------------------------------PTDAKIRRVDDLK
DRLERSSITVAADYT----GISVNEMTDLRRRMREAGVDFTVVKNTLTYLASEAAGRPQ-
--VRE----IVQGPTVIAFG-------YD-DPLN--VARAISDYIR--TT---RSALSIR
GAVMGDG-PVL-PPGDVTRMASLP-PKPQLVATLLGQLQS------------PLQRLLGV
-LN-GPL-----------RN-----------LDGVLQARI-------RQMES--------
---PEPS-----------------------------------------------------
------------------------------------------------------------
--------------------------EM-----KRT---STYF-----AKGGEV------
-----------------PANWRLIDV-----DGQVLGRVARSISVALQG---KDKPTYTA
HTLTGDFVVV--------------------------------------INAA--------
-----------KLRVT-G----NKLLQKTYYRH--SGYVGNLKTFKLRDMME-T--RPER
VIQLAVKGMLPR-NNLGRQMLTRLKIYAGAE-HPHQAQVRT-------------------
----------------------------------------------------AADNQTQT
-QT---------------------------------------------------------
-------------------------------------------QSEA--------EM---
-------------------------------IQTYTRLTVADNSGAKIIRLINIPG----
-------SGRRRYAHVGDIVVCNVREAAPNSP--VRKGEVVRAVVIRQAQPRRRPDGTYI
KFDDNAAVLIQENQ--LPRGTRIFGPVARELRERGFMRIISLAPEVV--M----------
---------------M-------EHQL-----APNP-GSRKKR-K-R-VGRGDAAGQGST
AGRGMKGQKS--RSGPGPKPG--FEGGQLPLIKGLPMKR--GF-TN-NFKTYYSLVKLTT
L-EM---------F-EAG-DH-ITPELLVERG-FLR-NLRQP--IKIV--GDGEL-TKTV
VVAAHKFTRSAREKIEAVDGS-VEEL----------------------------------
-----------------------------------------------------MPR----
--------------------------------DKNAVK-LR-AVRHIRLRKKVTGGP--Q
RPRLCVFRSLRHIYAQVIDDTAGNTLAAASSQ--ETA-S--D------R-----------
-------------------------------------------------G--AGQT----
-------------------------AKISV--AAA-VGKLVAERAQAKGIN---------
-QVVFDRGGYKFHGRVKAL------------------------------AEASREAGL--
-----------------------VF------------------M----------------
-----------------P-PVRAFAKGLGASQK---RLKPILD------MVRGSRVEDAL
NTLGLMTSPW-AKTVAKVVQSAAANAENNMF-----MNRDSLKIVQITADRARPLKRF--
--RPRARGR----M-GRITKGASH--LTV-----------VVN-----------------
------------------------------------------------------------
------------------------------------------------------------
----------------------------------------------DE-Q----------
------------------------------------------------------ET-M--
------------------------------------------------------------
------------------------EIHR-VLLRPTITEKS-TLLQES-------------
---------------------------------------GKYTFRIAKEANKVEVKQAVE
SNF-------N-VTVLDVNITKL-KGKHKRYGP------RSTKQPDVKKAVVTLK-AGDR
----I-NL-------IE--G-L--------------------------------------
-------------------MR------IRSGDTVLVIAGK-------------D-----K
GKTGR-------VDRQY---------------TKEN---RV---VVE-------GVN-MI
TRHVRAR---PGIR-QSGRIQQEAPINISNV-VLV-CNKCNR--PTKPKT----------
-------------VFL---E--------TG------SRV-RSCPK--------CEEVI-D
DAR----------M------------------------D--------------IGEIRAL
TDQQLLEEIEKTQKELMNLRFR---A-ATNQ---LP-DT-NVPRTVRK-SIARLKTVI--
---------R------ERQ-------L----VEG--------------------------
------------------------------------------------------------
---------------------------------------------------MKSLLEAGV
HFGHQTRRWNPQMKRFIFTQ--RNGIHIIDLQQTLGLINEAYRAMTQLVAEGGKVLFVGT
KRQAQDVVQSEADRCDMWYVNQRWLGGTLTNFQTIRGRINHMLELQQKRD-QGYWR----
-L-LPKKEGVKLRDTLNRLEKYFTGLKNMNELPAALFVIDIGKEDICIAEALRMGIQIFA
IVDTDCDPEKVSHPIPGNDDAVRSIRLITGKMATAILEG---QAQ------R--------
------E---------AMLVAER-------------EEL--------------EL-----
---AETEAAAERAQLEVDTL----------DS-PDEDQAAGEAFDFAPVTLEEMTAGIPG
---------------GELAQ------PEATP-----------------------------
----------------ALEEPAG--------------------SLESAGAEP--------
-----SVQ---------------------PA-------------PDQ-PP-----A----
---------IAPPE-------------------------------------------ASV
TEPQ------------ATD-------------DEQQAE-P--------------------
----------------------------------A------MGHKTHPYGFRLG--IIKD
---WKAHWYASN-A----S--G-YRTMVLEDLRLRNSI----------RDEYKGF-----
----------------A--DAGIARVEIDR-GA---QDSVINIHSARPGILIGRDGERVK
NLRGKLEEI-TQ-----------K-RIQLNIIEIEQPEINAYLVARNIADQLERRVAYRR
AMRQAGQRAMQG-GAEGIKIIVKGRISGSEIARVEKFMLGQVPLHTLRADIDYALAEAHT
A--MGRVGCKV----WVYRGEIL-------------------------------------
------------------------------------------------------------
----------PPIP----------------------------------------------
-------------------------------EEV-EEL-----ET---IEVLVQADGDD-
--EFI-------------------------------------------------------
------------------------------------------------------------
------------------------------------------------------------
------------------LD-------------------------PEED-----------
-----------------------------I------------------------------
M--------GRYT------GPSCRLCRR------------------AGEKLF---LKGDR
CFTPRC-A---VEK--------RR---S-T-PGDPSR----RR--------R-RP--TDY
GV--HLLEKQKAKYIYG-VFEGKFRQYMDEAFNTPGV-TGLNLLRSLERRLDNVIFHLG-
---FADSRKQARQILNHGHFLVNGTK------TDIPSYQV---RVGDLIAWKE---SDKA
TDFYKDRTDGIP--KRP---VP-AWLNLDVAEMTGRVVSLPADEDLMA--SI-NSRLIVE
FYS-R-M-----------------------------------------------------
------------------------------VDRG-------------------------G
FGRRR--------EED---TG-GFTERV----VFT------RRIAKVVKGGRRMRFNALV
VVGDGQGEVGAGLGKALVIPDAVRKGNAIARASTVKVPL------KGS-TIPQMITVKKG
ATIVLIKPAREGTGVIAAGAMRAILELAGVQDVVGKTLGSRNPINIVYATMEALRRLRDP
EV------EMARR--------S--------------------------------------
-----------------------------------APPP---PAPAV-------------
---------GRR-----------------M-SRRRRA---------------------EP
RVIPPDPQYGNLEL-ARFINRVMQRGKKTTAQRIVYRAFD-LIQEQ-S-------SR--D
-PMEVFELAMGNATPQVEVKP------KRVGGATYQVPTELRRNRGEALAMRWLI---RG
ARGRKGMPMRSG---------LAQELMEASRGEGSAVRRKDELHRMAEANRAFVHY-RR-
--------MP-V--TDPVADMLTRI------RNAIQVRHESVLLPQ----------SRMK
VAIAKILK--------DEGYIRDYDMP------R-GRAH----PTLRLHLAYRGRRE---
PA-ISGLKRVSKPGLRVHVGK--GEIPRVYGGLGL--AIL--STSKGVMAG-----REAW
RLGIGGELLCYV-----------W-----M-------T-------------Q--------
---------------------------GE-------------------------------
------------------------------------------------------------
------------------------------------------------------------
--------TQQ-------EYFYGTGKRKTSIARVRLYLDE-----GAPVLVN-NK-PMEE
YF-GWKQWQRVIGEPFQATETA-GRFRVVVRVLGGGVRSQAEAIRHGIARALVVYDQT-L
KPTLRQ-HGFITRDA-RIKESKKYGLKRARRAPQYTKR----------------------
--------------MVT--------R------------QKVRITLKAFDHKMLDLSAGQI
VETAERTGARI---------------------AGPVPLPTHIRRF-------CVIRSPHV
-DKD--SREHFE-----------------------------------------------I
------------------------------------------------------------
------RTHKRLIDILD-----------------PTS-KTIDSLTRLN-LPAGVDI----
-------SIK-----------------------------L----------M---------
---P------------------RP------------------------------------
---RT-RRR--------ER----RAVPHGR-A---YIYSTFNN----TMISITDP-----
QG-NVIASASAGTVGFKGSRK---GTAF-------------------AAQRAAEQAGRRG
M-D-MGMRQVDVLIRG--------PGAG---REAAIR-SLQGVGLMVTSIRDVTPIPHNG
CRP-------PKRRRV----------------M----PTVNQLV----------------
------RKG------------RSQVRK-------------KTKAPALHYVQNSL---RNR
VRYG--PGCPQRRGVCIQVRTMTPKKPNSALRKIARVRL-TNGVEITAYIG--GEGHNLQ
EHSVVLV------RGGRVKDLPGVRYHVVR--SALDCEGVQDRRQGRSKYGAD------K
PR-----------------------------------------AM-V-RIAGVDVPDRKK
AHVAL---RSIYGIGPKM--AAE--ILVKVDIDPEAAPRM----------NELTEAQVDR
IREIVD-------R--E-YLSEGDLRREVGQNIRRLIEIGAY------------------
------RGLRH---RRGLPVNGQRTRTNARTR----------------------------
---------------KGPRR------TVAGR-----------GRRTG-------------
--------------------------GK----------K-----------MAKASKIQKW
-LRE------PKFP-------------------------------------VRKNSRCHR
CGRPRAYIRYFGICRICFREMALNGELPGVRKGG--------------------------
------------------------------------------------------------
------------------------------------------------------------
------------------------------------------------------------
--------------Y-------M-AK----------------------------------
------------------------------------------AMRKV-----RVGAVVRT
GMEKTAVVEAVWKQRH-RLYRKQMRRVARYRVHDPLNQC------QVGDLVRIEETRPI-
SKTKHWRILEI----MQRRQVADVRPDELEA-DAEI-------------PVADSPEELEA
GQPED----------SIED-------AAAP-----------------------------T
QE-----AEPDE-----------EIESEP----DDPVSDIP----------APDEPADAD
EA---------SADKAGDETGEKETQEMSRSIKKGPYVHPKLAKKVEAVQR-SGTQT-VI
RTWSRASMIMPEMVGLTIGVHDGRRHVPVFI-TENMVGHRLGEFSPTRTYRGHV------
------------------------GRSERASRTR---------------------
>Anaerolineae_bacterium_UTCFX2
---MAK------------HGKQYLEAAKKIDQ-----DKYYTPKQAISLAKETAY---TK
FDSTVEIHIRLGVDPRHADQQVRDVVVLPHGLGKTVRVVVFAQGDGAALAREAGADFVAD
DDEALAKI-QGG-WTD------FDVAVATPEMMGKVGRLGRVLGPRGLMPNPKAGTVVP-
AEDIPRVVNEAKAGRVEFRVDKT-ANLHVPIGKASFEENQLYDNLAALMEAVRKARPA-A
AKGAYIKRVTLTTTMGPGIKLD-------------------------------PVQS-QA
MET---------------------------------------------------------
------------------------------------------------------------
--------------------------------------------------SEMG--V-KK
FKPVTPGQRGMTGYTFEEITKS-TPERSLIRPL-----RKSGGRNM----YGRVTVRHR-
GGGHRRNMR--LVDYK-R-D-KHGIPARVAAIEYDPNRTARLALLFY--V-DGE--KRYI
IAPVDLRVGDMVVSG-PA---AEVRPGNSLPISNI------------PVGTLVHNLEMKE
GRGGQLVRAAGAAAQLLAKE-GDYAQIRMPSGEVRLIRQVCYATIGQVGNLDHSNIKLGK
AGRKRHLGIRPTVRGTAMSPRDHPHGGGEGRQ-PIG-MPSPKTPWGKPTLGAKTR-RN-K
KTDKYIVRR-RG-KK-------------------------RM------------------
------LKGLIGKKVGMTQI-FD-EAGSVIPVTLIEAGPCYVTQVRRADQDGYSAVQLGF
-------EEAKPK--R----------------LTGGQLGHL-------------------
-------------------------KRN--------------------NLPPLRFLREFR
A----K--S-----PELSE----GDALKV-D-VFSIGEYVDVIGTSKGKGFAGAVKRYHF
RG-GPKTHGQSDRLRAPGSRGSGTTPGRVYKGAKGPGHMGSERVTTQNLKVVLVDPERNL
LGVRGS-VPGSRGGILMIKETRKQ------------------------------------
------------------------------------------------------------
--------------------------------------------------MKVDVVNMEG
KK-VSTVELPSA--------IFEA-PI-NVDLM-----HQAFVRQLANARLGTHKTKGRS
EVA-GGGRKPWRQKGTGRARQG--------SIR--SAQWVGGGKVHTPK-P-RDYSQAMP
KKMRQAAIRSALSAKAAENE-VLVLEALE--L-AEIKTR-LMAQALDRL-V---G----D
S-SALIVIPEKSEDYQ-R---VILSTNNLPDAKTVLVN-YLNIRDVLGYERLIIPLPVI-
------------AQL---------------------------------------------
----ETML----------------------------------------------------
-----------A------------------------------------------------
------------------------------------------------------------
------------------------------------------------------------
--------------------------------------NM--------------------
-------------------------S----------------------------------
------------H-----------------------------------------------
------------------------------------------VLKDRYQEEV-VPALMKS
-----LSIT-NKLQVPRVQKVVINI-GLG-E-ALENAKALD-AAVGDLNLITGQK-----
-----PVVTK---------ARQSIA--NFKLREGRAIGAKVTL-----RGERMWSFLDRL
MNIAL--PRVRD-------------------FR-GVSP-NSF------------DGRGNY
TLGLREQL-VFPEIE--------YDKIDKLRGLEVTITTTARNDDHGRQLLQL----LGM
PFK----------------------------K----------------------------
--------EG--------------------------------------------------
----------------------------------------------------------MS
RIGRMPIVVPKNVEVEI-QGASVRVKGPK-GEMQRTFP-----P--SMKISL-DDGVLEV
KRATD-G-----R----EDRSLHGMTRALINNMVVGVSSGFERILEVNGVGYHAEIDG-K
-N-LVLYVGYSHPVVMEPP-AGISFET-----EAKT------------RQIKVLGYDKEL
VGQICADIRKVRPPEPYQGKGIKY--------LEEKIRRKAGKAGK--------------
------------------------------------------------------------
------------------------------------------------------------
------------------------------------------------------------
------------------------------------------------------------
------------------------------------------------------------
------------------------------------------------------------
------------------------------------------------------------
------------------------------------------------------------
------------------------------------------------------------
---V----------------------ME-----------KTYI-----PKANEI------
-----------------EQEWYLVDA-----NGQNLGRLASRIATVLLG---KHKPNFTP
GMDTGDFVVV--------------------------------------VNCE--------
-----------RVKVT-G----NKLNDKFYYRY--SLYPSGLKETSLRDQLK-K--HPDR
VITSAVWGMLPR-NKFGRQIIKKLKVYAGPD-HPHKAQ----------------------
----------------------------------------------------QPKPLAMD
------------------------------------------------------------
----------------------------------------------K--------EM---
-------------------------------IQHESRIKVADNTGARELLVIHVMG----
-------GSTRRYGRIGDVVVAAVKSATPTGS--VKKSDIVKAVIVRCAKEWRREDGSTI
RFDDNAAVILDTDG-KNPKGTRIFGPVARELREKGFMKIVSLAPEVL--M----------
---------------K-------LHDL-----KPQE-GSKKKR-Q-R-VGRGISAGQGKT
SGRGTKGQGA--RSGGSTRLY--HQGGNLPFFRRLPFVRGKGF-TP-FNRVEYNEVNLDQ
L-AD---------F-PAE-SE-VNPESLTEKR-LLR-DPRNP--VVVL--GRGEI-GVAL
KIRVHRVTAGARTKIEAAGGN-VELIEM--------------------------------
-----------------------------------------------------AA-----
--------------------------------NKSRTE-AR-IRRHGRVRKKVHGTP--E
RPRLCVFRSMGEIYAQVIDDQAGNTLVSASSI--DRE-L--R------A-----------
-------------------------------------------------K-TDGK-----
-------------------------NKTEQ--ARL-VGKTVAERAKAKGIS---------
-QVVFDRGGFSYIGRVRAL------------------------------ADAAREGGL--
-----------------------EF-----------------------------------
------------------------------------------------------------
------------------------------------------------------------
------------------------------------------------------------
------------------------------------------------------------
------------------------------------------------------------
------------------------------------------------------------
---------------------------------------------------------M--
---------------------------------------------------------N--
------------------------NLYD-VLRRPLITEKT-NYMNGEL------------
---------------------------------------RQYVFEVAPNATKGLVQDAVE
TIF-------K-VKVVRVNVINM-PAKKKRNLRSRR---ITTRRSGYKKAIITLA-PGDS
----I-PV-------FE--G-VR-----------MK------------------------
-------------------VK------IRKGDTVEIISGKLQ-----------D-----K
GKRGE-------VIKVL---------------PEDS---RV---VVQ-------GIN-MR
KKHQRETQAQGRSI-HPGIIEFEGPISISNV-MLI-CPTCGE--PTRVGL----------
-------------HRS---E--------D-------GLQ-RVCKK--------CKAQF-D
M-----------------------------------------------------------
------------------------------------------------------------
------------------------------------------------------------
------------------------------------------------------------
------------------------------------------TI-IS----MKALLESGV
HFGHRTHKWHPAMKPYIFTE--RNSIHIIDLQKTVKTLQQAYSLVRDTVAEGGTVLFVGT
KRQAQETIQEEAERAGMPYVTVRWLGGMLTNWRTIRARINELERLERMRE-RGDFG----
-R-VTKKEALMLSREIERLETLLGGIREMNNLPDLLFVVDVRREATAIHEANLLKIPVLA
LVDTNCDPRNVDYVIPSNDDAIRAIKLLVSKIADAAIEG---KAM------R--------
------K---------D---------------------L--------------P------
----------------------------------EEALA------------P--------
-----------------SRVAMQ-GVDEPEL-----------------------------
----------------SDEE----------------------LLGAATLAKIS----SR-
LPVSEEVADEVLEELEAEETIGELAELEAEAEEEELL-EEIVDEVEA-EI----EN----
---------EVEA--------------------------------------EIENE----
-------------IEENIEE-----------TLDDEAE-E--------------------
----------------------------------E------MGRKVHPIGFRLK--INKT
---WEGRWFAE--G----N--D-YVNNLHQDFHLRDLV----------REQS--------
----------------P--RAGVSRVEIER-FP---GKVKVIVHTAKPGILIGRKGENVK
KIRQSLEAA-VG-----------K-KIDLEIKEIKSPDLDAFLVAQNIAEQLERRISYQR
AMKRALQQASRQ-GGEGIRIEVSGRLSGAEMARTVNMREGRVPRQTLRADIDFSKAEALT
T--YGRIGVKV----WIYNGEKL-------------------------------------
------------------------------------------------------------
----------P-EV----------------------------------------------
-------------------------------EEKLES-----------------------
------------------------------------------------------------
------------------------------------------------------------
------------------------------------------------------------
------------------------------------------------------------
------------TEGV----------YVSE------------------------------
-----------------------------------------------------------R
CFSPKC-S---FER--------RG---Y-P-PGQHGKGAQFRR--------R-RE--SDY
NR--QLRAKQKARRMYG-ILERQFRRYYEHSVSRRGL-TGLNLLQVLESRLDNVVFRLG-
---FAESRAQARTLVSHGHFTVNGRR------TDVPSLLV---SPGDVVSVRQ---GSRE
RTYFKDLQAFAE--DKN---VP-AWLSRDLKAISGAMIRLPERSEIDS--NL-QEQLIVE
YYS-R-MSD---------------------------------------------------
---------------------------------F-------------------------E
FSDFS--------QQ-------ELDERV----VDI------ARVAKVVKGGRRFSFRVTI
VVGDNRGRVGVGIGKANAVPDAMRKASERARKSMRKVAV------FKT-TIPHEVIGRVS
GARVLLKPASAGTGVIAGGGVRAVLEAAGISDILTKSLGSNNILNVVEATMAALEQLKSP
EE------EAVRR--------GKPVKE-LLPFW---------------------------
-----------------------------------ERKKNA-------------------
-----------------------------M-SRRAKP---------------------EK
RPMLPDVRYNSVQV-QAFINNVMRNGKKSLATRLVYDAFD-LMEAR-A-------KR--P
-GIELFEQAIKNVSPMMEVKP------RRVGGATYQIPMEVAASRRFALATRWIL---SA
ANSRSGRNFSEK---------LAGELMDAANNTGSAIRKRDETHKMAEANRAFSHY-RV-
--------MN-V--TDPISDMLTRI------RNAIISGHPNVAMPS----------SKIK
AEIARIMQ--------EEGYISDFDL--V--DGK-VSGS----KILRIQLKYVGERRERQ
PV-ITGLERVSRPGRRIYSGK--QEIPYVLSGMGI--SII--STSKGVMTG-----QRAR
QLGVGGEVLCKV-----------W-----M-------A-------------T--------
------------------------------------------------------------
------------------------------------------------------------
------------------------------------------------------------
------------------QYYEGIGRRKESTARVRL-MSG-----SGKFVVN-ER-PAEE
YF-PRLGDLESILAPLQTASENRDLMDISVLVKGGGVTGQTEAVQLGVARALVKMNPD-L
KPAMRK-GGFLTRDA-RIKERKKPGLKRARKAPTYTKR----------------------
------------------------------------------------------------
------------------------------------------------------------
------------------------------------------------------------
------------------------------------------------------------
------------------------------------------------------------
------------------------------------------------------------
------------------------------------------------------------
------------------------------------------------------------
------------------------------------------------------------
------------------------------------------------------------
--------------------------------M----PTINQLV----------------
------RKG------------RQSKKL-------------KSKSPALLYTLNSM---KQR
RNRQD-KGAPQKRGVCTVVRTMTPKKPNSALRKIARVRL-SNGLEVTAYIP--GEGHTLQ
EHSVVLV------RGGRVKDLPGVRYHIVR--GTLDTGGVNNRKQARSKYGSK------R
P-----------------------------------------------------------
------------------------------------------------------------
------------------------------------------------------------
------------------------------------------------------------
------------------------------------------------------------
--------------------------KA----------K-----------MAKKSIIIRE
-TRR-------KYP-------------------------------------TRVRNRCKV
CGRPRGYYRRFGLCRICLRELALQGRIPGITKSSW----------------------M--
----------------------------------------A----LDKETKT--------
---------QLIEEFA--RHQ--DDTGSPEVQIAILTKRITQLTDHLRINTQD--ESSRR
GLLKLVGQRR---R------LLAYIRRK---DYQRYMA--------------LTD-----
RLSI----R-----R-------K-M-----------------------------------
------------------------------------------NARRR-----MVGVVTSD
KMQKTVVVEISRTFRH-PLYKKVIHSRRRVMAHDELG-C------QIGDRVQIVESRPY-
SRHKHWAVEAI----LRRDIAAAE--PII-------------------------------
------------------------------------------------------------
-----------------------------------------------ETLEIVEEQQ---
---------------------------MGRSLKKGPYIDAKLLEKIERMNE-RSEKK-VI
RTWSRSSTIFPQMVGHTIAVHDGRRHVPIYI-TENMVGHKLGEFAPTRLFRGHV------
-----------------------A---EKKSKRG---------------------
>Ktedonobacterales_bacterium_Uno16
--MATT-----------THGKKYLEAVKQIDS-----EKLYQPEEAVSLLKKISY---TK
FDPTVEVHMKLGVDPRHADQMVRGVAMLPAGTGKEVKVLVFAQGEKVAEAEAAGADVV-G
LDDLIKQI-EAD-WLG------FDVAIATPDVMGKVGRLGKKLGPRGLMPSPKAGTITF-
--DLAKTIRDVKAGRVEFKVDRT-ALLHIPAGKLSFSEEALMQNISSILDSVVRARPS-G
AKGTYVKSVVLSSTMSPSIRLD-------------------------------VAAA-TA
LK----------------------------------------------------------
------------------------------------------------------------
-------------------------------------------------PQAMP--T-RQ
YRPTSPGRRGMSVSTFEEITKS-RPEKSLTVKL-----NKHAGRNN----QGKITTRHH-
GGGAKRAYR--IIDFK-R-N-KLGVPARVAAIEYDPNRTSRIALLFY--V-DGE--KRYI
IAPLGLHVGDRVEAG-PD---ADIRVGNALPLKNI------------PTGTTIHNIELER
GRGGQLCRGAGVGAQLMAKE-GDYALLRLPSGEQRQVHIMCMATIGQVGNVDHENQSLGK
AGRSRHLGRRPTVRGSVMNPRDHPHGGGEGRA-PIG-GQ-PQTPWGKPAMGFKTR-RN-K
RTDRFIVRR-RN-AG---R-----------R--------RKM------------------
------LNALLGRKVGMTQV-FG-PNGTAIPVTIIEAGPCVVTQVKTVASDGYEAVQLGF
-------EQKTTK--N----------------VTRPELGHLGHSLPLLKAQRKSLQTHQQ
EQRTENATETAEAET-----ATDK-KKNSKQIQKLLKVQANRQRRPGPSLGPFRVLREVG
L----D--NG---NEGVEL----GAEFDV-S-LFQDGESVDIVGTTKGKGFQGGVKRHGF
SG-GPKTHGQSDRHRAPGSIGSGTTPGRVLKGTRMAGQMGNVRVTAKKLQVLQADPERNL
LVVKGS-VPGANGGLLMIKKHVMR-M----------------------------------
------------------------------------------------------------
--------------------------------------------------PSTTVYNQAG
EA-VEQLELSEQ--------VFGV-AP-NMAVL-----HQVVTAQLVNRRQGNASTKTRS
EVK-GGGKKPYRQKGTGRARQG--------STR--APQFRHGGVVFGPR-P-HPYHHDVP
KKMRRLAIRSVLSDKVANEN-LIVIKDLV--L-DTPRTK-DMLTILSKLPS---S----G
GKKVLMMLPQR---DE-N---VLLSTRNISNAKVQHVS-SINVVELLKHDYLVMPMKTV-
------------RWI---------------------------------------------
----ELVF----------------------------------------------------
-----------GE----------------------GLSAEEASARI--------------
-------AED--------------------------------------------------
------------------------------------------------------------
-------------------------------VSASAGSEA--------------------
-------------------------M----------------------------------
------------A-----------------------------------------------
-----------------------------------------TAFKERYRQEV-VPALQKE
-----FSYK-NPMQVPGINKVVVNI-GMG-E-VIQNAKAMD-AAVADLAAITGQR-----
-----PVITR---------AKKSVA--AFKLREGMQIGCMVTL-----RGARMEYFLDKL
LNVAL--PRIRD-------------------FQ-GVSP-DAF------------DGRGNY
TLGLREQL-VFPEID--------YDKVDKLRGMEITIVTTATTDQEGRRLLAL----MGM
PFK----------------------------K----------------------------
------------------------------------------------------------
----------------------------------------------------------MS
RIGRSPIAVPPKVQLNWTDDNVVTVKGPK-GELSQKVD-----P--ELALKL-EDGQLTV
SRPSD-S-----R----EHRSKHGLYRTLINNMVIGVTTGYTKSLEIHGVGYRAAKVG-K
-N-LVILVGYSHPIEVQAP-EGVTLSVDGVDAATKA------------TKISVTGIDKQL
VGAVAADIRRVRKPEPYKGKGIRY--------AGEKIRRKAGKAGKV-----GGKKK---
------------M-----------------------------------------------
------------------------------------------------------------
-----------------------------------------------PTQAKAGKIEELT
DKLGRSSIAILVQTQ----GLTVKDMNELRKKMRDAKVEFLIAKNTLLRIASERNNMAN-
--VDH---KIFNGQTAIAFG-------YE-DEVA--AAKAVTDYIG--TS---K-VAVLK
SAIL-GG-RSL-TAEQVEGIGKIKGGKDQSKAEVVGTLQG------------PLASTYGL
-FT-APL-----------RD-----------LCYVLQARA-------EQQN---------
----SGTP----------------------------------------------------
------------------------------------------------------------
--AA----------------------EMM----------KTYS-----AKAADL------
-----------------QPNWYVIDA-----EGQILGRVATQIAQILRG---KHKPSFTP
HLNSGDFVVV--------------------------------------INAD--------
-----------KIAVT-G----NRLEQKIYYRH--SQYPGGLKKTTLRQTLEGR--FPER
ALEHAVRGMVMH-NRLGTQVMSRLKIYAGPT-HPHEAQ----------------------
------KPVIWT----------------------------------------GPEVLLKQ
AT----------------------------------------------------------
---------------------------------------------EA--------KM---
-------------------------------IQPQTRLKVADNTGAKEIMCIRVMS----
-------GSAKRYAEVGDVIKASVKQATPNGQ--VKKGEVVNAVVVRVSKEYSRPDGSHI
RFDENAAVIIAAGN--NPRGTRIFGPVARELREKNFTRLVSLAPEVL--M----------
---------------K-------LSDL-----RPAP-GSHKAE-R-R-VGRGHGSGRGKT
AGRGTKGQKA--RTGGHVNRS--FNGGQTRLSKRLPFVRGLGN-GTSVFRDDYTIINIVD
L-EL---------F-EAG-SQ-VHPEELAGQG-LMT-AAQGKGLIKVL--GDGEL-DRAL
TVHAHKFSASAKAKIEAAGGS-VEIIPTRVYE---------KTKRRKDEDKNTAEAEQ--
------------------------------------------------------------
------------------------------------------------------------
-------------------------------M--DES-L--Q------NFKPEQSSSATK
ASEVE---AQQ-PEVEEVAAEAPAKKGKGAKQPRTAQ-----------------------
----PAAVKKEKKSPVEQLAGISSNRKVAI--ARE-VGKIIAQRAKDKGIA---------
-QVVFDRGGYAYHGRVAAL------------------------------AEGAREVGL--
-----------------------DF------------------M----------------
-------------------QVRAIAKDVGIPPR---KMRLVTN------AVKGLRVNEAL
AILQFLPNAG-ATPVSKVVASAAANAENNYN-----LNPDDLYILNIVADDSFRIKRV--
--KPRSHGR----A-ARILRRFCH--VTV-----------IVS-----------------
------------------------------------------------------------
------------------------------------------------------------
----------------------------------------------DDPA----------
-----------------------------------------------------DAGRM--
------------------------------------------------------------
------------------------EITE-ILRQGIVTEKS-VKLQER-------------
---------------------------------------NQYTFKVALTANKIDVRRAVE
QLF-------K-VKVVAVNIMRM-PGKPRLIRR-RGAAPRPVEAREWKKAIVTLA-EGES
----I-DA--------------------------LK------------------------
------------------AMN------IKKGDRVVILAGK-------------D-----R
KKEGT-------VSRAL---------------PQAN---KV---IVE-------GLN-VV
KKHIRPQ---GQTR-QGGVIEKAMPLHVSNV-MLL-CTECGK--ATRVGI----------
-------------ERR---P--------LGADQKV-RPV-RVCKH--------CHKVI-A
DHTR--------------------------------------------------------
------------------------------------------------------------
------------------------------------------------------------
------------------------------------------------------------
----------------------------------------------S----MKQLLEAGV
HFGHQTRRWNPKMQQFIFMD--RNGIHIIDLQQTVTRLNEAYKFVEQLVADGGTLLFVGT
KKQAQEAVAEEAKRCGMFYVNQRWLGGMLTNFKTIQSRITYLRDLEMRRD-RGDFE----
-R-LPKKEVQHMQDEILRLERILGGIKDMRRLPSAIFIIDTRKERTAVMEARRLEIPIVA
LADTNSDPDEMDYPIPANDDAIRAVRLLCAKIADAAVEG---RRE------L--------
------E---------AQQKD--------------SEPG--------------D------
----------------------------------VEA--------------PAEFVA-PS
----------------EVVAPAAEATAPEAA-----------------------------
------------APQAEAEAPKA-----------------ETTATEAPQAEAP-------
-------KA------------------------------------EA-EA----AP----
---------AVEP-----------------------------------------------
----------------------------------ELVS-K--------------------
----------------------------------EAH----MGHKVHPNGFRLG--VVRG
---WQSRWYAER---------D-YKDILAEDFKIRQII----------TKELA-------
-------------------NASVSKIEIERTAA---DQVLVKVHTAKPGIVIGKSGEKVD
KLRNLLETK-TK-----------KRRVRMDIIEIRQPELDALLVGRSIAEQLEKRVSFRR
AMKQAVQKSMRA-NAKGIKVICGGRLGGAEIARTEKEVEGSVPLQTLRADIDYGQTEAHT
T--FGVIGIKV----WIYKGDIL-------------------------------------
------------------------------------------------------------
----------PSKR----------------------------------------------
-------------------------------RELAEAQ------V----EAAAQQNYASR
--D--RGDR-----R--GGER---RG----------RGDRPQQGADRGPRTP-----GDR
P-------RGGDRGPRPT-GDRPQRPPRPA-GD-----------RPQ-GERSPRP-----
G---------GDRG---PRPTGDRPQ--RP-------PRQPRPEQQTPVS---ESTAPAE
T-------------------VTKS---------------------TP-------------
------------DSSA----------TQSE------------------------------
M--------ARYT------GPVCKLCRR------------------EGVKLF---LKGDK
CMT-KC-T---LER--------RN---T-R-PGQHGAS---RV--------R-KE--SGY
AK--QLREKQRVRRTYG-VLERQFVKHFGAAATRPGK-TSENLLQILEMRLDNLVYRLG-
---LADSRAQARQLVNHGHFAVNGRK------TDIPSFIA---KPNDVITVRE---RSKG
TEYFKTRALLLA--QKG---VP-TWLSLNTNDLSGRVVTIPSRADLEL--PF-DEQMVVE
YYQ-R-MARIDAS-----------------------------------------------
------------------------------------------------------------
-------------------KL-NLEETV----VEV------SRVSKVVKGGRRFSIRALV
VVGDRNGHVGYGFGKAGEYTEAIRKGVEDAKKHLVEIPL------TGT-TIPFAVVCNFG
ASEVLLKPAAPGTGVIAGGAVRAVMESAGVRDILTKTLGSTNKANTVQACIAGLRELRSA
DV------EAARR--------GKTVVE-LLGKKRAEQLIAANAAAAEQAAAARAAREEEI
RESRAVSSNRR--ERG------GDRRGG-NDRGGNDRR-------------------GGN
DR-----GGSDR------------------------------------------------
------------------------------------------------------------
---------------------------RR-------------------------------
------------------------------------------------------------
--------MN-M--TDPIADMLTRI------RNAATARHTRVLIPA----------SKMK
LSLARVLK--------EEGYIKDIEI--LK-D----NPQ----GTLRLTLRYAEKK----
PV-VTQLKRVSKPGLRVYTKQ--ANIPRVRGGLGV--AIL--STPKGLMTG-----SNAY
KQGLGGEVICYV-----------W-----M-------A-------------D--------
---------------------------T--------------------------------
------------------------------------------------------------
------------------------------------------------------------
--------IKG-------EYYYGMGRRKTAVARVRVFPNG-----DGSITIN-GK-TAHN
YFGQRDTHLAAVAAPMRVLDLNN--YTLTVRVVGGGASGQAGAIRHGLARALVRLNPD-F
KLALRK-AGYLTRDP-RMKERKKPGLKRARKAPQYTKR----------------------
--------------MAT------GVK------------QRIRIRLKAYDHRILDQSAIQI
VDTAQQTGARV---------------------SGPVPLPTEINKY-------TVMRSPFI
-DKD--AREQFE-----------------------------------------------I
------------------------------------------------------------
------RTHKRLIDIID-----------------PTN-KTVEALTRLN-LPAGVDI----
-------EVK-----------------------------L----------M---------
---ADK-----------KKPT-AG------------------------------------
---KI-RRR--------ER----KSVPRGQ-A---HIQATFNN----TIVTLTDP-----
NG-NVLSWGSSGGQGFKGSRK---STPY-------------------AAQVTAETAARKA
M-E-HGLRQIDVFVKG--------PGSG---REAAIR-SLQQAGLSVTSITDVTPIPHNG
CRP-------PKRRRV----------------M----PTINQLV----------------
------RKG------------RSNKQK-------------KVKAPALLYSYNAL---KNR
TSRL--RGSPQKRGVCTQVRTMTPKKPNSAMRKIARVRL-SNQMEVTAYIP--GEGHNLQ
EHSVVLI------RGGRVKDLPSVRYHIVR--GTLDSEGVSKRRRGRSKYGAK------R
PKPGQAA----------------------------APTK-G-KRM-A-RIAGVDIPREKR
VEISL---CYIYGVGLTT--SRK--ILDRTRINPDT--RV----------KNLTEEEVNR
LREVID-------R--E-FKVEGDLRREVDMNIKRLIEINCY------------------
------RGMRH---RRNLPVRGQRTRTNARTR----------------------------
---------------RGPKR------TVAGK-----------KKAA--------------
--------------------------KK--------------------------------
------------------------------------------------------------
---------------------------------------------------------M--
----------------------------------------A----LTVEEKT--------
---------EIIADAR--VHE--TDTGSPEVQISILTNRINQLTEHLKIHKHD--LHSRR
GLLMLVGQRR---R------LLTYLSKK---SPERYRA--------------LVS-----
RLGI----RVKLGPR-------R-MTQQSNAI-----------------TPEQAMAA---
--------------------------------------AQKTSRRQQ-----KVGRVVSN
KTDKTIVVVVESLKKH-RIYKRTYKQTKRFHAHDENNIC------QEGDLVRIEESRPL-
SKLKRWRLVEI----VKHGSGIVPVEQVVA--EVDPNLK---------------------
------------------------------------------------------------
--------------------------------------------------DETAESA---
-------------------E-------MSRSRKKGPYIHESLRKKVLVMRK-TGDRR-VI
KTWSRASMIFPEMVGMTIGVHNGKTHVPVFI-SENMVGHKLGEFAPTRHYRGHA------
-----------------------GGKNEKTTNVR---------------------
>Dehalococcoidia_bacterium_SG8_51_3
---MTK------------HGKKYNEAAQMVDS-----TKTYAPDEAIELAKKAAH---VK
FDETVELHMRMGVDPRNASQQVRGVALLPYGLGKGVRVLVFAQGEAVRVAESAGADYV-G
GDELVKKI-EDG-WLE------FDTAIATPEMMGRVGKLGKILGRRGLMPNPKSGTVVP-
AEDLPRVIEDSRKGRVEFKLDRT-AIMHVPLGKVSFDSEKLMGNLTALIEAVMKAKPS-G
AKGQYVRTAVLTTTMGPGINLD-------------------------------LKPT-LA
LS----------------------------------------------------------
------------------------------------------------------------
------------------------------------------------------------
---------------------S-NPEKALTEPL-----KKRGGRNN----RGKMTVRHR-
GGGAKRKLR--VIDFK-R-D-KNGVPGRVAAIEYDPNRSARIALIYY--A-DGD--KRYI
LAPLGLNVDDTVISG-PD---AEVKPGNALPLNVI------------PSGTLIHNIEMEK
GRGGQMVRSAGTAAQLMVRE-GEFALIRMPSGEMRRIRGDCMATIGQVGNVDHQNIELGK
AGRKRLMGWRPTVRGSAMSPRDHPHGGGEGRS-PIG-LPGPKTPWGKPALGYRTR-KQ-K
ASDKLIVKG-RK-G--------------------------KM------------------
------FPGIIGKKIGMTQL-FQ-ENGETVAVTAIQAGPAVVTQVRSRERDGYEAVQVGL
-------VEKKVKESQ----------------LSSPERGHL-------------------
-----------------------------------------------RGLENVRFLREFR
A----A--D----TSAIKR----GDKVDV-G-FLKQGDLVNVVGISKGRGFAGVVKRHHF
SG-GPKTHGQTDRHRAPGSIGATTWPGRVLKGKRMAGHMGDRRVTARKLKVVQADPERNL
LLVKGA-VPGANGGLLVIEKV---------------------------------------
------------------------------------------------------------
--------------------------------------------G-----MKAEVYDLNG
EV-VEQIELNEA--------VFAL-PL-NEAVV-----HQAMVRQLANGRQGTASAKTRG
EVT-GSTRKLYAQKHTGRARRG--------DIK--SPLLRGGGVTFGPK-P-RSYRQSMP
KKMRRLALRCLLSAKLREGN-MRLLRELD--F-GEPKTK-DMVSVLSSLGI---D----S
--SALIVTAQS---TP-N---VTRSAANLAEVKVVPSA-LINVLDLLSYEMLVATVPAV-
------------RNI---------------------------------------------
----EEIW----------------------------------------------------
-----------GK-----------------------------------------------
------------------------------------------------------------
------------------------------------------------------------
------------------------------------------------------------
-------------------------M----------------------------------
------------------------------------------------------------
-----------------------------------------SRLKERYQKEA-VPALMER
-----HAYR-NIMEVPHLIKVVLNI-GLG-E-AIQNAKALE-SAEAELSAISGQH-----
-----PVITR---------SRRSIA--AFRLRTGMPIGMKVTL-----RGERMYAFLDRL
INAVL--PRMRE-------------------FS-GVSP-TAF------------DGRGNY
TLGFKEQI-AFPEID--------YDKIEKLRGLEIAIATTAKTDEEGRHLLEL----LGM
PFA----------------------------K-----DG---------------------
--------TE--------------------------------------------------
----------------------------------------------------------MS
RIGLLPVAVPPGTEVKV-NGSEVVAKGGK-GELSRRLH-----P--AISISL-KDGYLIV
TRPSD-S-----K----LHRSLHGLTRSLLANMVTGVSKGFEKVLEINGVGYRAQKTG-D
-K-LLLQVGYANTVEFSPP-PGISISV------EGT------------NRVRVTGIDKEL
VGETAAKIRAVRRADSYKGKGIKY--------EGERLRLKPGKSGKI-------GKK---
------------MP----------------------------------------------
------------------------------------------------------------
------------------------------------------------RGEKVQIVDELS
QVFSECSIGILTDYR----GLSTAEITDLRRSLRSSQISYRVVKNTLARFAAEKAGKSE-
--LVQ----FFEGPVAIAFG-------YG-DIVA--PTKVLADYLR--TQ---KTTLTIK
GGFA-GD-SIF-TPADIENLASLP-STEVLLGRILAGIQS------------PLYRLVNC
-LS-NPM-----------RG-----------LVGVLQARA-------KQLE---------
------------------------------------------------------------
------------------------------------------------------------
------------------------------------------------------------
------------------------------------------------------------
------------------------------------------------------------
---------------------------------------GG-------------------
------------------------------------------------------------
------------------------------------------------------------
------------------------------------------------------------
--------------------------------------------------------M---
-------------------------------IQQYTRLRAADNTGAREIMCINVLG----
-------GTRKRYARVGDIIVASVKKAIPSAA--TKKGDVVRAVVVRTAQPYRRPDGSYI
RFDENAAVILTDKN--NPRGTRIFGPVARELREKDFTKIISLAPEVL--M----------
---------------K-------QNEL-----RPPV-GAKHKR-K-F-VGRGNGSGHGTY
SGRGLKGQKA--RSGGGVRLG--FEGGQLALIKRLPRKR--GF-RN-IFKTEYNIVNVGH
L-AI---------F-APG-SE-VTPEELLRAG-LIG-SVDHP--TKIL--GTGDI-KHPL
VVSVDGFSSSAEKKIVAAGGS-IKQA----------------------------------
-----------------------------------------------------MK-----
--------------------------------AKDSKV-IR-KIRHRRVRQKVTGTV--A
RPRLCVFRSLNHIRAQLVDDSMGRTMVSMSTL--DAQ-V--R------D-----------
-------------------------------------------------S-SDEK-----
-------------------------GKSKK--AEV-VGALLAERALDKGIR---------
-KVVFDRGGYKYHGRIKAL------------------------------AEAARKAGL--
-----------------------EF------------------M----------------
-------------------QVRAFAKDTGIAVS---KVRPLID------LVRGKTVDEAL
TLLKFAPSPN-ARVVTKAVKSAAANAENNYQ-----MTPSDLKIISIYANEAPRLRRF--
--YPRARGR----T-SPVRKGSSH--ITV-----------IVA-----------------
------------------------------------------------------------
------------------------------------------------------------
----------------------------------------------DEEA----------
---------------------------------------------------------M--
------------------------------------------------------------
------------------------HIYE-VLRRPLITEKA-TSLKES-------------
---------------------------------------DKYAFEVGKKATQSQIKEAVE
KAF-------K-VKVSKVNVMRV-PGKTRRFGR------RQVTGSAWKKAVVTLE-PGHK
----I-TF-------FE--G-V------------M-------------------------
--------------------R------IRKDDTVVIIMGK-------------D-----R
GKKGK-------VRRAF---------------PNED---RV---VVE-------GFN-MI
KRHSRAR---RATR-QAGIIELEAPIHVSDV-MLV-CNKCGN--PTRVKF----------
-------------RFL---D--------DG------KKV-RICNS--------CREVI-E
M-------------------------------------K--------------VSEIRAL
SDEELTRKLEEAHEELFNLRFR---L-ATRQ---LG-NH-REIPRVKK-RIARIKTIL--
---------T------ERE-------LG--------------------------------
------------------------------------------------------------
--------T---------------------------------------------------
------------------------------------------------------------
------------------------------------------VR----------------
------------------------------------------------------------
------------------------------------------------------------
------------------------------------------------------------
------------------------------------------------------------
------------------------------------------------------------
------------------------------------------------------------
------------------------------------------------------------
------------------------------------------------------------
------------------------------------------------------------
-----------------------------------------MGQKVHPYGFRLG--VNQD
---WRTRWYS---E----K--S-YTKFLLDDLKLRRVV----------EQKC--------
----------------V--GGAVARVEIER-PG---DEVHVTLYSARPGILIGRGGQNVE
MLKSELEKV-SG-----------D-KIRLTVREVEHAELESALVARSIADRLQERIPFRR
AMRQASFRTLQS-GAKGIKIKCSGRLGGLEIARTETLRQGQMPLHKLRANIDYGFAEAHT
V--MGRIGVKV----WIYKGDII-------------------------------------
------------------------------------------------------------
----------P-EV----------------------------------------------
-------------------------------KE---------------------------
--EHATAE----------------------------------------------------
------------------------------------------------------------
-----------------------------------------------------TGEVP--
------------------------------------------------------------
---------------------------QGT------------------------------
M--------ARYT------GPVCRLCRR------------------FGDKLM---LKGEK
CATPRC-P---LER--------RN---T-P-PGGSPVTRGRRR--------G-GT--SDR
GL--QLREKQKLRVSYG-VLERQFRKSFREAKKRPGA-TGETLLTLLERRLDNVVYRLG-
---FADSRAQARQVVGHGHITVNGRR------AGIPSFLV---KSGDLIAWCE---PSRK
TEYYKRLAEETE--GRL---VP-NWLSLDKDSMTGKVLSLPAKDDLEA--KF-NVKAVVE
YYS-R-MKAVTRL-----------------------------------------------
--------------------------------AE-------------------------K
KTRID--------PT----EL-TLEEKL----LGI------DRVTKVVKGGRHLRFRALV
VVGDGQGHVGFGLAKAGAVPEAVRKAGATAKKRLIGVPI------KDG-TIPHEILAKFG
ASKILLKPAAPGTGLIVGSTARAVLELAGIKDVLGKSLGGSSKINIAKATMLALGNLRQG
EEAPNQPALTDVT--------ADEPGE---------------------------------
-----------------------------------EKVDET-------------------
----------------------------EM-PRGSRRV--------------------VK
RTPPPDAKYDSVTV-AKFINRIMLRGQKATAERVVYNALQ-RTADQ-V-------NS--E
-PAEALEQAIKNVAPLLMVKS------RRVGGATYQVPTEVVEEKGRALAMKWLI---TS
ARARSGKSMDEK---------LASELVDAVNGRGAAIKKRDDIHKMAEANKAFAHY-RW-
--------MT-V--SDPIADMLTRI------RNALMAKHEQVLVPS----------SRMK
LSIARILK--------EEGFITDYEV--VR-E----KPQ----RVIKVQLKYHDRNK---
PA-ITGMKRVSKPGLRVYVGG--KEIPRVFGGLGI--AIV--STSKGVRTG-----QQAW
RQGIGGEVLCFV-----------W-----M-------S----------------------
------------------------------------------------------------
------------------------------------------------------------
------------------------------------------------------------
------------------------------------------------------------
------------------------------------------------------------
------------------------------------------------------------
----------------E---------------------QKVRIKIKSFDHRLADQAVRQI
VDAVERTGAIV---------------------VGPVPLPTRIEKF-------CVIRSPNI
-DKD--SREQFE-----------------------------------------------I
------------------------------------------------------------
------RTHKRVIDVLQ-----------------PSS-KTIDALSQLD-LASGVEI----
-------DIK-----------------------------L----------M---------
---PR-------------------------------------------------------
------KRK--------TR----KKVSEGK-A---FIQSSFNN----TIVTITDV-----
EG-NVIAWGSSGTAGFKGSRK---GTPY-------------------AAQIAARDAAHRA
M-G-DGLHRVEVYIKG--------PGSG---REAAIR-ALQAAGITVTAIRDVTPIPHDG
CRP-------KGRRRV----------------M----PTINQLI----------------
------HKG------------RKQVSK-------------KTKSPALRFTFNAL---KNR
MIEG--KGSPQKRGVCTQVRTMTPKKPNSALRKIARVRL-TNQMEVTAYIP--GEGHELQ
EHSVVLI------RGGRVKDLPGVRYHIVR--GALDTSGVANRRQGRSKYGSK------M
AKEK-AE-----------------------------------TAM-A-RIAGVDLPKEKP
IWVAL---QSIYGIGSTS--SKH--IMAAAGIAPSI--RV----------KELSEEQVGQ
IRDVMD-------K--Q-YRVEGDLRREVQSNVKRLVEIGCY------------------
------RGTRH---RMRLPVHGQRTRTNARTK----------------------------
---------------KGPKK------TVAGR-----------GQKRG-------------
-------------------------MAK----------K-----------MAKKSKVVKA
-AKP------TKFK-------------------------------------VQQHNRCHL
CGRPRAYIRQFGLCRICFRRLALAGQLPGVRKSSW----------------------M--
----------------------------------------------DKDKKA--------
---------AIISDYQ--NKD--GDTGSTEVQVALLTERIKQLTNHMTENRHD--FHTQR
GLLKLVGQRR---R------LLNYLSRE---DVGKYNK--------------LIK-----
RLGL----R-----K-------M-SHP---------------------------------
------------------------------------------DKRKI-----REGLVVSN
KMAKTVVVAVETRAVH-PLYKKAIRVTKKYKAHDEKNAC------KPGDKVKIVETRPL-
SKEKRWRVAEI----VSAKE----------------------------------------
------------------------------------------------------------
----------------------------------------------------IVQTKP--
-------------------K-------MSRSVKKGPYIDAKLMKKVEAVIK-SKQKA-VI
KTWSRSSTILPQMVGLTVGVHDGRRHVPIFI-TENMVGHKLGEFALTRTFRGHV------
------------------------ARSERTSQVRSR-------------------
>Thermoflexus_hugenholtzii
---MGE------------RGKKYLEALKKVDR-----ERLYSPREALALVKETSY---TR
FDGTVEVHMRLGVDPRHADQQVRGVVVLPHGLGKRVRVLVFAAGEAARIAQEAGADYVIS
DDEGIKRI-QEG-WTD------FDVAIATPDMMPKVGRLGRILGPRGLMPNPRAGTVVN-
PEDLPRAIREAKAGRVEFRVDKT-ANLHVPIGKVSFSVDQLLENFAALMDAVKKARPS-G
LKGPYIRRVVVSATMGPGIKVD-------------------------------PVAA-QA
LEV---------------------------------------------------------
------------------------------------------------------------
--------------------------------------------------SAMP--I-KQ
YKPTSPGRRNATGDTFADITKD-RPEKSLVVSL----RKKSAGRNN----QGRITVRHR-
GGGHRRLYR--IIDWK-R-D-KHGIPARVVAIEYDPNRTARIALLQY--A-DGE--KRYI
LAPNGLTVGATLVSG-PE---AEVRVGNALPLANM------------PTGTQIHNIELTP
GKGGQLVRSAGAAAQLMAKE-GEYALVRLPSGEMRRVRIECMATVGQVGNLEHSLIKLGK
AGRSRHRGRRPEVRGAVMNPRDHPHGGGEGRA-PVG-MPGPKTPWGKPALGYRTR-NN-K
RTDKYIVRR-R-------S---------------------MT------------------
------IEGMLGRKLGTTQV-FD-AQGRLRGVTAVEVGPCYVTLIRTPEKDGYSAIQVGY
-------QE--DR--R----------------LNKPETGHL-------------------
-------------------------RAAGG--------------------LKLRHLAEFR
T----D--G----TATYSL----GDRLGV-E-LFEVGSRVDVTATSKGRGYQGGVKRHGF
RG-GPRTHGQSDRHRAPGSIGSGTTPGRVLKGTRMAGHMGAERVTVRNLEVVTRNDEAGV
IFVAGS-VPGPKGGLVRIRKARKV-S----------------------------------
------------------------------------------------------------
--------------------------------------------K-----MKLPVFDTAG
NR-IREIDAADE--------VFGI-EP-NGAVL-----HQAYVAQMANRRAGLANTKRRG
EVA-GSTIKIRRQKGLGRSRQG--------SIR--APHHVGGGSAHGPK-P-HSFAKQLP
RTMKRLALRSALSNHAQNGS-LLVVDGLA--A-PDGKTR-TVQAILDALKV---D----R
R-AIVV----SGEHNP-E---LTRAARNIENVKALPAQ-YLNVVDLLNAHHVVMSEDAV-
------------RKC---------------------------------------------
----ETLW----------------------------------------------------
-----------GG----------------------VNIKPQR------------------
------------------------------------------------------------
------------------------------------------------------------
---------------------------------GRTREAV--------------------
-------------------------M----------------------------------
------------P-----------------------------------------------
-----------------------------------------PRLKEKYQKEV-APALQQQ
-----FGYR-NVMQIPRITKVAVNV-GLG-E-ALQDANALD-RTAEQIMAITGQK-----
-----PIITR---------AKRSIA--NFRLRAGNPIGVAATL-----RGDRMYEFLDRL
IAAAL--PRIRD-------------------FQ-GLNP-NAF------------DGRGNY
SLGLREQL-IFPEVD--------YDRVDKVRGLQVTIVTTAKTDEEGRRLLEL----LGM
PFR----------------------------K-----N----------------------
------------------------------------------------------------
----------------------------------------------------------MS
RVGKKPIPIPPGVQVRI-EGSTVTVTGPK-GTLTQTFH-----P--SMQISI-EDGHLVV
RRPSD-D-----R----KHKALHGLTRALLANMVTGVTQGFQQHLRIEGVGYRAEPMG-K
-A-IVLYLGYSHPIIVEPP-EGITFEV-----NTRD------------RIITVSGIDKQQ
VGQVAAKIRALRPPEPYKGKGIRYTYWKGDHWEDEPIRRKAGKAGKA---------K---
------------MASMRSRLMGWARPLRRSGWLKVMMAMPGGSSRISKPRKEPVGNMGAS
GGGVCGGSVQAGGRACACPLGVMRIGYGGQSKSLRPQVPMRRVPAGARGECRKAPAEAEM
RCACRREGAGVCKGCPCRGGRDFSFLRVRVQPCAGETPPPERKEVGMPTPRKVAMLAEVK
DRIARASVAVSADYR----GLTVAQITELRRALRPTGAEVKVVKNTLAAMAAKEAGRAE-
--MAE----IVKGPTAMVFG-------FD-DPIG--PVKAFTEHLR--SK---RLNIEVH
GGWL-EG-RVL-SRAEVESLATMP-PKEQLIADVVSKLQS------------PLYQFSGL
-LQ-STI-----------RN-----------FAGLIDARA-------KQLE---------
------------------------------------------------------------
------------------------------------------------------------
---S----------------------AM-----------KTYV-----TKPADI------
-----------------RAEWWVVDA-----TGQNLGRLASRIAQILRG---KHKPYFDP
SQDCGDYVIV--------------------------------------INAE--------
-----------KVAVH-P----RHLDQKIYYRH--SGYPGGLKEIPLRRMLQ-T--HPER
VIQKAVWGMLPK-NRLGRRMLKKLKVYAGPE-HPHQAQ----------------------
----------------------------------------------------QPKPLPL-
------------------------------------------------------------
--------------------------------------------------------M---
-------------------------------IQQETRLKVADNTGAREILVIRVLG----
-------GSYRRYGYVGDVVVATVKDAIPTAT--VKKGEIVRAVIVRTAKEYRRPDGSTI
RFDDNAAVILDEFG--NPKGTRIFGPVARELRDKGFTKIISLAPEVL--M----------
--------------FG-------AHNL-----RPPR-GATHAK-K-R-VGRGNSSGHGTY
AGRGLKGQRS--RS-GKKLAYDAFEGGQFPFSRKFHVLR--GF-NN-KWRVPFQPVNLEA
L-ER---------F-DDG-AT-VTPETLKAAG-ILK-HLREP--VKIL--GRGEL-TRKL
NVAAHAFSATAKARIEAAGGT-ATVIAAA------------------P---------E--
------------SAE----KG----------S---------------------MSW----
--------------------------------EHPRDE-GR-RRRHLRVRKKVFGTP--E
RPRLSVFRSLKHIYAQIIDDTRGITLAAASTL--DPE-L--R------G-----------
-------------------------------------------------Q-LDGL-----
-------------------------TKTEK--ARL-VGRLIAQRALAKGIR---------
-KVVFDRGGYKYHGRVKAL------------------------------ADAAREAGL--
-----------------------EF------------------MAN--------------
-------------------RVRAVARYIRISPY---KARLVCN------LVKGMRAEEAL
DVLRFTPKKA-ARYVAKLIRSAMANAENNYG-----LSPADLYVVDIRADDGPRYKRV--
--RFAARGR----V-RPILKRTTH--LTV-----------VL------------------
------------------------------------------------------------
------------------------------------------------------------
----------------------------------------------EERV----------
-------------------------------------------------------SEM--
---------------------------------------------------------PS-
----------------------ELHPYA-VLIRPIITEKS-TILAGQ-------------
---------------------------------------DKYVFEVDPRANKAQIKEAVQ
LAF-------N-VRVADVNTINM-KGKPRRFG--RR---VVHR-PNWKKAIVTLV-PGDK
----I-EL-------FE--G-V------------MA------------------------
-------------------AK------IKRKDRVLVIAGD-------------D-----R
GAQGE-------VLRVL---------------RKEN---RV---VVA-------GVN-IV
KKHQRPRPTG-RGQ-VGGIIEFEAPIHISNV-MLI-CPKCNR--PTRVGFVVEGGRKLRQ
CKKCQATFVMRCVDRR---H--------PG------PPG-QISDA--------ARWRI-P
L-----------------------------------------------------------
------------------------------------------------------------
------------------------------------------------------------
------------------------------------------------------------
--------------------------------V-----T---P--VS----MKQLLEAGV
HFGHQTRRWNPKMRQFIFTE--RNGIHIIDLQQTVTRLEAAINFVRDVVASGADVLIVGT
KKQARETVEAEAKRAGLPYVNNRWLGGTLTNFRTIQQRIRHLRELEAAME-RGDFA----
-R-LPKREQLEIQNEIERMNRYFGGIKNMDRLPGAVFIIDTVKEAIAVSECVRLGIPIVS
LVDTNCDPDPIAYPIPSNDDAIRAIKLILGKIADAAIEG---RAM------R--------
------E---------S----GV----------APG--T--------------Q------
----------------------------------VEELA------------RSAEGA---
----------------------GVYTASPE------------------------------
-------------DEAPAE-----------------------------------------
-------AGT---------------RVTV-------------ISMQA--------A----
---------DAA------------------------------------------------
----------------------------------QTQA-Q--------------------
----------------------------------E------MGQKVHPHGFRLG--ILYD
---WESKWFAD--R----D----YTQKLHQDIDLRNFV----------LREL--------
----------------R--DAAISRIEIDR-NA---NLTTITIHTAKPGIVIGRGGAKVE
ELRNTLERY-TG-----------G-RVRVNIQEIRVPELDAYLVARSVADQLERRVAFRR
AIKQAVQRTMQR-GARGCRITISGRLGGAEMSRRETETQGRVPRHTLRADIDYGLAEALT
T--FGTIGVKV----WIYKGDVL-------------------------------------
------------------------------------------------------------
----------PQRA----------------------------------------------
-------------------------------ERPAEEP------A---PEPALVAPRAAE
--P--DGPA-----HTAISMEQ--------------------------------------
------------------------------------------------------------
-----------------------QAA----------------------------------
------------------------------------------------------------
-----------VREST----------EGAN------------------------------
M--------ARYI------GPVCRLCRR------------------EGEKLY---LKGER
CFTPKC-A---IER--------RN---Y-P-PGQHGRELQFRR--------S-RP--SDY
GL--QLREKQKLRRIYG-VLERQFRRYFEIAQRARGM-TGALLLILLERRLDNVVYRLG-
---FASSRAQARQLVRHGHFEVNGRK------VDIPSYQV---KPGDIIRVRE---SSRE
KEYFKALAERLE--GHR---PP-PWLQLNPQDLSGQVLRLPVREEIDT--RV-QEHLIVE
FYS-R-MSD---------------------------------------------------
--------------------------------NR--------------------------
-PERY--------EQP--GPE-ELSEKV----IYI------NRVAKVVKGGRRFSFSALV
VVGDGRGSVGVGLGKANEVPEAIRKGSAQARRNMVRIPM------KGG-TISHPVWVRFK
AAKVMLKPASHGTGVIAGGAVRSIMEAAGVTDVLAKTFGSRNPINVAQATIRGLATLQDT
DG------ARERR-------------------L---------------------------
-----------------------------------AIARGE-------------------
----------------------------QM-ARRTKP---------------------EK
RPIPPDPRYGNVHL-QMFINKLMRRGKKSVAEKVVYGALE-RIQNQ-T-------GR--D
-PLDVFQQAIRQATPVLEVKP------RRVGGATYQVPVEIRPDRRIALAMRWIL---NA
ARNRNGRSMSEK---------LAAELLDAANGTGAAIKRRDDTHRMAEANRAFVHY-RW-
--------MT-V--SDPIADMLTRI------RNANAARHDVVNIPA----------SKMK
IAIAKVLK--------EEGFIRDYQV--IE-EP--GKPQ----PNLRVELSYSGR---KQ
PV-LNGLQRVSRPGLRVYVQR--REIPRVYGGLGI--AIL--STPKGVMSG-----QEAR
RQEVGGELLCYV-----------W-----M------------------------------
------------------------------------------------------------
------------------------------------------------------------
------------------------------------------------------------
--------AEQ-------QYYYGTGRRKTAVARVRL-IPG-----PGAIIVN-GK-PMEE
VF-TREAHRVEILEPLRRLGRE-GRFSATIKCAGGGISGWAGAIQMGIARALVASDPS-L
KPLLKRPENLLTRDP-RMKERKKPGLKRARKAPQFTKR----------------------
--------------MAR---------------------QQIRIKLKAFDHRLLDQSARQI
VEAAERTGAAV---------------------AGPVPLPTSIEKF-------TVIRGPHI
-HKD--GREQFE-----------------------------------------------I
------------------------------------------------------------
------RTHKRLIDIIE-----------------PTS-KTVDTLMRLQ-LPSGVDI----
-------EIK-----------------------------L----------M---------
---ADQK---------RADQKRGADKN---------------------------------
--RRP-KRR--------ER----KSIPRGR-A---YIKSTFNN----TLVTLTDP-----
NG-NVIAWASAGASGFKGSRK---GTPF-------------------AAQMASENAARRA
M-E-HGLQSVEVYVRG--------AGSG---REAAIR-SLQAAGLTITAIRDVTPIPHNG
CRP-------PKRRRV----------------M----PTINQLV----------------
------RKG------------RIKKTK-------------KSGAPALLFSFNSN---TGK
LTKSARRGNPQKRGVCTQVRTQTPKKPNSALRKVARVRL-VNGIEVTAYIP--GEGHNLQ
EHSVVLV------RGGRVKDLPGVRYHIVR--GALDAAGVNNRKQGRSKYGTR------K
NAQPAAGR----------------------------------KRM-A-RIAGVELPRDKR
VEIAL---TYIFGIGRSL--AKR--ILQQTGVNPDK--RV----------KDLTESEVNI
LRETIE-------R--N-YKVEGDLRREIAMNIKRLIDIGCY------------------
------RGLRH---KMNLPVRGQRTRTNARTR----------------------------
---------------KGPRK------TVPGR-----------GRKRG-------------
-------------------------AKK----------K-----------MASKGIVNRD
-LRRREL--YEKYAGKRIALKAELKKAWGDPKRVAEIYAEL-RKLPLNSSPTRLHNRCLV
TGRPRAYIRKFGLSRITMREYAHRGLLPGVTKSSW----------------------M--
---------------------------------------------LTKERKT--------
---------DLIKEFG--THP--NDTGSPEVQVAILTERIKYLTEHLKVHKHD--YHTRR
GLLKLVGQRR---R------QLRYLNSR---DVNRYRE--------------LIA-----
RLGL----R-----R-------M--G----------------------------------
------------------------------------------SQRV------LQGTVVSN
KMQKTVVVAVERKKTH-RLYHKVVTVTGRYKAHDENNEC------RLGDIVRIQECRPL-
SKEKRWRVIEI----VSRGDVAEVAPEAIG------------------------------
------------------------------------------------------------
-----------------------------------------------RDIEVTTQVAPKS
EV----------------SA-------MSRSTKKGPFVHPKLEKKVMAMRN-AQNRT-VI
KTWSRASTILPEMIGLTIAVHDGRRHVPVFI-TENMVGHRLGEFAPTRTFRGHV------
-----------------------AK-SDKQSKVRR--------------------
>SAR202_cluster_bacterium_Casp_Chloro_G2
---MVK------------HSRRFSAVAEKVDE-----DRTYTPIEAMELLKEVST---AK
FDETVELHIRTSVDPRHADQMIRGVCSLPHGLGKTIRVVVFAGAEGAEEARAAGADFV-G
EDDLIEKI-EGG-WSD------FEVGLATPQVMPKIGKLGRVLGRKGLMPNPRSGTMVQ-
PQDLPRAIQEAKGGRTEYRTDRA-AIIHSAVGKVSFEADKLVENLAALTDAIMRDQPA-S
MKGPFFRSAYLTSTMGPSVQLD-------------------------------IPAL-QA
LKS---------------------------------------------------------
------------------------------------------------------------
--------------------------------------------------QEMP--L-KN
LKPRTPGTRNAVRPSFEELTAT-KPEKSLVEAK-----QNHAGRNN----RGRITTRSR-
GGGSRRMYR--KVDFK-R-I-KDGVPGRVKSIEYDPNRTTRIALIYY--V-DGE--KSYI
LAPHGLEVGSLVQSG-PD---AEISLGNCLPLANI------------PTGTVVHNMELTP
GRGGQIVRGAGTGAQLLSRE-GEYVLVRLPSGEMRRVLLRCRASVGQLSNPDHKNESLGK
AGATRHKGRRPQVRGVAKNPVDHPHGGGEGRS-PIG-MPGPKSPWGKPTLGYKTRRKK-K
ASSKFIMRR-T-------------------R--------RRM------------------
------LQGYLGKKIGMTQI-YR-EDGRVVPVTVIQAGPCVVTQVKTKETDGYEAVQLGF
-------GDVK----R----------------RNKPESGHL-------------------
-------------------------KDS----------------------RLSRFLREVT
A----D--D----PTEFQV----GQSVGV-D-IFAAGEKVDVIGTSKGRGFAGVMKRWGF
GG-GPRTHGQSDRSRAPGSIGGGTTPGKVYKGLKMAGHMGNRRITVKGLEIIEVDAERNL
LLVKGG-IPGATNSLVQIRR----------------------------------------
------------------------------------------------------------
------------------------------------------IGA-----MQVAVKNQSG
DT-LDNIELNDA--------VFNV-PM-NQSLV-----HQAMVIYQGNKRQGTHDTKTRA
QVS-GGGRKPWLQKHTGRARQG--------STR--APQWRHGGVVFGPH-P-RSYRAALP
KRMKRQALRCVLSDKARQSR-LFCLDSTS--T-IDGKTK-SMAQLLENLAV---G----G
--SALVVTMGT---VT-E---VVQSAHNLKKIWTIPVN-QLNAQELLARDTVIMTVEAA-
------------RWA---------------------------------------------
----EETLAVE-----------------------------------PHGRR---------
-----------GA----------------------RWASG-------------------G
TAEPEA-AD---------------DEAVSV------------------TEDT-ATAVAEE
ET-KPRPRRRSA-----TPAAAAGTADP---------TEAPAEE----------------
--------EAPKPRTRR----------R-RATAAAGEEAA--------------------
-------------------------P----------------------------------
------------ET------------------------ASQDAPT---------------
----------G----DSSEE-Q---------------------------------AMVQE
-----FNYD-NTMEVPRLQKIVLNI-GVG-E-ALTNGRAME-AASNDLTIISGQK-----
-----PVITR---------AKKSIA--GFKIRQGNAIGTAVTL-----RGARMYHFLDRL
INTAL--PRIRD-------------------FR-GLQR-RGL------------DGRGNY
TIGIREQI-IFPEID--------YNQIDKIRGLQVTIATTAKNDAEAIRLLEL----YGM
PFI----------------------------K-----DTVE-------------------
-------AMN---------------------EKKQ-------------------------
-------------------------------------------------------EKTLS
RIGRKAIPVPDGVQVEV-QYGGVKVTGPR-GTIEQKYH-----P--EVVVKV-GDGEILV
ERHSD-N-----K----FHHSLHGLTRSLISNAVIGVSEGFTRTLEIMGVGYRVAAAG-N
-G-IILNVGYSHPVEMHPE-EGVTLEV------EGP------------TRIHVRGIDKQK
VGQLAANVRRVRPPNTYKEKGIRY--------SDETLHFKPGKAA---------ARKA--
------------M-----------------------------------------------
------------------------------------------------------------
-----------------------------------------------PTQQKIDRVQELK
DRLERSAITMTTSYA----GISVNQMTELRRAMRNGGVEFNIVKNTLFSLAADAAQRPQ-
--LKE----IINGPTAVAIG-------FD-DPAV--AAKVLADFIR--TG---GTPLAIQ
GAVMGDG-AVM-NAAQVTSLALLP-PKDQLIAMLLGTMQA------------PIAQLLRV
-MN-GPL-----------QA-----------FGNVLQARV-------RQLEE--------
---EGPAPV---------AEPEPAPEPE--------------PAAEAP-----------E
ASAASEPEAAAAE--DAPADEQPAA------------------DENETKPEPAPEAESDG
ETES----------------------EM-----KRT---STYF-----AKPGDT------
-----------------AERWRVIDA-----QGQTLGRIARNIAIALQG---KDKTSYTP
HTLTGDFVVV--------------------------------------TNAA--------
-----------DLKVT-G----KKLDQKMYYRH--SGYVGNLRTFRLRDLMD-S--KPDR
VLELAVKGMLPK-NHMGRQMLRRLKVYSGPD-HPHEAQVTG-------------------
----------------------------------------------------HPVAEPPT
TDA---------------------------------------------------------
--------------------------------------------------------M---
-------------------------------IQTYTRLKVADNSGAKVIRLINIPG----
-------SSRRRYAHVGDIIVCNVREAAPNSP--VRKGEVVKAVVIRQAQPRRRPDGTYI
KFDDNAAVLIADDQ--LPRGTRIFGPVARELRDKGFMRIVSLAPEVV--M----------
---------------M-------EHQL-----APSK-GARKSR-K-R-IGRGDAAGQGST
AGRGMKGQKS--RSGGGPPIW--FEGGQLPLIKGLPMKR--GF-HN-PFKTYYSLIKLTT
L-DL---------F-DAG-ER-ITPELLLEKG-FLR-NLNLP--VKIV--GDGEI-SKAV
TVVAARFTRSAKAKIEAAKGT-AEETSA--------------------------------
-----------------------------------------------------MPK----
--------------------------------DKNAKS-LR-KIRHVRLRNKVSGTP--E
RPRLAVFRSLQHIYAQVIDDTTGTTLVAASSA--DAI-K--E------A-----------
-------------------------------------------------G--GPIT----
-------------------------PKIAA--SAA-VGKLVAERAQAAGVT---------
-QVVFDRGGCKYHGRVKAL------------------------------AEATREAGL--
-----------------------KF------------------M----------------
-----------------P-PVKALAKSLGTSQK---RLKPILD------LVRGQRVDDAL
NSLNLLPSPW-AKSVAKVVASAAANAENNML-----MDRDNLRIVHISADNAKSIKRF--
--RPRARGR----I-GRIIKRSSH--VMV-----------VVD-----------------
------------------------------------------------------------
------------------------------------------------------------
----------------------------------------------EDEN----------
------------------------------------------------------RS-M--
------------------------------------------------------------
------------------------DIQH-VLLKPTITEKS-TLLQES-------------
---------------------------------------GKYTFHIAPQANKVEVKEAVE
KNF-------S-VTVLDVNITKL-RGKKKRYGA------RITQRPDTKKAVVTLK-QGDR
----I-NL-------IE--G-L--------------------------------------
-------------------MR------VRTGDNVLVIAGK-------------E-----K
GKTGR-------VERQD---------------RENE---RV---VVE-------GVN-LV
TRHMKPR---PGVS-QGGRIQKEASIHASNV-VLI-CNKCNA--PTKPKT----------
-------------VFL---D--------TG------SRV-RSCTK--------CQEVI-D
DAR----------M------------------------R--------------AHEIREL
SNDQLYEELEKAGRELMNLRFR---A-ATNQ---LP-DS-NEPNTVKK-TIARLRTVI--
---------K------ERQ-------IQ---EAGM-------------------------
---------------------------------ATAT-----PEPPR-------------
-----------A-----------PAPHAIPQRE----------H-LT----MKALLEAGV
HFGHQTRRWNPAMKRYIFTQ--RNGIHIIDLQQTLGMINNVYQEMVDLVSKGGKVLFVGT
KRQAQEVIQSEAERCGMLYVNQRWLGGTMTNFQTIKTRIAYMLELQQKRD-QGYFR----
-L-LPKKEGVKLRDTLNRLEKYFTGVRDMTEVPKAIFVIDIGREDICIAEAQRMGVEVFA
IVDSDCDPNKVDHIIPGNDDAVRSIRLITNRMASAVLEG---LAQ------R--------
------E---------ALLQAQL-------------EEA--------------A------
---NADQSQFMTAYVSPDDD--------------DEEEGLPEMEG-----LDTTTVA-DV
---------------LPSAPAA----PVTQA-----------------------------
----------------P----------------------------EAVVAE---------
-----PVAEA-------------------PAPEAV---------VAD-PI----AE----
---------AAAPE----------------------------------------------
-EPA---------AEE----------------PSEGQK-D--------------------
----------------------------------E------MGHKTHPYGFRLG--IIKD
---WKAHWYAGN-S----S--S-YRDLVTQDLRLRDSI----------KNEYKAF-----
----------------S--DAGIAKVEIDR-GA---QDSVINIHSARPGILIGRDGERVK
NLRAKLEAI-TE-----------S-RIQLNIVEIEHPETNAYLVGRNVAEQLERRVAYRR
AMRQAAQRCMQA-GAEGIKIIIKGRITGSEIARVEKLMIGRVPLHTLRADIDYSLAEAHT
A--MGQVGVKT----WVYHGEVL-------------------------------------
------------------------------------------------------------
----------PPRA----------------------------------------------
-------------------------------EEV-EEL-----DN---IEVTVQAEDIEE
ALGAVE------------------------------------------------------
------------------------------------------------------------
------------------------------------------------------------
------------------LE-------------------------NPE------------
------------------------------------------------------------
M--------GRYT------GPSCRLCRR------------------SGEKLF---LKGDK
CFTPRC-A---FEK--------RR---N-P-PGDISR----RR--------R-RP--TDY
AV--HLREKQKAKYIYG-VMEGQFRRYMTNAFNTPGV-TGMNLLRSLERRLDNVVFQLG-
---FSDSRKQGRQTVLHGHFRVNGNK------TDVPSYQV---RPGDVISWKE---SIKT
TDFYAGRIDGIP--KRP---IP-AWLSLDQSEMTGTVVSLPADEDLQA--IV-DSRLIVE
FYS-R-MVQAPNRF-----------------------------------FS---------
-------------------------------DRD-------------------------R
-GRGR--------DED---TG-GFTERV----VFT------RRISKVVKGGRRLRFNALV
VVGDGQGQVGAGLGKALVIPDAVRKGNAVARRETVTIPL------IGS-TIPQKITVKKG
ATIVMIKPAREGTGVIAAGAMRAILELGGVKDVVGKSLGSRNPINIVYATMEALRQLKDP
EV------EIARRL-------GR-PVP---------------------------------
--------------------------------SK-EQPAKEVPVEA--------------
-----------------------------M-SRRRAA---------------------EK
REIAPDPRFNDVEL-ARFINRVMIKGKKSIAQRITYSAFD-IIQAE-S-------NR--E
-PLEVFQQALRNATPAVEVKP------KRIGGSTIQVPTELRATRSEALAMRWII---RG
ARARNGMPMMRG---------LAQELMDASRGEGSAVRRREELHRMAEANRAFVHY-RR-
--------MP-V--TDPIADMLTRI------RNAIQVRHDSVSLPH----------SKMK
LALAKILK--------DEGFIRDFDIP------R-AQAH----PTIRLHLTYREGRQ---
PA-ISGLKRVSKPGLRVYVGK--GEIPRVYGGIGL--AIV--STSKGVMAG-----RNAW
RQGVGGELLCYV-----------W-----M-------V-------------Q--------
---------------------------AE-------------------------------
------------------------------------------------------------
------------------------------------------------------------
--------ANQ-------TYFYGTGKRKTAIARVRLYLDD-----GGPILVN-GK-PMDE
FF-NWAPWQKTINEAFRISDTV-NKFRVVVKVAGGGVNAQSEAIRHGIARALVVYDAT-L
KPSLRR-AGLITRDA-RIKESKKYGLKRARRAPQYTKR----------------------
--------------MVT--------R------------QKVRIILKAFDHKMLDLSTGQI
VETAERTGARV---------------------AGPVPLPTHIRRF-------CVIRGPHV
-DKD--SREHFE-----------------------------------------------I
------------------------------------------------------------
------RTHKRLIDILE-----------------PTS-KTIDSLTRLN-LPAGVDI----
-------SIK-----------------------------L----------M---------
---P------------------RP------------------------------------
---RT-RRR--------ER----RSVPQGR-A---YIYSTFNN----TLVSLTDP-----
QG-NVIATASAGTVGFKGSRK---GTAF-------------------AAQRAAEQAARKG
M-D-SGLRQIDVLIKG--------PGAG---REAAIR-SLQGAGLFVTSIRDVTPIPHNG
CRP-------PKRRRV----------------M----PTVNQLV----------------
------RKG------------RKPVHK-------------KTKAPAMHWVQNSL---TNR
VKWG--PGCPQRRGVCIQVRTMTPKKPNSALRKIARIRL-TNGVEVTAYIG--GEGHNLQ
EHSVVLI------RGGRVKDLPGVRYHVVR--SALDCEGVPDRRRGRSKYGAI------K
PRD-----------------------------------------M-V-RIAGVDVPDRKR
AHVAL---RSIYGIGPKI--AEE--ILIKAELDPVIPPRM----------IELTEAQVDR
IRELVD-------R--D-YINEGDLRREVNQNIRRLIEIGTY------------------
------RGLRH---RRNLPVAGQRTKTNARTR----------------------------
---------------KGPRR------TVAGR-----------GRRTG-------------
--------------------------G-----------K-----------MAKTSMVQKW
-LRE------PKFK-------------------------------------VRGYNRCHK
CARPRAYNRYTGLCRICFRGMALNGELPGVRKASL-------------------------
------------------------------------------------------------
------------------------------------------------------------
------------------------------------------------------------
------------------------------------------------------------
-------------------------------------------MRKV-----RVGAVVRN
SQDKTAIVEMVWKQRH-RLYRKQVRRVARFYVHDPENKC------VLGDTVRIEETRRI-
SKSKHWRLMAI----LERKQIAEVRPIDVET-DVSQEITQPR------IAAAEARAAEDD
SSGD-----------TADNAM-EASAVEELEV----------------------------
-------EEPEADDASD---EELVAEEEPVEAE---------------------EDAEAD
DSESGDEG------EQEEKE-------MSRSIKKGPYVHPKLMKHVEAVQR-SGANT-VI
RTWARASMIMPEMVGLTIGVHDGRRHVPVFI-TENMVGHRLGEFSPTRTFRGHI------
------------------------SRSERTSRVR---------------------
>SAR202_cluster_bacterium_Io17_Chloro_G2
------------------------------------------------------------
------------------------------------------------------------
------------------------------------------------------------
------------------------------------------------------------
------------------------------------------------------------
------------------------------------------------------------
------------------------------------------------------------
----------------------------------------------------MP--L-KN
LRPVTPGTRNAVRPSFEEITRS-KPEKSLLERK-----IKHSGRNN----RGKITTRSR-
GGGSRQMYR--KVDFK-R-K-KDGVPGKVISIEYDPNRTTRIALIYY--V-DGE--KSYI
LAPLGLSPGDMIESG-PQ---AEIRPGNCLPLQNI------------PTGTVVHNLELTP
MRGGQLARSAGSGAQVLSRE-GEHVLIRLPSGEMRRILLVCRATVGQLSNPDHKNESLGK
AGARRHLGRRPQVRGVAKNPVDHPHGGGEGRS-PIG-MPGPKSPTGKPTLGHKTRRKN-K
ASESLIIRR-G-------------------R--------RRM------------------
------IKGFLGKKVGMSQV-FR-EDGIVVPVTVVEAGPCVVTQIKTQDTDGYEAVQLGF
-------GEVK----R----------------SNKPMIGHF-------------------
-------------------------RNS----------------------RPARYVKEVK
A----D--N----VNEFQV----GQNLNV-D-VFQAGEFVDVIGRSKGRGFSGVMKRHGF
GG-GPRTHGQSDRARAPGSIGGGTTPGKVYKGMKMAGHMGNRRITVKGIEIIQVDAERNL
LLLKGG-VPGSVNWLLEIRRSVKP-AVDPV----TLF-GQVRQAPPAEVPDNEGPEVSEG
D--GEGTAV-------QQPENQEPDVQETESEEADAQASED--------------QTPED
QTPEDQTPEDQTPGDQANA-----------DPESE-----EQKPE-----MEVAVISQSG
QV-VDTVNLNDA--------VFNV-PM-NHALV-----HQALVGYQLNKRHGTHDTKTRA
QVS-GGGRKPWIQKHTGRARQG--------SIR--SPQWRHGGVVFGPH-P-RSYRKALP
KRMRRTALRCVLSEKAREGL-LVCLDSFD--T-VNGKTR-SMVDLLNNLGI---N----G
--SALLVTQGS---QD-G---VVRAAHNIQKIWTLPVN-LLNAQELLSRETLVITLDAV-
------------RWA---------------------------------------------
----EESLASD-----------------------------------PHGRR---------
-----------GS----------------------SAVGSAQQ----------PVLEVEQ
EVEQEA-AG---------------------------------------PEAS-SPEPAQE
QP----------------------------------------------------------
--------ESDP-----------------------ASEAG--------------------
-------------------------S----------------------------------
------------------------------------------------------------
---------------DEAGE-E---------------------EQSMYRSEI-IPSMMRD
-----FGFT-NPMEVPRVQKIVLNI-GLG-E-ALTNGRAME-SATRDLGTIAGQK-----
-----PVITR---------ARKSIA--GFKIREGNQIGTSVTL-----RGARMYHFLDRF
INTAL--PRIRD-------------------FR-GLPR-RGF------------DGRGNF
SIGIREQI-IFPEID--------YNQIDRLRGLQVTITTSARNDSEAIRLLEL----YGM
PFI----------------------------K-----ETMS-------------------
-------G-NG--------------------VQGE-------------------------
-------------------------------------------------------ERTLS
RIGRKPIPVPAGVVVDI-GTGEVTVKGPL-GTLTQTYH-----P--EVNVSL-EDGNVIV
ERLSQ-R-----K----FHRSLHGLTRSLIANAVTGVTQGYTKTLELMGVGYRVQEAG-N
-G-ITLSVGYSHTVDIHPP-EGVTMEV------EGN------------NRVHVRGINKQQ
VGSLAAQVRRVRPPNAYKEKGIRY--------SDEVLHLKPGKAA---------ARKA--
------------------------------------------------------------
------------------------------------------------------------
------------------------------------------------------------
------------------------------------------------------------
------------------------------------------------------------
------------------------------------------------------------
------------------------------------------------------------
------------------------------------------------------------
------------------------------------------------------------
---------------------------M-----KRT---STYF-----AKSGEV------
-----------------PANWRVIDV-----DGKVLGRVARDISMVLQG---KDKPTYTP
HTLTGDFVVV--------------------------------------LNAA--------
-----------KIKVT-G----RKPEQKMYYRH--SGYVGNLKTTSLRVMME-T--HPER
VIQLAVKGMLPR-NNLGRQMLTRLKVYAGDQ-HPHEAQVKG-------------------
----------------------------------------------------SENRQN--
------------------------------------------------------------
-------------------------------------------TSDE--------GM---
-------------------------------IQTYTRLTVADNSGAKVIRLINIPG----
-------SSRRRYAHVGDIVVCNVREAAPNSP--VRKGEVVRAVVIRQAQGRRRPDGTYI
KFDDNAAVLLLENQ--LPRGTRIFGPVARELRDKGFMRIISLAPEVV--M----------
---------------M-------EHKL-----APPR-GARKRR-K-R-IGRGDAAGQGST
AGRGMKGQKS--RAGHSRQIG--FEGGQLPLIKGLPMLR--GF-TN-IFKTYYSLVGLEA
L-NG---------F-DDG-QR-ITPEDLVQRQ-ILR-NLKQP--VKVV--GNGEI-TKAV
TVAAHRFTRSARERIEAAGGR-VEEL----------------------------------
-----------------------------------------------------MPK----
--------------------------------DRNAVK-LR-TVRHARLRKKLSGSA--T
RPRLCVFRSLRHIYAQVIDDTAGNTLAAASSH--E-A-V--K------P-----------
-------------------------------------------------G--DG-A----
-------------------------SKIGA--AAA-VGKLVAERAKAVGIT---------
-TVVFDRGGYKFHGRVKAL------------------------------AEATREEGI--
-----------------------LF------------------M----------------
-----------------P-PVRAFAKSLGASQK---RLKPILD------LVRGQPVNDAI
NTLGLLTSPW-AKTVSKVVQSAAANAENNMM-----MDRDTLKIVRITADRGTPLKRF--
--RPRARGR----M-GRILKPTCH--LTV-----------VVN-----------------
------------------------------------------------------------
------------------------------------------------------------
----------------------------------------------DQ-E----------
------------------------------------------------------EA-M--
------------------------------------------------------------
------------------------DIHR-VLIKPTITEKS-TLLQES-------------
---------------------------------------GKYTFRVAMNSNKVEVKQAVE
QSF-------N-VTVLDVNMTKL-RGKQKRYGP------RFSKQPDVKKAVVTLK-SGDR
----I-DL-------VE--G-V--------------------------------------
-------------------MR------IRSGDTVLVVAGK-------------D-----K
GKTGR-------VDRQD---------------TKAN---RV---VVE-------GVN-MI
TRHVRSR---PGVR-QSGRIQQEAAIHVSNV-VLL-CNKCNQ--PTKPRT----------
-------------VFL---E--------TG------SRV-RSCPK--------CQEVI-D
DVG----------M------------------------S--------------ISETRAL
TDEQLKEELAKSYQELMNLRFR---A-ATNQ---LP-NT-NLPRLLRK-SIARLQTVM--
---------R------ERQ-------L----VEGMVEALEAPV-----------------
------------------------------------------PAPVP------------A
ATP-----VPAE-----------VQPAVNTSRE----------P-IT----MKSLLEAGV
HFGHQTRRWNPQMKRYIFTQ--RNGIHIIDLQQTLGLIHEACRAMTQLVADGGKVLFVGT
KRQAQEVVQGEADRCGMWYVNQRWLGGTLTNFQTIRTRISYMLELQQKRD-QGYFR----
-V-LPKKEAVKLRDTLNRLEKYFTGLRDMNELPKAMFVIDIGKEDICIAEARRMGIEIFA
IVDTDCDPDKVTHSIPGNDDAVRSIRLITGKLANAALDG---LAQ------R--------
------E---------AMLEAER-------------EEM--------------AL-----
---AEQEALMLTEQ-EEEAL----------DG-AVEMSQASESFG------ESSGESSGD
---------------GDLTHAVF--SPEDFT-----------------------------
----------------ASREEA----------------------LEDILAD---------
------------------------------------------------------------
-----------PPL-------------------------------------------VNE
DSDL------------SLDG------------DDTEKA-G--------------------
----------------------------------A------MGHKTHPYGFRLG--IIKD
---WKTHWYANN-A----T--S-YRRLVLEDLRLRDSI----------RDEYKGF-----
----------------A--DAGISRVEIDR-GA---QDSVINIHSARPGILIGRDGERVK
NLRGKLEEI-TQ-----------K-RIQLNIIEVEQPEIDAYLVGRNIADQLERRVAYRR
AMRQAGQRAMQG-GAQGIKIIVKGRISGSEIARVEKFMLGRVPLHTLRADIEYALAEAHT
A--MGRVGVKV----WVYKGEIL-------------------------------------
------------------------------------------------------------
----------PPPP----------------------------------------------
-------------------------------EVV-EEL-----ET---IEVTVQAGEPDE
--EIL-------------------------------------------------------
------------------------------------------------------------
------------------------------------------------------------
------------------LD-------------------------DDI------------
-----------------------------I------------------------------
M--------GRYT------GPSCRLCRR------------------AGEKLF---LKGDR
CFTPRC-A---VEK--------RR---N-P-PGNVSR----RR--------R-RP--SDY
GV--HLLEKQKAKYIYG-VLESQFRRYMTEAFNTPGV-TGLNLLRTLERRLDNVIFLLG-
---FADSRKQARQMVLHGHFKVNGVK------TDIPSYLV---KEGNQIGWKE---SDKA
TDYYKERTDGLP--KKP---VP-AWLMLDTTEMSGQVISMPADEDLKQ--TI-DSRLIVE
FYS-R-MQSY--------------------------------------------------
------------------------------GDRG-------------------------S
FGRQR--------FEE---TG-GFSERV----VYT------RRIAKVVKGGRRMRFNALV
VVGDGEGQVGAGLGKALVIPDAVRKGNAIARAGVLQVPL------KGS-TIPQMITVKKG
ATIVIIKPAREGTGVIAAGAMRAILELAGVKDVVGKTLGSRNPINIVYATLEALRQLRDP
EV------ELARR--------AT-AMA---------------------------------
--------------------------------AA-APPPRREPAPA--------------
----------RN-----------------M-SRRRPA---------------------VL
REIPPDALYGNLEL-AKFINRLMQRGKKTTAQRIVYKAFE-IIQEQ-S-------NR--D
-PVEIFEMAMRNATPMVEVKP------KRVGGATYQVPTELRRNRSEALAQRWLI---RG
ARARAGMPMRNG---------LAQELMEASRGEGSAVRRKDELHRMAEANRAFVHY-RR-
--------MP-V--TDPIADMLTRI------RNAIQMRHDSVTMPH----------SKMK
VAIARIFK--------EQGFIRDFDTP------R-GKLH----QMLRVHLSYREHRE---
PT-IVGLKRISKPGLRVYVGR--GEIPRVYGGLGI--AVV--STSNGVMSG-----RQAW
REGVGGELLCYV-----------W-----M-------V-------------E--------
---------------------------AS-------------------------------
------------------------------------------------------------
------------------------------------------------------------
--------TEQ-------QYYYGTGKRKTSIAKVRLYLDD-----GGPILIN-NK-PMDE
YF-NWKPWQDEILEPFKISDTL-NRFRVVVRVIGGGVHSQSHAIRHGIARALVVYDEN-F
KSGLRR-AGFITRDA-RIKESKKYGLKRARRAPQYTKR----------------------
--------------MVT--------R------------QKVRIILKAFDHKMLDLSAGQI
VETAERTGARI---------------------AGPVPLPTHIRRF-------CVIRSPHV
-DKD--SREHFE-----------------------------------------------I
------------------------------------------------------------
------RTHKRLIDILE-----------------PTS-KTIDSLTRLN-LPAGVDI----
-------SIK-----------------------------L----------M---------
---A------------------RP------------------------------------
---RA-RRR--------ER----RAVPQGR-A---YIYSTFNN----TLISITDP-----
QG-NVISFASAGTVGFKGSRK---GTAF-------------------AAQRAAEQAARRG
M-D-QGLRHIDVLIKG--------PGAG---REAAIR-SLQGAGLVVTSIRDVTPIPHNG
CRP-------PKRRRV----------------M----PTVNQLV----------------
------RKG------------RSPVHK-------------KTKAPALHYVQNSL---KNR
VRYG--PGCPQRRGVCIQVRTMTPKKPNSALRKIARVRL-TNGVEITAYIG--GEGHNLQ
EHSVVLV------RGGRVKDLPGVRYHVVR--SALDCEGVQERRQGRSKYGAD------R
PR-----------------------------------------AM-V-RIAGVDVPDRKK
AHVAL---RSIFGIGPKM--AAE--ILVKAQIDSDSPPRM----------NELSEDQVDR
IREIVD-------R--D-YNAEGDLRREVGQNIRRLIEIGAY------------------
------RGLRH---RRGLPVNGQRTRTNARTR----------------------------
---------------KGPRR------TVAGR-----------GRRTG-------------
--------------------------GK----------K-----------MAKASKIQKW
-LRE------PKFA-------------------------------------VRKNSRCHR
CGRPRAYIRHFGLCRICFRELALAGELPGVRKGSL----------------------M--
---------------------------------------------IDVETRD--------
---------RITSEYR--LNA--KDTGSADLQVAILTERIRQLTDHLRVHKKD--VHSRR
GLINMVSKRR---R------LLKYLTNE---DVDRYQS--------------LIA-----
RLGL----R-----R-------M-AK----------------------------------
------------------------------------------SMRKG-----RIGSVVRT
GREKTAVVEMVWKQRH-RIYGKQMRRVARFQVHDPENQC------RLGDVVRIEETRPI-
SKTKHWRLMEI----LQRRQVADVAPIELES-DAVISVPEPENVEETPVPVVENPAAADP
-PPED----------SLEDSPANEAAADAPN--------------------------DDT
PE-----DTPAN-----------EAADAPEAAEDAPAEDTEGDESAGVTPDQPAEEQEED
ET---------PPEAQDDEDG----QRMSRSIKKGPYVHPKLAKKVEAVQR-SGAQT-VI
RTWSRASMIMPDMVGLTFGVHDGRRHVPVFV-TENMVGHRLGEFSPTRTYRGHL------
------------------------GRSERSSRAR---------------------
>SAR202_cluster_bacterium_Io17_Chloro_G8
------------------------------------------------------------
------------------------------------------------------------
------------------------------------------------------------
------------------------------------------------------------
------------------------------------------------------------
------------------------------------------------------------
------------------------------------------------------------
----------------------------------------------------MP--L-KN
LKPRTPGTRNAVRASFEEITAT-KPEKSLLEAK-----QNHAGRNN----RGRITSRSR-
GGGSRRMYR--KVDFK-R-I-KDGVPGRVKSIEYDPNRTTRIALIYY--V-DGE--KSYI
LAPHGLEVGSFVQSG-PD---AEISLGNCLPLTNI------------PTGTVVHNLELTP
GRGGQIVRGAGTGAQVLSRE-GEYVLMRLPSGEMRRVLLRCRASVGQLSNPDHKNESLGK
AGASRHRGRRPHVRGVAKNPVDHPHGGGEGRS-PIG-MPGPKTPWGKPTLGYKTRRKK-K
ASSKFIMRR-T-------------------R--------RR-------------------
------------------------------------------------------------
------------------------------------------------------------
------------------------------------------------------------
------------------------------------------------------------
------------------------------------------------------------
------------------------------------------------------------
------------------------------------------------------------
------------------------------------------------------------
------------------------------------------------------------
------------------------------------------------------------
------------------------------------------------------------
------------------------------------------------------------
------------------------------------------------------------
------------------------------------------------------------
------------------------------------------------------------
------------------------------------------------------------
------------------------------------------------------------
------------------------------------------------------------
------------------------------------------------------------
------------------------------------------------------------
--------------------------------------------------------MVRE
-----FNYA-SPMEVPRLQKIVLNI-GVG-E-ALTNGRAME-AATQDLAVISGQK-----
-----PIVTL---------ARKSIA--NFKVREGNPIGTAVTL-----RGARMYHFLDRL
VNTAL--PRIRD-------------------FR-GLAR-RGL------------DGRGNY
TIGIREQI-IFPEID--------YNQIDKIRGLQVTIATTAKNDTEAIRLLEL----YGM
PFI----------------------------K-----DTVE-------------------
-------AMN---------------------EKKQ-------------------------
-------------------------------------------------------EKTLS
RIGRKPISLPSGVQVEV-LYGGVKVTGPK-GTLEQKYH-----P--EVVVKI-GDGEVLI
ERQSD-N-----K----FHHSLHGLTRSLIANAVTGVSEGFTRTLEIMGVGYRVAEAG-I
-G-ITLSVGYSHTVDIQPE-EGVTVEV------EGN------------NRVHVRGIDKQK
VGQLAAQIRRVRPPNAYKEKGIRY--------SDEVLHFKPGKAA---------ARKA--
------------------------------------------------------------
------------------------------------------------------------
------------------------------------------------------------
------------------------------------------------------------
------------------------------------------------------------
------------------------------------------------------------
------------------------------------------------------------
------------------------------------------------------------
------------------------------------------------------------
------------------------------------------------------------
------------------------------------------------------------
------------------------------------------------------------
------------------------------------------------------------
------------------------------------------------------------
------------------------------------------------------------
------------------------------------------------------------
--------------------------------------------------------M---
-------------------------------IQTYTRLRVADNSGAKVIRLINIPG----
-------SGKRKYAHVGDVVVCNVREAAPNSP--VRKGEIVRAVVIRQAQARRRPDGTYI
KFDDNAAVLIGEDQ--LPTGTRIFGPVARELRDKGFMRIVSLAPEVV--M----------
---------------M-------AHQV-----APSK-GARKNR-K-R-VGRGDAAGQGST
AGRGNKGQKS--RSGGGPPVW--FEGGQLPLIKGLPMKR--GF-HN-RFKTYYSLIKIET
L-EN---------F-DEG-ER-ITPELLLEKG-YLR-NLNQP--VKIV--GDGVI-SKAL
TVVAAKFTQSAKQKIEAAKGT-AEEILA--------------------------------
-----------------------------------------------------MPK----
--------------------------------DKNAKR-LR-KVRHIRLRNKVSGTP--E
RPRLAVFRSLRHIYAQVIDDTTGHTLAAASSA--DAI-K--E------A-----------
-------------------------------------------------G--GPIV----
-------------------------PKIDA--STA-VGKLVAERAIAEGIT---------
-QVVFDRGGCKFHGRVKAL------------------------------AEATRGAGL--
-----------------------KF------------------M----------------
-----------------P-PVRALAKSLGASQK---RLKPILD------LVRGRRVDEAL
VQLNLLPSPW-AKTVAKVVASAAANAENNML-----MNRDNLRIVHISADNAKSLKRF--
--RPRARGR----I-GPIIKRSSH--VMV-----------VVD-----------------
------------------------------------------------------------
------------------------------------------------------------
----------------------------------------------EDED----------
------------------------------------------------------RS-M--
------------------------------------------------------------
------------------------DIHH-VLIKPTITEKS-TLLQES-------------
---------------------------------------GKYTFHIAPRANKVEVKEAVE
KNF-------G-VTVLDVNITKL-RGKQKRYGP------RIKKRPDIKKAVVTLK-QGDR
----I-NL-------IE--G-L--------------------------------------
-------------------MR------IRTGDNVLVIAGK-------------E-----K
GKTGR-------VERQI---------------SGQD---RV---IVE-------GVN-LV
TRHMKAR---PGVT-QSGKIQKEAPIHASNV-VLI-CNKCNE--PTKPKT----------
-------------TFL---D--------TG------ARV-RSCTK--------CQEVI-D
DAR----------M------------------------R--------------VHEIREL
SNDQLYEELAKSGRELMNLRFS---S-ATNQ---LT-NT-NEPNSVKK-TIARLRTVI--
---------R------ERQ-------IQ---EAGMVESLELPEEPTEEVPQEPQA-----
-------------------------------APAAATAIATEPEPAA-------------
-----------P-----------PAPPAPPVRE----------H-LT----MKALLEAGV
HFGHQTRRWNPKMKRYIFTH--RNGIHIIDLQQTLGMINNVYQEMVDLVAQGGKVLFVGT
KRQAQEVIQSEAERCGMLYVNQRWLGGTMTNFQTIRTRISYMLELQEKRD-QGYFR----
-V-LPKKEGVKLRDTLNRLEKYFTGVRDMTEVPKAIFVIDIGREDICIAEAHRMGVDIFA
IVDSDCDPNEVDHVIPGNDDAVRSIRLITNRMATAVLEG---LAQ------R--------
------E---------AMLQAQI-------------EEM--------------A------
---EVDESQFLTSYVSPDD----------------EEEGLPEMEG-----LDTATIA-EV
---------------APVAAAAI--TPVAES-----------------------------
----------------DVEEP------------------------DAVAAAPE-------
V----EVH------------------------------------AVE-LV----AE----
---------VVEPE-ALVEP----------------------------------------
-EPE---------AEATAEE------------SSEEQS-G--------------------
----------------------------------E------MGHKTHPYGFRLG--IIKD
---WKAHWYAPN-S----T--S-YRNLVTQDLRLRESI----------KNEYRAF-----
----------------S--DAGIAKVEIDR-GA---QDSVINIHSARPGILIGRDGERVK
NLRARLESI-TE-----------S-RIQLNIIEIEQPETNAYLVARNVAEQLERRVAYRR
AMRQAAQRCMQA-GAQGIKIIIKGRITGSEIARVEKLMMGQVPLHTLRADIDYSLAEAHT
V--MGQVGVKT----WVYHGEVL-------------------------------------
------------------------------------------------------------
----------PPRP----------------------------------------------
-------------------------------EEAEEEL-----EN---IEVTVQAEDIEE
ALEAVD------------------------------------------------------
------------------------------------------------------------
------------------------------------------------------------
------------------LE-------------------------NPE------------
------------------------------------------------------------
M--------GRYT------GPSCRLCRR------------------SGEKLF---LKGDK
CFTPRC-A---FEK--------RR---N-P-PGDVSR----RR--------R-RP--TDY
AV--HLREKQKAKYIYG-VMEGQFRRYMTDAFNTPGV-TGMNLLRTLERRLDNVVFQLG-
---FSDSRKQGRQIVLHGHFRVNGTK------TDIPSYQV---KPGDVVSWKE---SVKG
TDFYAGRIEGVP--KRP---VP-AWLSLDSGEMVGTVVSLPADEDLQA--IV-DSRLIVE
FYS-R-MAQSPNRF-----------------------------------FN---------
-------------------------------DRD-------------------------R
-GRGR--------EED---TG-GFSERV----VYT------RRIAKVVKGGRRLRFNALV
VVGDGQGEVGVGLGKALVIPDAVRKGNAVARRETVKIPL------RGN-TIPQQITVKKG
ATIVMIKPAREGTGVIAAGAMRAILELGGVKDVVGKSLGSRNPINITYATMEALRQLRDP
DI------ELARRL-------GR-PLP---------------------------------
--------------------------------SE-ANKVETVPVGANPDPAQPSPAQLES
SAAIETMMSQRPG-----ETLEG-------------------------------------
------------------------------------------------------------
------------------------------------------------------------
----------------------------------------------------------A-
--------MP-V--TDPLADMLTRI------RNAIQVRHDSVSFPH----------SKLK
LAVAKILK--------EEGFIRDFDMP------R-GQQH----PTIRIHLIYREGRQ---
PA-IAGLKRVSKPGLRVYVGK--GEIPRVYGGIGL--AIV--STSKGVMAG-----RRAW
REGVGGELLCFV-----------W------------------------------------
------------------------------------------------------------
------------------------------------------------------------
------------------------------------------------------------
------------------------------------------------------------
------------------------------------------------------------
------------------------------------------------------------
--------------MA--------------------------------------------
------------------------------------------------------------
------------------------------------------------------------
------------------------------------------------------------
------------------------------------------------------------
------------------------------------------------------------
----------------------RP------------------------------------
---RT-RRR--------ER----RSVPQGR-A---YIYSTFNN----TLVSLTDP-----
QG-NVIATASAGTGGFKGSRK---GTAF-------------------AAQRAAEQAARKG
M-D-QGLRQIDVLIKG--------PGAG---REAAIR-SLQGAGLFVTSIRDVTPIPHNG
CRP-------PKRRRV--------------------------------------------
------------------------------------------------------------
------------------------------------------------------------
------------------------------------------------------------
--------------------------------------------M-V-RIAGVDVPDRKR
AHVAL---RSIYGIGPKI--AEE--ILIKAELDPVIPPRM----------NELTEEQIDR
IRELVD-------R--D-YISEGDLRREVNQNIRRLIEIGSY------------------
------RGNRH---RRNLPVAGQRTKTNARTR----------------------------
---------------KGPRR------TVAGR-----------GRRTG-------------
--------------------------GK----------K-----------MAKTSVVQRW
-LKK------SKFP-------------------------------------GREYNRCNR
CFRARAYIRHTGLCRICFRELALAGELPGVRKASL-------------------------
------------------------------------------------------------
------------------------------------------------------------
------------------------------------------------------------
----------------------M-AR----------------------------------
------------------------------------------FMRKV-----RVGAVVRT
NQDKTAIVEMVWKQRH-RLYRKQMRRVARFYVHDPENQC------CLGDTVRIEETRRI-
SKNKHWRLMEI----LERKQIAEVRPIDVET-DVSLEMTQPR------VLAAEVRAEAAA
SEAV-------------DEEP----AGEEPE----AADEE--------------IEEETV
AE-----EEPE--EEAAEQPEEEPAEEEPELAEEE--AEAE------VEEESETEEPEAD
EPDAGE------PDEQEDKE-------MSRSIKKGPYVHPKLMKHVEAVQR-SGANT-VI
RTWARASMIMPEMVGLTIGVHDGRRHVPVFI-TENMVGHRLGEFSPTRTYRGHI------
------------------------SRSERTSRVVR--------------------
>Herpetosiphon_geysericola
---MAK-----------QHGKKYQAAAAKVEA-----DRLYTPEEAAALVKETSF---TN
FDATVEVHLRLGIDPRHADQTVRSTASLPHGTGKNVRVLVFAQGDTENVARNAGADIV-G
GDELIQRIEKEN-FID------FDVAVATPDMMGKVGRLGRILGRRGLMPNPKSGTVVP-
PSDLPQAIKALQGGRVEFRNDKT-GLLHVAIGKVSFSAEQIQENLLVLLDAIKAAKPS-G
SKGVYIRSITLTSTMGPGIPLD-------------------------------VNIA-QA
TA----------------------------------------------------------
------------------------------------------------------------
----------------------------------------------------MG--I-KR
YKPTSPGRRGMTVSDFAEITKF-EPEKALTEPL-----KKHAGRNN----HGHITTRHR-
GGGHKRRYR--LIDFK-R-K-KFDIPAKVAGIEYDPNRSANIALLHY--T-DGE--KRYI
IAPLGLKVGDMLMAG-PN---AEIRVGNALPLANI------------PIGSQIHNIELTP
GRGGQMVRSAGNTAQLMARE-GNYATVRLPSGEMRMVHIKCMATLGQVGNVDHQNIMIGK
AGRSRWLGRRPVVRGSAMNPVDHPHGGGEGRA-PTG-M-NPKTKWGKPAMGKKTR-HN-P
RTDRFIVRT-RK------------------------------------------------
------------QK----------------------------------------------
------------------------------------------------------------
------------------------------------------------------------
------------------------------------------------------------
------------------------------------------------------------
------------------------------------------------------------
------------------------------------------------------------
------------------------------------------------------------
------------------------------------------------------------
------------------------------------------------------------
------------------------------------------------------------
------------------------------------------------------------
------------------------------------------------------------
------------------------------------------------------------
------------------------------------------------------------
------------------------------------------------------------
------------------------------------------------------------
------------------------------------------------------------
------------------------------------------------------------
------------------------------------------------------------
------------------------------------------------------------
------------------------------------------------------------
------------------------------------------------------------
------------------------------------------------------------
------------------------------------------------------------
------------------------------------------------------------
------------------------------------------------------------
----------------------------------------------------------MS
RIGRKPIEVPAGVTVNVDSDNVVTVKGPK-GTLSEAIR-----P--EITVNI-DGATVEI
TRVND-S-----R----QARAFHGLSRTLVANMVDGVTKGFEKTLEMNGTGYRATLDG-K
-I-LVLSLGFSHPVRVEPY-EGNSFEVAERR-------------------VVIKGPNKQK
VGDQAANIRKLRPPEPYLGKGIKY--------SDEVIRRKAGKAGK----------K---
------------M-----------------------------------------------
------------------------------------------------------------
-----------------------------------------------PTQAKVATVAELT
ERLNRAQMLLVADYR----GLTVAELSELRKKVREKGGEVIIAKNTLTRLAAREAGKTD-
--IEE----FLGGPTALAFS-------YD-DIPG--VAKAIDDFFKA-SK---K-DIKIK
GGLV-GT-SKI-TGADVERVAKMP-TRDDSLAKILGGINA------------PASRIVGG
-LK-GVM-----------RN-----------IAYILGA----------------------
------------------------------------------------------------
------------------------------------------------------------
-----------------------------------------HA-----QKGAE-------
------------------------------------------------------------
------------------------------------------------------------
------------------------------------------------------------
------------------------------------------------------------
------------------------------------------------------------
------------------------------------------------------------
-------------------------------------------------------GM---
-------------------------------IQQESRMRVADNTGAKELLCIRVLG----
-------GTKRRYASVGDTIIATVKQANPGGS--AKKGEVVRAVIVRVKKGYTRPDGSMI
QFDDNAAVIINQQG--NPRGTRIFGPVARELREKQFMKIISLAPEVL--M----------
---------------K-------LHDL-----KPAP-GSTRKT-K-R-VGRGHGSGKGKT
SGKGMMGQKA--RSGPNPYPH--FEGGQNPLVRRMPYKR--GF-TN-IFRVEYTIVNVGD
L-TE---------W-NNG--D-VTPETLREVG-LIK-NLKQP--IKVL--GDGDL-NVAL
KVRVHKVSASARQKIEAAGGS-V-------------------------------------
------------------------------------------------------------
------------------------------------------------------------
------------------------------------------------------------
------------------------------------------------------------
------------------------------------------------------------
-----------------EL------------------------------IDAA-------
------------------------------------------------------------
------------------------------------------------------------
------------------------------------------------------------
------------------------------------------------------------
------------------------------------------------------------
------------------------------------------------------------
------------------------------------------------------------
------------------------------------------------------------
------------------------------------------------------------
------------------------------------------------------------
------------------------------------------------------------
------------------------------------------------------------
---------------------A------------MH------------------------
-------------------VK--------KGDRVVVLSGR-------------E-----K
GREGV-------IKQSL---------------PKKE---RV---VVE-------NVN-IV
KKHVKPM---G-NR-QGGILEVEAAMHVSKV-MLI-CPACGK--PSRTGH----------
-------------RVN---D--------EG------KKV-RVCKQ--------CNA----
------------------------------------------------------------
------------------------------------------------------------
--------------------------------D---------------------------
------------------------------------------------------------
--------V-----------------AMTDTTT-----N---RV-VS----LKALLEAGV
HFGHQTKRWNPKMRPYIFTD--RNGIHIIDLQQTVTTLQSAYRFVADAVAGGGKVLFVGT
KKQAQEAVRDEATRSNQLYVTQRWMGGLLTNFSTIKSRLKFLHDLEARRD-RGEFN----
-L-VTKAEALKLEDEIVKLNRVFGGIKTMERLPAAMFVIDPHKETLAISEAKKLGIPVVA
MVDTNCDPDPIDYPIPSNDDAIRAIRLMAGKIADAALEG---QNR------R--------
------Q---------SQ------------------------------------------
------------------------------------------------------------
-----------------------------HV-----------------------------
------------------E-----------------------------ERALA-------
---------------------------------------------EQ-------TK----
---------YEE------------------------------------------------
-------------------------------------D-A--------------------
----------------------------------F------MGRKVHPNGFRLG--IIKD
---WKSKWFAE--R-------N-YTEQLHQDLALRKYIE--------GADEL--------
----------------K--NAGVAHVDIER-SA---NRVEVTIHTAKPGIVIGKRGANVD
TLKNQIEKL-TG-----------K-KVRLNIQEIHQPELNAYLVAESVAEQISKRVSHKR
AMKQATQRAMRL-GAQGIKVKCSGRLGGAEMSRSLWEREGRVPLHTIRADIDYALVHAHT
T--YGRIGVKV----WIYKGDVL-------------------------------------
------------------------------------------------------------
------------------------------------------------------------
------------------------------------------------------------
------------------------------------------------------------
------------------------------------------------------------
------------------------------------------------------------
------------------------------------------------------------
------------------------------------------------------------
---------------------------------------------------------GQR
------------------------------------------------------------
--------------------ERQ-------------------------------------
------------------------------------------------------------
--------------------------------------AAPAAAAAD-------------
------------------------------------------------------------
------------------------------------------------------------
------------------------------------------------------------
------------------------------------------------------------
---------APKTNTRSGKG----------------------------------------
------------------------------------------------------------
------------------------------------------------------------
----------------------------SM-PRRRKI---------------------AK
RIVPGDPIHNSIHV-QMLINKVMMHGKKSVAENIVYRALD-VASQR-L-------NR--E
-AVELFEQVLRNSSPTIEVRP------KRVGGSTYQVPVEVKSDRRIALAIRWLL---TA
ARARSGKPMHER---------LALELVDAFNNTGATVKRREEVHRMAEANRAFSHYARF-
--------M---------------------------------------------------
------------------------------------------------------------
------------------------------------------------------------
------------------------------------------------------------
------------------------------------------------------------
------------------------------------------------------------
------------------------------------------------------------
------------------------------------------------------------
------------------------------------------------------------
------------------------------------------------------------
------------------------------------------------------------
------------------------------------------------------------
------------------------------------------------------------
------------------------------------------------------------
------------------------------------------------------------
------------------------------------------------------------
------------------------------------------------------------
------------------------------------------------------------
------------------------------------------------------------
------------------------------------------------------------
------------------------------------------------------------
------------------------------------------------------------
------------------------------------------------------------
------------------------------------------------------------
----------------------------------------------A-RISGVDIPRNKR
VEISL---TYIYGIGRTT--SSE--ILARTNINPNV--RV----------KDLTEDEVIR
LREIID-------Q--D-YTVEGDLRRAVQLNIKRLMDIGCY------------------
------RGIRH---RKGLPLRGQRTKTNARTR----------------------------
---------------RGKKG------AAIGG-----------KKKA--------------
--------------------------TK----------K---------------------
------------------------------------------------------------
---------------------------------------------------------M--
----------------------------------------S----LDQ-EKS--------
---------TVINNYK--LHE--TDTGSADVQIALLTDRINQLIEHLKLHKQD--HHSRR
GLLKLVGRRR---R------LLAYLSKK---DNARFRA--------------VSE-----
RLGL----R----IK-------A-MN-------------------------E--------
-------------------------------------HLATTDSRKQ-----KVGRVVSS
KMNKTVVVAVDYLRPH-PLYRKTVRQTSKFYAHDENNEC------HVGDTVVIEETRPL-
SKLKRWRVVEI----AKKNR----------------------------------------
------------------------------------------------------------
------------------------------------------------------------
------------------R---------------------------EGLN--------VL
R--------------QDVVTVEGE--------TEEASS----------------------
-------------------------------------------------------
>Thermosporothrix_hazakensis
--MAKN-----------QHGKKYLEAAKLVDE-----TKLYEPQEAISLLKKLNY---VK
FDPTVEIHMKLGVDPRHADQMVRGVANLPAGTGKEVKVLVFAQGEKANEAAAAGADFV-G
LDDLVKQI-EED-WFG------FDVAIATPDVMAKISRLGRKLGPRGLMPSPKAGTITF-
--DLAKTIREVKAGRVEFKVDRT-ALLHIPAGKLSFSEDALMQNLASVVDAVVRARPS-G
AKGTYVKSIVLTSTMSPSVRLD-------------------------------VPSA-LA
LKV---------------------------------------------------------
------------------------------------------------------------
-------------------------------------------------S--MP--V-KQ
YRPTSPGRRGMSVSTFEEITKT-KPEKSLTVKL-----KKHSGRNN----QGKITTRHR-
GGGAKRAYR--LIDFK-R-N-KLGVPARVAAIEYDPNRTANIALLHY--L-DGE--KRYI
LAPVGLKVGDQVMAG-PE---AEIRPGNALPLKNI------------PTGTTLHNIELEI
GRGGQLGRSAGSAIQLMAKE-GNYALLRLPSGEQRYVHIQCMATVGQVGNVDHENLTIGK
AGRARHMGRRPTVRGSVMNPRDHPHGGGEGRA-PIG-GK-PQTKWGKPALGFKTR-RN-K
RTDRFIVRR-RN-AG---------------R--------RKM------------------
------LNALLGRKVGMTQV-FG-PNGSVIPVTVIEVGPCVVTQIKKADRDGYDAVQIGF
-------EQVTTK--N----------------VTRPVLGHLGHSLPLLKAQRKQLQAYQQ
EQKANTEKS-EEGE-----------EKLSKQMRKLLKISENRQRRPGPELGPFRVLREVH
L----Q--EGI-TPEQVEL----GTVFDA-S-IFNDGEVVDIVGTSKGKGFQGVVKRHGF
GG-GPRTHGQSDRWRAPGSIGSGTTPGRVLKGTRMAGRMGNARVTAKKLQVIQSDPERNL
LVVKGS-VPGANGGLLMIKKHVMR-M----------------------------------
------------------------------------------------------------
--------------------------------------------------PSTTVYNLAG
EA-VDKLELSEQ--------VFGI-TP-NMAVL-----HQVVTAQLVNRRQGTASTKTRA
EVS-GGNKKPYRQKGTGRARQG--------STR--APQFRGGGTVFGPK-P-HPYHQDVP
KKMRRLAIRSVLSDKLANEN-LIIVNDLS--L-EQPRTK-DMLAILEKLPT---S----E
GKRVLMMLPQR---DE-N---VVLSARNIPTAKVQHVS-SINVVELLKHDFVVMPIKTV-
------------KWI---------------------------------------------
----ELVF----------------------------------------------------
-----------GE----------------------GLSAEEASKKI--------------
-------AEE--------------------------------------------------
------------------------------------------------------------
-------------------------------TPVESGSEA--------------------
-------------------------M----------------------------------
------------A-----------------------------------------------
-----------------------------------------ARLKEKYRQEV-VPALQQE
-----FNYK-NPMQVPAVNKVVINI-GMG-E-AIQNAKAMD-AAVSDLAVITGQR-----
-----PVITR---------AKRSVA--SFKLREGMPIGCMVTL-----RGERMYYFLDKL
MNVAL--PRLRD-------------------FQ-GVSP-EAF------------DGRGNY
TLGLKEQL-VFPEID--------YDKVDKLRGMEITIVTTASSDEEGRRLLSL----MGM
PFK----------------------------K-----R----------------------
------------------------------------------------------------
----------------------------------------------------------MS
RIGRAPIPVPPGVQVNWTEDNVVSVKGPK-GELSRKID-----P--ALILKL-EDGKLIV
DRPSD-S-----K----EHRSKHGLYRTLISNMVVGVTTGFKKELEIHGVGYRAVKQG-N
-N-LVILVGYSHPVEVEPP-AGITLNVEGTDPGTKA------------TRISVSGIDKQL
VGELAASIRRIRKPEPYKGKGIRY--------AGEKIRMKAGKAGKV-----GGKKKMAN
SQVLGKKGGRAPM-----------------------------------------------
------------------------------------------------------------
-----------------------------------------------PTEAKAQKIEELA
EKLNRASIAILMQTQ----GLSVKDMNDLRKKLRDVNVELSVAKNTLLRIAAERNNMTE-
--VDK---NIFNGQTTVAFG-------YD-DEVA--AAKAVVDFVS--GS---K-IAVLK
SGIL-SG-RSL-SAEQIEGIGKLKGGKNQTKAEVVGTIQG------------PLSNFYGL
-IS-APL-----------RD-----------LAYVFQARA-------DQLQ---------
----KGE-----------------------------------------------------
------------------------------------------------------------
--AA----------------------QMR----------KTYS-----AKAADL------
-----------------QPKWYVIDA-----EGQVLGRLASQIAQILRG---KHKPTFTP
HMNCGDFVIV--------------------------------------VNAE--------
-----------KVAVT-G----KRLDQKVYYRH--SQYPGGLKQETLRQRLSGR--FPER
AIEHAVRGMVMH-NRLGKDIMKRLKVYAGPT-HPHEAQ----------------------
------KPVTWT----------------------------------------GPQSLLQQ
AG----------------------------------------------------------
---------------------------------------------QE--------KM---
-------------------------------IQPQTRLKVADNTGAKEIMCIRVMS----
-------GSAKKYAEVGDIIKASVKVATPNGQ--VKKGDVVNAVVVRVAKEYARKDGSHI
RFDENAAVILAPGN--NPRGTRIFGPVARELREKNFMRLVSLAPEVL--M----------
---------------T-------LSNL-----RPAP-GSHKSE-R-R-VGRGHGSGRGKT
AGRGTKGQKA--RSGGKIHRA--FNGGQNRLSKRLSFVRGQGN-SNAPFRDEYTIINVVA
L-NQ---------F-EAG-SQ-VRPEDLVAQD-LAT-KAQSRGLIKIL--GEGEI-DRPL
TVYAHKFSASAREKIEAAGGT-VEIIPTKVYP---------KTKRRKDDKAATA-NQQ--
------------GAG----E---------------------------------MIK----
--------------------------------KFHANQ-AR-LRRHQRMRRHLQGTT--A
RPRLNVFRSGKHIYAQLIDDTTGHTLVSASTI--EES-L--R------GFQP---EPAAP
AAQPEVAQQEEIVAVEEVAAEAATSKKAAKKAAKGKQQPA-------------------A
PTALPAAQKKPKRTPVEMLAPIASNRKVAL--ARE-VGKLLAQRAQEKGVK---------
-QVVFDRGGYAYHGRVAAL------------------------------AEGAREAGL--
-----------------------DF------------------M----------------
-------------------QVRAIARDLGISPR---KMRLVTN------AVKGLRVNEAL
AVLQFLPNAG-AEPVRKVVASAAANAENNYN-----LNPDDLYILNIVADDSFRIKRV--
--KPRSHGR----A-ARMLRRFCH--VTV-----------IVS-----------------
------------------------------------------------------------
------------------------------------------------------------
----------------------------------------------DDPA----------
-----------------------------------------------------DAGRM--
------------------------------------------------------------
------------------------EITE-VLRRGIVTEKT-VKQQEQ-------------
---------------------------------------NKYTFEVALKATKVDVRRAIE
TLF-------N-VKVEKVNIMRM-PGKARLLRR-RGAYPRPIEAREWKKAIVTLS-EGQT
----I-DA--------------------------LK------------------------
------------------AMR------IKKGDTVLILAGK-------------D-----K
GKEGT-------VSRAI---------------PQMN---KV---IVE-------GLN-TV
KKHVKPR---GQTQ-QGGIIEKAMPIHVSNV-MLK-CTECNT--PTRVGI----------
-------------ERR---E--------MGQDKKM-RPV-RVCKK--------CGKVI-Q
DRTRS-------------------------------------------------------
------------------------------------------------------------
------------------------------------------------------------
------------------------------------------------------------
----------------------------------------------S----MKQLLEAGV
HFGHQTRRWNPKMQQFIFMD--RNGIHIIDLQQTVGRLNEAYKFVEQLVADGGTILFVGT
KKQAQEAVAEEAKRCGMYYVNHRWLGGMLTNFQTIQARIRYLRDLERRRD-NGEFE----
-R-LPKKEALKLQEDIERLERVLGGIKDMKSLPSALFIIDTRKERTAVLEARRLEIPIIA
LADTNCDPDEMDYPIPANDDAIRAVRLLCSKIADAAVEG---RRQ------R--------
------E---------AMMKDET----------EGAE----------------I------
----------------------------------AEA--------------PAASEEKP-
----------------EVKA----------------------------------------
------------------EE--------------------------APAATAE-------
-------AS------------------------------------EE-KK----SD----
---------STQP-----------------------------------------------
----------------------------------ELVT-K--------------------
----------------------------------E------MGQKVHPIGFRLG--VVKG
---WQSRWYAER---------N-YKDVLAEDFAIRNII----------SKELSGASGAR-
----------------V--DAAISRVEIERAAP---KQVLVKINTAKPGIVIGRSGEKVE
HLKRLLEAK-TQ-----------K-RVRIEIIEIRQPELDAYLVARTIADQLEKRVAFRR
AMKQAVQKSMRA-GAKGIKVIAGGRLGGAEIARTEKEVEGSVPLHTLRADIDYGLAEAHT
T--FGVIGVKV----WIYRGDIL-------------------------------------
------------------------------------------------------------
----------SSKR----------------------------------------------
-------------------------------REALTA------------GAGVAQPSAPR
--E--TGER-----R--PERR---RG----------------EGGTRGQRPQ-----GDR
T-------RGGE---------------RPQ-GR-----------RAP-GERGPRQ----Q
GER--------SRPPRAP-----RGP--RP-----QGERQPRAAQ------PSEVQQPQA
Q------------------TPPPA---------------------EPKT-----------
------------QSEG----------TQSE------------------------------
M--------ARYT------GPVCKLCRR------------------EGVKLF---LKGDK
CIQ-KC-T---LDR--------RS---T-R-PGQHGAS---RA--------R-KE--SVY
GK--LWREKQRVRRTYG-VLERQFSKHFEEAARRPGK-TSENLLQILEMRLDNLVYRLG-
---FADSRAQARQLVNHGHFEVNGRK------TDIPSFIA---KPNDVITVRE---HSKS
MEYFKARALLLD--QKS---IP-SWLSLDKDALSGRVLSLPSRAELEL--PF-DEQLVIE
YYQ-R-MARIDAS-----------------------------------------------
------------------------------------------------------------
-------------------KL-NLEETV----VEV------SRVSKVVQGGRNFSIRALV
VVGDRNGHVGFGFGKASEYTEAIRKAVEDAKKHLVEVPL------SGT-TIPYLIKTTFG
ASEVLLKPAAPGTGVIAGGAVRAVVEAAGIRDILTKTLGSTNKANTVQACMKALRELRAP
DE------EAARR--------GKTVAD-ILGKKRAEQLAAAATAAAEQAAAAKAAREEEA
RESR--AAGRR---------------------GG-ERR---------------------E
RR----SGGERR----------------RM-PRRRRA---------------------VR
RPDVPDAKFRNKNI-TRFVSKLMLDGKRSLAERIVYQALE-TIEAK-Q-------KR--P
-SIEVFEQALKNATPSIEVKP------RRVGGSTYQVPIEVRKDRGVALAIRWLI---RS
ARSRSGKTMADK---------LASELMDAAAGQGATIKKREETHKMAESNRAFAHY-RW-
--------MN-M--TDPIADMLTRI------RNAIRARHTRVLIPA----------SKMK
LALARVLK--------EEGYIKDIEI--LK-D----NPQ----GTLRLTLKYVDKK----
PV-LNELKRVSKPGLRVYTKR--MNIPRVRGGLGI--AVL--STPQGLMTG-----SKAY
KQGLGGEVICYV-----------W------------------------------------
------------------------------------------------------------
------------------------------------------------------------
------------------------------------------------------------
-----------------------MGRRKTAVARVRLFPNG-----DGSVTVN-GK-AAND
YFGGRDALLATITAPFRELNLDG--YNITVRVVGGGTSGQAGAIRHGLARALVRMNPD-F
KAAMRK-AGFLTRDP-RMKERKKPGLKRARKAAQYTKR----------------------
--------------MAT------GTK------------QRIRIRLKAFDHRILDQSAMQI
VDTAQRTGARV---------------------SGPVPLPTKINKY-------TVMRSTFI
-DKD--ARDQFE-----------------------------------------------I
------------------------------------------------------------
------RTHKRLIDIVD-----------------HTN-KTVEALTHLN-LPAGVDI----
-------EIK-----------------------------L----------M---------
---ADK-----------KK-T-TG------------------------------------
---RV-RRR--------ER----KSVPRGQ-A---HIQATFNN----TIVTLTDP-----
NG-NVIAWGSAGAQGFKGSRK---STPY-------------------AAQVTADNAARKA
M-D-HGLKQIDVFVKG--------PGSG---REAAIR-SLQAAGLTVTSITDVTPIPHNG
CRP-------PKRRRV----------------M----PTINQLI----------------
------RKG------------RSQKTK-------------KVKAPALLYSYNAL---KNK
VSRL--EGSPQKRGVCTQVRTMTPKKPNSAMRKIARVKL-SNQMEVTAYIP--GEGHNLQ
EHSVVLI------RGGRVKDLPSVRYHIIR--GTLDSEGVSKRRQGRSKYGAK------R
PKPGQAA----------------------------APAK-G-KRM-A-RIAGVDIPREKR
VEISL---CYIYGIGLTT--SRK--ILEKTRINPDT--RV----------KDLTEEEVNR
LREVID-------R--E-YKVEGDLRREVDMNIKRLIEIGCY------------------
------RGMRH---RRNLPVRGQRTRTNARTR----------------------------
---------------RGPKR------TVAGK-----------KKAT--------------
--------------------------KK----------M------------AKISMIMKS
-LRK------PKYK-------------------------------------VQQHNRCQV
CGRPRAYMRKFGLCRICFRERALRGELPGVTKSSW----------------------M--
----------------------------------------A----LTVEKKN--------
---------EIIENTR--VHE--TDTGSPEVQVALLTERIRQLGAHLDAHKHD--LHSRR
GLKMLIGQRR---R------LLTYLSKK---SPDRYRA--------------LIE-----
KLGL----R-------------R-MTQQVANT-----------------TPV--------
-----------------------------------------STRRVQ-----KVGRVVSN
KMDKTIVVEVESLKKH-RIYKRRYKQTKKFYAHDENNAC------QPGDLVRIEESRPL-
SKTKRWMLVEI----LQRGSGIVPVEEVLA--E-----D---------------------
------------------------------------------------------------
------------------------------------------------EAEQSAEGE---
-------------------E-------MSRSRKKGPYIHESLRKKVLALRR-SGERR-VI
KTWSRASMIFPEMVGMTIAVHNGKTHVPVYV-TENMVGHKLGEFAPTRHFRGHA------
-----------------------GGKNEKTTSVR---------------------
>Candidatus_Chloroploca_asiatica
---MAK------------QGKKYREAAARVEP-----DRLYTLEEAFALVKETSY---VK
FDPSVEVHLRLGIDPRHADQNIRTTVALPHGTGKMVRVLVFCQNDAVQAALDAGANFA-G
NDELIARIDKEN-FFD------FDVAIATPDMMGKVGRIGRKLGPRGLMPNPKSGTIVP-
GEDLPKTIREVRGGRVEFRNDKT-GILHVAIGKLSFTPEQLHENFVALMDAVKGAKPA-G
AKGTFVRSVTLTSTMGPGVPVN-------------------------------PLLA-QS
A-----------------------------------------------------------
------------------------------------------------------------
-------------------------------------------------ALNMG--V-RK
YKPTSAGRRNMSVSTFDELTKK-RPEPGLIEPL-----RKRAGRNN----RGRITVRHR-
GGGHKRFYR--IIDFK-R-N-KVGIPGKVQALEYDPNRSARIALIAY--V-DGE--KRYI
IAPVGLKVGDQVMSG-PS---ADIRVGNALPLSAI------------PLGTQIHNVELEI
GRGGVLVRSAGTSAQLMAKE-GDYATLRMPSGEMRMIHVRCMATIGQVGNPDHQNVRIGK
AGRSRWLGRRPTVRGTVMNPRDHPHGGGEGRA-PIG-MSTPKTKWGKPARGVKTR-NN-K
RSDPFIVRR-RK-P---------------------------N------------------
------------------------------------------------------------
------------------------------------------------------------
------------------------------------------------------------
------------------------------------------------------------
------------------------------------------------------------
----------------------RG-M----------------------------------
------------------------------------------------------------
---------------------------------------------------QAELYNQSG
EQ-IGTIELNAY--------IFGV-EP-NVTLM-----HQYVVMQQANARLGTHSTRGRS
EVR-GSTRKLYRQKGTGRARQG--------SAR--APHRTGGGVAHGPH-P-RSYRLNMP
RKMRRLAVRSALSVKYAAAQ-IRFIDDLS--F-ERPRTK-DTIAFLNAHGL---E----G
--KTLIVLDSKSEQNM-V---VRHSASNLPKVGTLLAS-YLNVRDLLHYDNIVMPQAAL-
------------TVV---------------------------------------------
----ESIL----------------------------------------------------
-----------GN----------------------GTGAAAA------------------
------------------------------------------------------------
------------------------------------------------------------
-----------------------------------VSEEE--------------------
-------------------------M----------------------------------
------------T-----------------------------------------------
-----------------------------------------VRLREKYQQEV-VPALMQE
-----FKFT-SVMQAPRLTKIVINI-GVG-E-AVQNSKALD-AAVNDLTIITAQK-----
-----PVITR---------ARKSVA--SFKLREGMPIGVMVTI-----RGNRMYDFYDRL
VNLAL--PRIRD-------------------FR-GVSR-RSF------------DGRGNY
SLGLREQI-VFPDID--------YDKIDKLRGMEVVIVTTAPDDAQAYALLKR----LGM
PFR---------------------------------------------------------
---------D--------------------------------------------------
----------------------------------------------------------MS
RIGKKPVTLPKGVDVQIAEGNLVTVKGSK-GTLTQQLH-----P--DMIIVQ-ENGELTV
QRPSD-T-----K----LHKSLHGLTRTLIANMVVGVTDGWQRALEINGVGYRAVLEG-Q
-T-LVLSLGFSHQVRREPP-PNVQYIVGERKSANEP------------LGLIVRGIDKQV
VGEEASRIRALRPPEPYKGKGVKY--------AEEKVRRKAGKAGKA---------R---
------------------------------------------------------------
------------------------------------------------------------
------------------------------------------------------------
------------------------------------------------------------
------------------------------------------------------------
------------------------------------------------------------
------------------------------------------------------------
------------------------------------------------------------
------------------------------------------------------------
---------------------------M-----------KTYH-----QKASEI------
-----------------QRDWYVVDA-----TDQVLGRFATQIATLLRG---KHKPTYTP
SNDGGDFVVV--------------------------------------VNCE--------
-----------KIKIM-G----RKADQKIYYRH--TGYPGGLKATPYRMMLA-K--HPDR
ILRTAVKGMLPK-NRLGRRLLGKLRIYAGPN-HPHTAQ----------------------
----------------------------------------------------QPKIWTPR
YS----------------------------------------------------------
--------------------------------------------------------M---
-------------------------------IQPQSRLKVADNTGAKQIMCIRVLG----
-------GSWVKYGRVGDVIVASVKQAAPGGS--VKKGEVVRAVIIRTAKEFGRPDGSHI
RFDDNAAVIIGKEN--NPRGTRIFGPVARELREKQFMRIISLAPEVL--M----------
---------------K-------LHDL-----RPAE-GSHRKS-K-R-IGRGHGSGKGKT
SGKGMMGQKA--RRGPGPYRT--FEGGQNRLVKRMPFRR--GF-TN-IFGIEYEIVNLER
L-AA---------W-PQD-VE-VTPEALLEQR-VVR-KKNLP--VKVL--GQGEL-ALPL
TVKAHKFSASAKAKIEAAGGT-VVELPWVVER---------HSRSRGPNPSMRN-AEP--
------------RESKRTREQ----------A---------------------MA-----
--------------------------------RRSPRE-LR-VRRHFRLRKRVSGTP--E
RPRLNVFRSNAHIYAQVIDDVVGQTLAAASSN--EKG-W---------A-----------
-------------------------------------------------G-EVG------
-------------------------TKTDE--AAV-VGRLVAERAIAAGVS---------
-KVVFDRGGYKYHGRVKAL------------------------------AEAAREAGL--
-----------------------NF------------------M----------------
-------------------EVKAVTRYVRISPL---KVRLVMD------VVRGMPVDKAL
ATLDYMPQKA-AREVARTIKSAAANAEHNFD-----LDRDTLTIKQIYADQGPVLKRF--
--MPRARGM----A-NQIRKPTTH--ITV-----------IVD-----------------
------------------------------------------------------------
------------------------------------------------------------
----------------------------------------------DGSE----------
--------------------------------------------------------YM--
---------------------------------------------------------P--
------------------------TPHE-IIVRPLITEKN-TGLM-EY------------
---------------------------------------GKYSFEVLRASSKPEIKNAVE
TIF-------N-VTVLKVHTMAV-RGKMKRRGR------ESGYTRDWKKAIVTLA-PGDR
----I-EI-------FE----S------------MH------------------------
-------------------VK--------TGDEVLIITGK-------------D-----K
GRSGK-------IKRMF---------------PSEG---RV---VVE-------GLN-IV
KRHTKAR---GPGK-PAGIIDIEASLDMSNV-MLI-CPSCKR--ASRTGY----------
-------------RFL---E--------ETDHKGRPRKV-RFCKA--------CDATI-D
MKR--------------------------------------------------ASELRSL
EDPELRDQLKANLEELFNLRFQ---K-VMGR---MT-NT-ARPRQVKK-EIARIKTIL--
---------R------ERE-------LE-Q--E---------------------------
------------------------------------------------------------
------------------------------------------------------------
------------------------------------------------------------
------------------------------------------------------------
------------------------------------------------------------
------------------------------------------------------------
------------------------------------------------------------
------------------------------------------------------------
------------------------------------------------------------
------------------------------------------------------------
------------------------------------------------------------
------------------------------------------------------------
------------------------------------------------------------
-----------------------------------------MGRKVHPIGFRLG--YIKD
---WQSKWFAE--G----E--M-YTAQLHDDLALRKLI----------AKEL--------
----------------A--NAGVSRIEIER-SA---NKVEVTVYTAKPGIVIGKRGANVD
LLKSTLEQR-TG-----------K-KIKLNIQEIHQPELDAQLVAESIAEQISKRVSYKR
AMKQAVQRAMRL-GAQGVRIKCSGRLGGAEMSRIQSESEGRVPRHTLRADIDYAQVHAHT
T--YGRIGVKV----WIYKGEVF-------------------------------------
------------------------------------------------------------
----------P-DQ----------------------------------------------
-------------------------------LAKLQAE------Q---QLAASSQPERS-
--E--RSER-----GERRPRRG--------------------------------------
------------------------------------------------------------
------------------------------------------------------------
------------------------------------------------------------
---------------D----------NASA------------------------------
M--------ARYH------GPVGKVSRR------------------LGIGIT---EKGQR
-------I---LNK--------RP---F-P-PGQHGP-SARRR----------QV--SDY
GL--QLLEKQKAKYIYG-VLERQFRRTFEQASRRSGV-TGEYLLSLLERRLDNVVYRLG-
---LATTRAQARQLVAHGHIMVDGRK------TNIPSYTV---KIGQTISIRP---ESRR
RTYFKNLVDSGELNKYR---AP-EWLRLDAPEMTGTIVSLPRREDAEA--GI-NEQLIVE
FYS-R-MR----------------------------------------------------
------------------------------------------------------------
RERIN--------ADA---L--ELEERV----VQI------NRVSKVVKGGRRFSFSTVV
VVGDGKGHVGVGMGKASEVPEAIRKGTEAAKKNLIRVPL------VGS-TVPHDVQTKYA
ATKVMIRPAAPGTGVIAGRGVRPVVEAAGIKDVLSKVYGSNNPVNVVKAAFQALSELSSL
SD------MARRR--------DMTPQE-LLARR---------------------------
-----------------------------------SRRESA--------------PVKEE
TS--------------------------AM-PRRGNI---------------------EK
RIPPPDARYNSVLV-QKFINKVMERGKKSVAECIVYDALD-IAAER-T-------RK--P
-QLEVFEIALRNASPAIEVKP------KRVGGATYQVPVEVKSDRRYALAMRWLL---TA
ARSRSGRPMHER---------LANEIVDAYNNTGTTIKRKEDVHKMAEANRAFAHYGRL-
--------MS-V--NDPIGDMLTRI------RNACMARKTVVDVPA----------SKMK
IAIADILK--------HEGFIKDYTV-----I-E-GTPY----HTISITLKYMPDRR---
PA-ITGLRRVSKPGLRIYTGR--DEIPRVRGGLGL--SIL--STPKGVLAG-----HDAW
RERVGGEVLCYI-----------W------------------------------------
------------------------------------------------------------
------------------------------------------------------------
------------------------------------------------------------
------------------------------------------------------------
------------------------------------------------------------
------------------------------------------------------------
------------------------------------------------------------
------------------------------------------------------------
------------------------------------------------------------
------------------------------------------------------------
------------------------------------------------------------
------------------------------------------------------------
------------------------------------------------------------
------------------------------------------------------------
------------------------------------------------------------
------------------------------------------------------------
--------------------------------M----PTINQLV----------------
------RKP------------RKPVEK-------------KTKAPALRFTYNSL---KGK
LTR-G-KGSPQKRGVCTKVATVTPKKPNSALRKIARVRL-SNQIEVTAYIP--GEGHNLQ
EHSVVLI------RGGRVKDLPGVRYHIVR--GTLDTQGVNGRKQGRSKYGTK------K
NAQAIGK-----------------------------------KRM-A-RIAGVDIPRNKK
VGISI---TYIFGIGRSN--GAD--VLRKANVNPDA--RV----------RDLTEEEVGR
IREVVD-------R--E-YRVEGDLRREVQLNIKRLMDIGCY------------------
------RGLRH---RRGMPLRGQRTRTNARTR----------------------------
---------------RGRKG------QAIGI-----------KKK---------------
--------------------------VK----------K---------------------
------------------------------------------------------------
---------------------------------------------------------M--
----------------------------------------A----LEKDEKS--------
---------GLIDSYQ--VHS--TDTGSPEVQVALLTERINQLIEHLRIHIHD--HHSRR
GLLKLVGRRR---R------LLNYLQSR---DKERYRS--------------VIE-----
RLGL----R-----R---------MS-------------------------E--------
-------------------------------------LVQQGPRKVQ-----KIGRVVSD
KMEKTVVVAVDYLKPH-PLYRKIIRKTSKFHAHDEENAC------KVGDLVRIEETRPL-
SRTKRWMVVEI----MQRGE----------------------------------------
------------------------------------------------------------
------------------------------------------------------------
------------------E-----------------------------------------
------------------------------------------------------------
-------------------------------------------------------
>Ardenticatenia_bacterium
---MPK------------RGKKYREAAKLVDR-----NRTYSPAEAIDLARRVSY---AN
FDATVEVHLRMGVDPRQADQQVRSTVSLPHGTGRTVRVLVFAEGEAEKAAREAGADYV-G
SDDLIKRI-QDG-WFD------FDVAVATPSIMSKVGRLGRQLGPRGLMPSPKSGTIVP-
EDDLPRVIKELKAGRVEFRLDKT-ANIHVPIGRVSFSNEQLLENLAALMEAVQRAKPA-A
ARGQYIRRVTIAPTMGPGIKVD-------------------------------VHQA-LQ
LQ----------------------------------------------------------
------------------------------------------------------------
--------------------------------------------------TAMP--I-RS
YKPTSPGRRGMTVSTFEEITKL-EPERRLVTRL-----KVHAGRNS----AGKITVRHR-
GGGHKRLYR--VIDFK-R-D-KFGIPARVVSIEYDPNRSARIALLAY--A-DGE--KRYI
IAPLGLMVGDVLTSG-PD---AEIKVGNALPIQRI------------PLGTLIHNIELQP
GRGGQLVRSAGTSAQIIAKE-GDYAQVRLPSGEVRLIHQRCMATIGQVGNVEHSHISLGK
AGRSRWLGRRPTVRGSAMDPASHPHGGGEGRA-PVG-MPGPKTPWGKPALGYKTR-RN-K
LTDKFIVHR-R--EK---K---------------------RR------------------
------MRGILGKKLGMSQI-FS-EQGEVIPVTVIQAGPCYVTQVKTPERDGYAAIQLGF
-------EEIKPS--R----------------LTKPQRVHL-------------------
-------------------------TKHNA--------------------PALRYLREIR
T----N--D----IDQYQE----GQKIDV-G-IFQVGMLVDVTGISKGRGFAGVVKRHGF
GG-GPKTHGQSDRWRAPGAISAGSTPGRVFKGLRMAGRMGNECVTIQNLEVVMVDPARNL
LVVKGA-VPGARNGLLVIREARKT-TV--------------SKK----------------
------------------------------------------------------------
-------------------------------------------RR-----MKIPVYNMQG
EQ-VREIELSPY--------IYEI-EP-NVSVM-----HQALVRQHANARLGTHSTKTRA
EVA-RTGAKVWRQKGTGRARQG--------SRR--APHWVGGGVAFGPK-P-RKYTKDMP
KKMRRLAIRSALATKAQAGK-IVVVEGLA--F-ETPRTK-EMAAVLERLGI---G----G
K-STVVLVGLGDDEN------VKRSAANLEDVKTLHWR-YLNVRDLLGHEYLLMPVQAV-
------------EAI---------------------------------------------
----DALW----------------------------------------------------
-----------G------------------------------------------------
------------------------------------------------------------
------------------------------------------------------------
-----------------------------------EKEAM--------------------
-------------------------A----------------------------------
------------A-----------------------------------------------
------------------------------------------RLEQIYKERV-VPALMEE
-----FKYK-NIMQVPRIEKVVVNI-GLG-E-ALQNAKALE-HAVEDLATITGQR-----
-----PVITR---------AKKSIA--NFRLRAGQPIGVKVTL-----RGERMWSFLDRL
MNVAL--PRQRD-------------------FR-GVSP-DSF------------DGHGNY
TLGLREQL-VFPEID--------YDKIDKIRGMEITIVTTAETDEEGRRLLAL----LGM
PFR----------------------------Q-----RRAA-------------------
-------R----------------------------------------------------
----------------------------------------------------------MS
RIGRMPVPVPAGVTVDI-QGNTITVKGPK-GQLSYTFH-----P--DMQVSL-EDGQIVV
RRPSD-E-----R----QHRALHGLTRALINNMVVGVSQGYKKDLILEGTGYRADVKG-T
-T-LVLNVGYSHPVEIEAP-EGITFEV-----DRSG------------KNLSVSGIDKQL
VGEIAARIRRVRPPEPYKGKGIRY--------ADEVIRRKAGKSGRA-------------
------------MAITRE------------------------------------------
------------------------------------------------------------
--------------------------------------------------KKEAIVARYV
AELSRSKAIFLTDYR----GLTVANIQALRAKLREAQGGYMVVKNTLAQIALEKMGWPV-
--PEE----LLTGPIAIGFA-------YG-DIAA--VAKLLMEYAR--ET---K-VLQVK
GGVV-EG-RVL-DAAQVGAVADLP-PREILMAQLLGLIQQ------------PAARLAGV
-LN-AAG-----------SK-----------LAATIQAYA-------DK-----------
-----LESTP--------------------------------------------------
------------------------------------------------------------
--AA----------------------AM-----------KTIS-----IKPEEV------
-----------------QREWWVVDA-----EGKTLGRLATQIATILRG---KHKPYYTP
HVDCGDYVIV--------------------------------------INAE--------
-----------KVAVT-G----NKLDQKIYYRH--SGYPGGLKQRTLREQLQ-R--HPEL
VIEKAVKGMLPK-NRLGRKMFKKLKVYAGPE-HPHQAQ----------------------
----------------------------------------------------QPKPLELD
T-----------------------------------------------------------
--------------------------------------------------------M---
-------------------------------IQQESRLKVADNTGAREILCIRVLG----
-------GSKRRYARVGDVIVASVKDAQPGGS--VKKGDVVRAVVVRTKKEYGRPDGTYI
RFDDNAAVILDNQG--NPKGTRIFGPVARELREKGFMRIVSLAPEVL--M----------
---------------K-------LHDL-----RPAP-GSKKEK-K-R-VGRGIAAGQGKT
AGRGTKGQGA--RAGGVKGPY--FEGGQLPLVRRLPFKR--GF-TN-IWRVEYAEVNLER
L-AG---------F-APG-SE-VSPETLAAAG-IIK-SARQP--VVIL--GRGKL-EHPL
IVKAHRVSSSARAGIEAAGGT-VEIL---------------------P------------
--------------L----AK----------M---------------------GR-----
--------------------------------TNEAHL-AR-IRRHQRVRKKVVGTP--E
RPRLNVFRSLNHIYAQVIDDSRGHTLVAASSI--DPE-L--R------D-----------
-------------------------------------------------Q-LKGL-----
-------------------------TKTQQ--AAQ-VGRLLAERALRVGIR---------
-RVVFDRGGYKYHGRVKAL------------------------------AEASREGGL--
-----------------------EF------------------MAE--------------
--------------QT-L-EARAVARYIQMSPY---KMRRVVN------VVRGMPVEQAV
ATLRLMPHRA-AKPVRKVIESAAANAEENLG-----LSRSDLYIAEIRVDEGPTRKWR--
--RFAARGR----F-KPILKRSSH--ISV-----------VL------------------
------------------------------------------------------------
------------------------------------------------------------
-----------------------------------------------REM----------
-------------------------------------------------------GSM--
---------------------------------------------------------AE-
-----------------------LSPYE-VIKRPLNTEKS--TLAAEV------------
---------------------------------------NRYIFEVDRRANKVQIREAIE
QVF-------K-VEVEKVRVINM-PPRFGRWG--RK---RVKRTPAWKKAIVTVA-PGQK
----I-EI-------FE--G-V------------M-------------------------
--------------------K------IKAGDTVEIISGD-------------E-----R
GQRGT-------VRQVLRGWKIDRFRRRIARDPNKD---RV---IVG-------GHN-II
KKHQRRVS---QTRTQTGIIEREAPLAISKV-ALI-CPQCNE--RTRVGF----------
-------------AF----V--------DG------RKM-RRCKK--------CGETF-N
------------------------------------------------------------
------------------------------------------------------------
------------------------------------------------------------
------------------------------------------------------------
--------------------------------M-----P---TQ-VT----MKDLLEAGA
HFGHRTRRWNPKMRPYIFTE--RNGIHIIDLAQTLEAMQRAYEAVRDVAADGGYVLFVGT
KRQAQDIIAEQAQRAGMPYVNVRWLGGTLTNFQTIRKRVEYMIELERQRA-NGELD----
-H-LPKKERLKIDRLIEKLERRVGGLRNMETLPDMLFIVDPNREHLAVHEANILGLPIVA
LVDTNCDPDPIQYVIPSNDDAIRTIRLMTSYIADAIIEG---KQM------R--------
------E---------S---------------------A--------------L------
----------------------------------LEEIR------------AEAESALPE
---------------Q------RVFTPEDEPEYAD-------------------------
---------FDVFDEDEGE---------------------------EPIVRRR--GRGR-
-------AG------------------------------------EE--------E----
---------DDEIRRVDAKR----------------------------------------
-------------GKRKPRQ-----------RTHKDEA-E--------------------
----------------------------------D------MGRKVHPYGFRLG--ITKD
---WKAHWYAE--G----D--R-YAEQVQEDRRIREHI----------RKQL--------
----------------G--RVGISDIRIKR-FP---NQIEVTLWTARPGVVIGRKGENIK
KLRESLEAL-TG-----------K-KIKVDVHEVENPDTDAYLIAENIAMQLERRISHRR
AMKQAVQRAMRA-GAKGIKIRVGGRLSGAEMARKEDVQEGRVPRHTLRADIDYANTEALT
T--FGRIGVKV----WVYKGDVK-------------------------------------
------------------------------------------------------------
----------PED-----------------------------------------------
------------------------------------------------------------
------------------------------------------------------------
------------------------------------------------------------
------------------------------------------------------------
------------------------------------------------------------
----------------------------EL------------------------------
M--------ARYI------EPVCKLCRR------------------EGEKLF---LKGER
CFSPKC-S---FER--------RS---Y-P-AGMHGKQAQFRR----------KE--SDY
AL--QLRAKQKARRVYG-ILERQFRRYFERAQRQPGL-TGFNLLIMLERRLDNVVYRLG-
---FADSRAQARQLVRHGHFTVNDTK------VDVPSFLV---KVGDKISVHE---SSRR
TTYFKELAQRLD--GAR---TP-GWLSLDAANLTGTVVSAPSRDDIDV--TL-NEQLIVE
YYS-R-M-----------------------------------------------------
---------------------------------E-------------------------Q
EREFE--------E-----VE-ALDERV----VHI------ARTAKVIKGGRHFSFRAVV
VVGDNKGSVGVGVGKAREVPDAIRKGAERARRNMRPIAM------VGT-TIPHEITSRYS
AAKVFLKPASPGTGVIAGGGVRAVVEAAGIRDILTKSQGSSNILNVVKATVKALYELQDP
AR------TAELR--------GVPLSR-VQPFW---------------------------
-----------------------------------SRKN-E-------------------
----------------------------HM-SRRTRA---------------------ER
RPVKPDVRYNSELV-ARFCNKIMRNGKKSLALRIVYDAFD-IIEQR-T-------KK--P
-PLEVFEAAVKNTMPMIEVRP------RRVGGATYQIPMEVRPERRLSLSLRWLV---QS
MRQRPGKSMAEK---------VAAELIDAAAGQGAAVKKKEDTHRMAEANRAFAHY-RW-
--------MS-V--SDPIADMLTRI------RNATMAQHAQVTMPT----------SRMR
EAIARILK--------EEGFIEGYEV--IP-S----RPV----PVLRLKLKYAPGKPPV-
SV-IKGLKRVSKPGRRVYVGH--DNLPWVRAGLGI--AII--STSKGVLTD-----RQAR
RLGVGGEVLCYV-----------W-----M-------S-------------V--------
-------------------------------AE---------------------------
------------------------------------------------------------
------------------------------------------------------------
--------SEF-------TYYEGIGRRKEATARVRIYPGG-----DGTIIVN-ER-PVEQ
YF-TREWDIKNLSEPLVVTNNS-GRFNVTVHVKGGGITGQADAIRLGLARALLKFDPE-N
RPILRK-MGMLTRDP-RAKERKKPGLKRARKAPQYTKR----------------------
--------------MAK---------------------QKIRIRLKAYDHRVLDQSVRQI
VDAAERTGAIV---------------------VGPVPLPTRIERF-------TVIRSPFI
-DKD--SREQFE-----------------------------------------------I
------------------------------------------------------------
------RTHKRLIDVVE-----------------PSS-KTIDALVRLN-LPAGVDV----
-------EIK-----------------------------M----------S---------
---N-------------GKTSARR------------------------------------
---ST-GRK--------ER----KNVPVAR-A---YIHATFNN----TIITITDP-----
QG-NTLSWASAGSAGFKGSRK---STPY-------------------AAQMAAQQVARVA
Q-G-QGVRELDVFVKG--------PGPG---REAAIR-SLQGAGFKLRSITDVTPIPHNG
CRP-------PKKRRV----------------M----PTINQLV----------------
------RRP------------RVAKRS-------------KSKAPALRYIFNAL---KGS
LQMRP-EGAPQKRGVCTQVRTMTPKKPNSALRKIARVRL-TNGIEVTAYIP--GEGHNLQ
EHSVVLV------RGGRVKDLPGVRYHIVR--GALDAAGVENRKRGRSKYGAK------R
P------------------------------------------KM-A-RIAGVDLPRDKR
VEVAL---TYIYGIGRHN--SKE--VLRMAQVNPDT--RV----------RDLTEDEIAR
LREVID-------K--N-FVVEGDLRREVQMNIKRLQEIQCY------------------
------RGLRH---RRNLPVRGQRTRTNARTK----------------------------
---------------RGPRK------TVPGR-----------KRSRA-------------
---------------------------K----------K-----------MAKKCMMIRE
-TRR-------KYA-------------------------------------VRVRNRCSR
CGRPRGYMRRFGLCRICFRELANEGVIPGVIKSSW----------------------M--
----------------------------------------A----LKKEEKQ--------
---------AIINAYH--IHP--NDTGSPEVQIALLTKRINQLIEHLKTHKHD--EDSRR
GLLQLVGQRR---R------HLAYLSRK---DVARYKD--------------VIE-----
RLGL----R-----K-------M-VR----------------------------------
------------------------------------------ERRKI-----LIGRVVSN
KMDKTVVVSVESLKRH-PLYGKVIRRRKRYKAHDEHNAC------QVGDLVRMIESRPL-
SKEKRWVVTEI----LERAS----------------------------------------
------------------------------------------------------------
------------------------------------------------------------
-------------------L-------MTRSAKKGPWVDPKLLKKIQALNA-AGEKR-VI
KTWARDSTISPEMVGHTIAVHNGRQHVPIYI-QESMVNHKLGEFAITRFFRGHV------
-----------------------VK--EKGSRVR---------------------
>Dehalococcoidia_bacterium_SM23_28_2
---MPK------------HGKNYQQALAKIDR-----NQRYHPQEAVKLAKENAF---AK
FDETVELHLRTALDPRNAEQQLRGTVVLPHGLGKKVRVVVFAEGEGVKAAEEAGADHV-G
SEDLVKKI-EGG-WTD------FDVALATKEAMGKVTRLGRILGPRGLMPNPRSGTVVE-
PEDLAKAVRDAKAGRVEFRLDRT-ALVHVSVGKVSLDEEQLLENMATLMEAIVKSRPS-G
AKGQYIKSATLTTTMGPGIKLD-------------------------------LQPT-LA
LS----------------------------------------------------------
------------------------------------------------------------
--------------------------------------------------TSMG--I-KQ
YKPTSPGRRGATGYTFEEITKR-KPEKSLTVPL-----KKSGGRNR----QGRVTVRHR-
GGGAKRMLR--IIDFK-R-D-NFGVPGKVAAIEYDPNRSARIALIHY--A-DGD--KRYI
LWPVGLKVGDTVMAG-PE---AEIRPGNALPLRRI------------PLGTAVHNVELSL
NRGGQLVRSAGSSAQVMAKE-ERYVLVRLPSGEIRKILADCVATIGQVGNVEHSQIKLGR
AGRSRLMGRRPKVRGSAMSPRDHPHGGGEGKA-PIG-LPGPKTPWGKPALGYRTR-RR-R
GSDKYIVRR-RR-G--------------------------SM------------------
------IEGLLGRKLGTLQI-FD-RHGTVVPVTVIEVGPCTVLQVKTKERDGYEAVQLGF
-------GSRK----R----------------VNQPMKGHF-------------------
-----------------------------------------------KGLGSFRHLREFR
V----E--D----IGQWQV----GQRVGA-E-VFEPGDLVDVSGISKGRGFAGVVKRHGF
RG-GPKTHGQSDRHRAPGSIGASADPGRVLKGLKMAGHMGAEKVTVRNLEVVDSDPARGV
IMVKGS-VPGAKDGLLRIRVARKQ-AVEP----------RVAARKADEPEEPQAEEAPAE
EAEAEEAPT-------EEAKAEEAPAEEPQAEEPKAEEPP----------------TEEA
PTEEAEAEE--PPAEEAPAE----------EPQAEE---TEDKKS-----MKIPVRSAGG
AK-LKAIAVDDT--------VFGI-KP-NLAVV-----HQAFMAQRANQRAGSASTKSRG
EVR-GSSAKVRVQKGTGRARQG--------TAR--AGHRRGGGVTFGPK-P-RSYRQALP
KRMKRLAIRSVLSGKVADGR-VVVVNELA--V-EKPSTK-QMADALANLGI---E----R
--SALVVTGEP---DR-S---VYVSARNIPKTKVLPAD-YLNVVDMVTHRHLVMTVAAV-
------------RRC---------------------------------------------
----EALW----------------------------------------------------
-----------GG----------------------DRVGQRRPK----------------
------------------------------------------------------------
------------------------------------------------------------
----------------------------VGVAASGQEASM--------------------
-------------------------L----------------------------------
------------------------------------------------------------
-----------------------------------------PRLKERYREEV-VPALMKE
-----FSYK-NVMQAPRLEKITVNV-GLG-E-AIQNPKALD-AAADDVATITGQK-----
-----PVITR---------AKKSIA--AFKIRKGMSIGLTVTV-----RGDRMYELFDRM
VNAAL--PRIRD-------------------FQ-GVSP-YSF------------DGRGNY
SLGIKEQL-IFPEVE--------YDKIDRIRGFQMTVVTTARTDEEGKRLLEL----LGM
PFA----------------------------R----------------------------
---------S--------------------------------------------------
----------------------------------------------------------MS
RVGKQPIAVPSGVSVNI-EGRRVTVTGPK-GELSREFH-----P--DIAVRL-DDGQLLV
SRPTD-R-----P----EHRSLHGLTRSLLANMVTGVSTGFTKMLELHGVGYRAQMQG-Q
-N-LVLQVGYSRPVEVKPP-AGIILAV------EGT------------SRVMVQGMSREL
VGQVAADIRAVRPPDPYKGKGIRY--------EGERVRHKAGKAGKA-------IKH---
------------MP----------------------------------------------
------------------------------------------------------------
------------------------------------------------TPKKEQMVEELR
DRIARSTIAVGADYR----GLTVPEMDQLRRKMRNAGVEFRVVKNTLTRLAAERADRPI-
--LNE----LIDGPTALAFG-------YG-DIME--VVRAFNEYLL--TA---PASFSVR
GFYL-EG-QVL-PARELAELVKLP-PKEVLLARVAGQLQS------------PLATLAGL
-LE-APLSTFLGLMQATQQE-----------LVGLLETRA-------RQME---------
------------------------------------------------------------
------------------------------------------------------------
---A----------------------AMVT---KRA---RTFS-----LKGGDI------
-----------------SRDWLVIDA-----ADQTLGRLAARIARFLRG---KHKPTYSP
HLEMGDYVIV--------------------------------------VNAA--------
-----------RVRVT-G----RKLSDKVYYRH--SGYHGGLKSVTLGELMA-T--RPTR
VIEMAVRGMLPH-NRLGRKLLRNLKVYAGPE-HPHEAQ----------------------
------------------------------------------------------------
------------------------------------------------------------
----------------------------------------VKASQKG-------------
------------------------------------------------------------
-----------------------------------------------KEAPGEAASG---
-------------------------------------------------M----------
---------------E-------AHDL-----RPPK-GARHKR-K-R-VGRGDGSGHGTY
SGRGSKGQKS--RSGGGPRLG--FEGGQTPLIKRLPRRR--GF-TN-IFRVEYASVNVKQ
L-ER---------F-EEG-TE-VTPELLREVG-IIK-TLRQP--VKVL--GDGEI-TKAL
IVRAHRFSTVAKGKIEAAGGS-VEEV----------------------------------
-------------APM-------------------------------------KG-----
--------------------------------RKTARA-AR-VRRHRRVRRNVVGTP--E
RPRLCVFRSVNHIYAQVINDEQGHTLAAASDL--EAD-I--R------Q-----------
-------------------------------------------------Q-ANGK-----
-------------------------RKTEV--ASL-VGQRLAERALEKGIG---------
-TVVFDRGGYKFHGRVKAL------------------------------ADAARKGGL--
-----------------------VF------------------M----------------
-------------------QVRAQARNVAVSPK---KIRLLLN------QLPGRGVNEIL
ARLRHMPSPH-ARVVAKLVRSAAANAENNYQ-----IDPRYLRVVTAYAGDAPTLKRW--
--RARSRGR----A-SPILKRRSH--VTV-----------IVE-----------------
------------------------------------------------------------
------------------------------------------------------------
----------------------------------------------EVEG----------
---------------------------------------------------------M--
---------------------------------------------------------PK-
----------------------AIHPYD-VIEHPLVTEKG-SYLLAE-------------
---------------------------------------DKYAFRVARGANKTQIKQAVE
KAF-------N-VRVLAVNVMNV-RGKQRRWGR------RQVLSSDWKKAIVTLA-PGDK
----I-EL-------FE--G-V------------MA------------------------
--------------------K------IRREDTVLVIKGK-------------E-----R
GKTGV-------VRQVV---------------PRQS---RI---IVT-------GVN-MV
KRHMQPR---AD-R-PGGIIEKEAPIHVSNV-MLV-CKSCSK--PTRVSF----------
-------------RLG---K--------GG------SKV-RYCRH--------CDQPL-D
MTRVN--------R------------------------K--------------ADDIRRL
SDGDVAKELEEAHRRLFSLRLR---W-MTRQ---ES-NY-RLMTQTKR-RIARLKTIQ--
---------R------ERQ-------LV--------------------------------
------------------------------------------------------------
--------A----------------------EA-----A---AE-KE----MKALLEAGV
HFGHQTRRWNPKMRPFIFSE--RNGIHIIDLQQTVDRLEVACEFVRHVAAQGEAVLFVGT
KKQAQETIETEAKRCFMPYVSSRWLGGTLTNFATIQARIDHLVRLEDGRE-RGALD----
-R-MLKKEALKVEKEIERLNRHLVGIKEMTKLPGALYVVDPSKESIAVAEAVRMDIPIVA
MVDTNCNPEEVDYPIPSNDDAIRAIKLVTSRIADAVLEG---LAA------REY------
----AAK---------EAL-----------------EAV--------------E------
----------------------------------VEAFQ------------ETGYVASPD
---------------E----PVPEYIGEEEL-----------------------------
----------PPAYVAEPDE------------------------GPPEAAPEP-------
-------QE---------------------------------AEPEE-KT----EE----
---------QAEP-----------------------------------------------
--------------EPESEE-----------KQGEEVA-S--------------------
----------------------------------E------MGQKVHPHGFRLG--YIYG
---WQSRWFD---E----K--N-YTALLHEDLTIRRTL----------SKML--------
----------------A--DAGVSSVEIDR-NA---NQVTVTIHTARPGIVIGRGGQRVD
EVRRELESL-TG-----------R-RMRVNIVEVRMPEMEAALVARAVADQLERRVSHRR
AMKQAVARSMQR-GVEGIKIRVSGRLGGAEMSRNDTEMVGRVPLHTLKADIDYGTAEAHT
T--LGRIGVKV----WIYKGDIV-------------------------------------
------------------------------------------------------------
----------R-ET----------------------------------------------
-------------------------------VERVEEE----------------------
--ESPSPS----------------------------------------------------
------------------------------------------------------------
------------------------------------------------------------
------------------------------------------------------------
---------------------------PGE------------------------------
M--------ARYR------GPACRICRR------------------LAEKLY---LKGEK
CYSPKC-P---FER--------RP---Y-A-PGQRS-MRRRK------------V--SDR
GL--QLREKQKGRSTYG-LLERQFRRYYREAVRRKGI-TGEDLLRILEMRLDNVVYRLG-
---FADSRNQARQLVRHGHISLNGRK------ADIPSHVI---KVNDVIGWTA---RGQA
SEIFKIVKEQVA--ERS---VP-SWLNLDAEQMTGRVLSPPPMEDIGA--KF-DPATIVE
FYS-R-MSNPRRY-----------------------------------------------
--------------------------------VA-------------------------T
AKKID--------PL----EM-ELAEKV----VFI------NRVAKVVKGGRRFHFTAVV
VVGDGEGHVGAAIGKAKEVPEAIRKATTIARKNLIKVPM------KGT-TVPHEVWERFG
AAKVLIKPAPAGTGVIAGGGVRAVLQMAGIKDVVAKSLGSDNAVNVVKATMLGLSRMRNV
KK-----AVAGRR-----------------------------------------------
-----------------------------------ELATTE-------------------
----------------------------AM-PRRGKVI--------------------R-
RRPAPDAKYNSVWL-QMFINKLMRDGKKSTAERIIYNTLD-IVEQR-T-------RR--N
-PVEVFEQAIRNAMPILEVRP------RRVGGATYQIPLEVRPERQMSLAMRWLL---MA
VRGRTGRPIAER---------LAAELMDAASGQGVTIKRRDDTHRMAEANRAFAHY-RW-
--------M--V--TDPIADMLTRI------RNALVAGHETVQVPA----------SKMK
IAIAEVLK--------EEGFVRDFEV--SQ-D----GIR----KTISIDLAYGGKKE---
SV-ISGLRRVSKPGLRVYVQK--REIPRVYGGLGI--AIL--STPQGVMTG-----QEAW
RRQVGGEVLCYV-----------W-----M-------P----------------------
------------------------------------------------------------
------------------------------------------------------------
------------------------------------------------------------
------------------------------------------------------------
------------------------------------------------------------
------------------------------------------------------------
----------------R---------------------QKIRIRLKAYDHRILDQSAALI
CEAAERTGAVV---------------------AGPVPLPTEIKKF-------CVIRSPHV
-DKD--SREQFE-----------------------------------------------I
------------------------------------------------------------
------RTHKRLIDIVD-----------------PTS-KTVDALMRLQ-VPAGVDI----
-------EIK-----------------------------L----------M---------
---AEKKGSG--------------------------------------------------
---RV-RRR--------ER----KNIPVGR-A---YVQSTFNN----TIITLTDP-----
NG-NVIAWASGGTVGFKGSRK---STPY-------------------AAQIAADRVAKRG
M-E-HGLRQVDVYVRG--------PGSG---REAAIR-SLQGAGIQVMSIRDVTPIPHNG
CRP-------PKRRRV----------------M----PTINQLV----------------
------RKG------------RRKLVK-------------KTKAPALRFSYNAL---RNR
QVRA--RGAPQKRGVCVQVRTVTPKKPNSALRKVARVRL-TNGMEVTAYIP--GEGHSLQ
EHSVVLI------RGGRVKDLPGVRYHIIR--GALDSQGVEGRKRSRSKYGTR------R
SEEP---------------------------------------RM-A-RIAGVDIPRDKR
VDVSL---RYIYGIGPTL--AHT--ICDSTKVEPST--KV----------RDLTDDEISR
IREFID-------R--N-YTVEGELRKGMRQNVQRLIEINCY------------------
------RGVRH---RRGLPVHGQRTRTNARCK----------------------------
---------------RGPRK------TVAGK-------------RRA-------------
-------------------------MAK----------K-----------MTRKALYNKA
FYKE------PKYK-------------------------------------VRQRNRCRL
CGRPRAYMRWFGLCRICFRELALEGKLPGVKKSSW----------------------M--
---------------------------------------------LNKERRQ--------
---------EIITAHR--LHA--GDSGSSDVQIALLTERIKQLTEHLKVHRKD--HHSRR
GLLKLVGQRR---R------LLRYLSRT---DVGRYRK--------------LIA-----
SLGL----R---------------------------------------------------
------------------------------------------------------------
------------------------------------------------------------
------------------------------------------------------------
------------------------------------------------------------
------------------------------------------------------------
-------------------R-------MTRSTKKGPFVDAKLMKKVDAVQR-SGQKT-VI
RTWSRASTIMPQMVGLTIAVHDGRRHVPIFI-TENMVGHRLGEFALTRTFRGHA------
------------------------GKSEKFTKVR---------------------
>Thermorudis_peleae
---MPK------------HGKRYLEARKQIEP-----GKLYLPKDAVALVKRIAY---AD
FDEAIELHLRLNIDPRQADQNVRGTVVLPHGTGRTPRVLVFAVGEAARVAEEAGADYV-G
SDELIRQI-QSG-WLE------FDVAIAMADQMGKVGPLGRILGRRGLMPNPRAGTVVRV
PEDLPGVIQEVKRGRIEFRNDRT-GNIHTVIGRKHFTDQQLLENLYTFADAINRARPG-A
VRGQFIRSMTVASTMGPGVPLD-------------------------------VSQT-LA
EA-Q--------------------------------------------------------
------------------------------------------------------------
------------------------------------------------EFVAMG--V-KK
LKPTTPGRRHMSVLTFEEITKK-EPEKRLIEPL-----KKHAGRNN----QGRITTRHR-
GGGNKRFYR--IIDFR-R-N-KHGIPAKVVAIEYDPNRTAFIALLQY--K-DGE--KRYI
LAPLGLKVGDVVQSG-PG---SPIRVGNALPLREI------------PLGTQIHNIELYP
GRGGQLVRAAGAAAQLVAKG-DRYVQVRLPSGEVRMILAECMATIGQVGNVDHANVSIGK
AGRRRHMGWRPAVRGSAMTPRDHPHGGGEGKA-PIG-LPHPKTPWGKPALGYRTR-RN-K
KTDRFIVRR-RY-EG-------------------------RM------------------
------IEGLLGRKLGMTQI-FD-EQGRAVPVTVLEVGPCVVTQVKTVERDGYTAVQLGF
-------GH--RK--R----------------INKPLAGHL-------------------
-------------------------RAS-G--------------------AQPRYLREVR
V----D--D----PENFTV----GQVITCAS-VFEAGQLVDVTGWRKGRGFAGVVKRHGF
GG-GPKTHGQSDRLRAPGSIGPTTTPGRVHKGKRMAGRMGPARVTVQNLRVMRVDAERNL
VLVKGA-VPGPIKGLVIVRHAIKQ-RERE----------RAARA----------------
------------------------------------------------------------
-------------------------------------------KA-----MHVPVYDVQG
NE-VGQIELSDY--------IFGI-EP-HIPVM-----HQALVRQLANARAGTHDTKTRG
EVS-GGGRKPWRQKGTGRARQG--------SIR--APHWKGGGVVWGPH-P-RKYTKQMP
KKMRRLAIRSVLSAKQREHQ-LIVVQGLA--D-VEPRTK-AMLGVLSRLPL---A----D
ARSTLIVVDQP---RE-N---VRRGAGNLENVKVLMAQ-YMNVRDGLKYERMILMREAV-
------------DVI---------------------------------------------
----HRLW----------------------------------------------------
-----------A-----------------------QEGRMSV------------------
------------------------------------------------------------
------------------------------------------------------------
-----------------------------------EAQER--------------------
-------------------------V----------------------------------
------------E-----------------------------------------------
-----------------------------------------PRLKKRYREEV-VPQLMRE
-----FGYP-HIYAVPRLEKIVLNI-GLG-E-AVSNPKAID-AAMNDLAVITGQR-----
-----PVVTR---------AKKSIA--AFRVRKGMPIGVMVTL-----RGNRMWYFLDRL
ISIAL--PRIRD-------------------FH-GLSA-RSF------------DGRGNY
TLGLREQL-VFPEVD--------YDKIDKVRGLEVTITTTAKTDREGRRLLEL----LGM
PFR---------------------------------------------------------
---------D--------------------------------------------------
----------------------------------------------------------MS
RIGRRPIPIPAGVDVAIEP-GYIRVKGPK-GELELRHD-----P--GIQVSR-QDGTLVV
QRPSE-E-----R----RYKQLHGLYRTLIANMVQGVTEGYRKDLEIQGVGYRAALEG-K
-T-LVLQVGYSHPVRVEPP-AGISFVV------ESP------------TRIGVVGIDKQL
VGEIAAQIRRIRPPEPYKGKGIRY--------LGEEVRRKAGKTGKV--------KK---
------------M-----------------------------------------------
------------------------------------------------------------
-----------------------------------------------PTPEKAQQIDEIA
TILDQSQLVIVADYR----GLTVADLTGFRSQLRQHDAKLRVVKNTLTRIAAERVGTTV-
--MTP----LLEGPTALIYT-------TG-DPVA--TAKAVNDFVR--SS---R-ILTVK
GALL-GR-QLL-SPQDVEQLATLP-SRPELVAKVVGGLQA------------PLYGLVSV
-LS-GPV-----------RS-----------LLYVLQARA-------RQLE---------
----GEAA-A--------------------------------------------------
------------------------------------------------------------
---------------------------------MKTYIPRTYM-----AKPGEV------
-----------------ERKWYVVDA-----EGKTLGRLAAQIAHILRG---KHKPTYTP
HIDVGDFVIV--------------------------------------INAE--------
-----------KVRVT-G----TKAVDKVYYRH--SGYPGGLKATTFRDLIA-K--HPTW
PIELAVRRMLPK-GPLGRRQFKKLKVYAGPN-HPHAAQ----------------------
----------------------------------------------------KPEVLQID
------------------------------------------------------------
-------------------------------------------------------AM---
-------------------------------IQPHTRLVVADNTGAKEIMCIRVLG----
-------GSAKKYATVGDVIVASVKVAQPNSG--VKKGEVVRAVVVRTAQGIRRPDGSHI
KFDDNAAVLITPQG--TPRGTRIFGPVARELREKQFMRIVSLAPEVL--M----------
---------------K-------LHDL-----RPAP-GAHRPK-V-R-VGRGIAAGKGKT
AGRGTKGQKA--RNKVRP--G--FEGGQNPLYMRLGRKR--GF-RN-PFKLVYEVVNVGV
L-NA---------L-EVD-GP-ITPEVLFAHR-LIR-GLEYP--VKIL--GDGDV-TRPL
HVRAHAFSESAREKIAAAGGT-VEVIAMARFQ---------YKRQLSP------------
------------------------------------------------------------
----------------------------------------R-KRRHLRVRAKIFGTP--E
RPRLNVFRSNEHIYAQIIDDTKGHTLVAASTL--EKA-V--Q------E-----------
-------------------------------------------------R-FPAE-----
------------------------HPKTVE--ARI-VGLVVGERALAKGIT---------
-RVVFDRGGYKYHGRVKAL------------------------------AEGAREAGL--
-----------------------IF------------------M----------------
-------------------EVRASVREVRVSPK---KARLVVD------AVRGKPLLEAM
AILRFLPQKT-APVVLKLLKSAAANAEHNYD-----LDPSTLYVKRITADDGPRYKRW--
--RPHARGR----V-GRKWRRTTH--ITV-----------VLDEL---------------
------------------------------------------------------------
------------------------------------------------------------
----------------------------------------------RKGA----------
---------------------------------------------------------M--
---------------------------------------------------------E--
-----------------------LHWQD-VLIRPLITEKN-TRIM-EL------------
---------------------------------------GQYMFEVHPAANKTIIKEAVE
RTF-------N-VKVRKVNTMNV-RGKVRRRVRRRGGPTIVGQEPKRKKAIVSLE-PGYT
----I-DL-------FS--Q-L------------MA------------------------
-------------------EK------IVTGDEVIVIRGK-------------D-----K
GARGR-------VRQNL---------------PRED---RV---IVE-------GVN-LV
KRHRRAT---PGVQ-QAGIVEMEAPLHVSKV-MLI-CPHCGK--PTRVGF----------
-------------RFT---E--------SG------EKV-RYCKK--------CQATI-E
KPT---------------------------------------------------------
------------------------------------------------------------
---------A------TRS-------RG-K-M----------------------------
------------------------------------------------------------
--------V-----------------SVAE-HS-----T---EQ-LP----LKALLEAGV
HFGHQTKRWNPKMKPYIFGE--RHGIHIIDLRQTVKLLSEAEAFARDLAARGGLFLFVGT
KRQAQDVIKAEAERCGMFWVTERWLGGTLTNFVTIRQRLRYFTQLEQEVA-GPNFS----
-A-LPKKEQMRKLRELSKLERTLSGLRGLNRLPDALYIVDPKREAIAVAEAQRLRIPTIA
MVDTNCDPDVIDFVIPANDDAIRSIRLITSRIADAIIAG---RTQ------Y--------
------E---------TALGE---------------EAV--------------P------
----------------------------------AEE-----------------------
----------------------TVAASYEEL-----------------------------
----------------YPEQ-----------------------Y-LEMQEELE-------
---------------------------------------------EE--M----LE----
---------EEEGS----------------------------------------------
-------------LEARLPK-----------------H-K--------------------
----------------------------------Y------MGRKVHPIGFRLG--IVHD
---WESKWFAEKDR-------A-YREMLQEDIAIRSVI----------QDEL--------
----------------P--RAGISRIEIQR-AV---NRVDVTIHTAKPGVVIGKQGANVE
RLRQLLEAR-IG-----------K-RVHLNIQEVRKPELDARLVAESIAEQITRRVSYRR
AMKHAIAQALRA-GAKGVKIRVKGRLGGAEMKRVVWEMAGRVPLQTLRANIDYAQVHAPT
T--YGQIGVKV----WIYHGDVL-------------------------------------
------------------------------------------------------------
----------P-ER----------------------------------------------
----------------------------------------------------SVAPAA--
------------------------------------------------------------
------------------------------------------------------------
------------------------------------------------------------
------------------------------------------------------------
-------------EAT----------VAAD------------------------------
M--------GRYI------GPVCRLCRR------------------EGIKLY---LKGER
CFGPKCPI---TKR--------RG-----A-PGQHG--QQRTR----------RP--SEY
AL--QLREKQKLKRIYG-ILERQFRRHFDEAERRPGL-TGDNLLQILETRLDNVVYRLG-
---FADSRRQARQLVRHGHFLVNGRK------TDIPSYLV---RPGDIIAVRP---QSRE
REYFQ-IVAETA-ASKP---VP-SWLVRDLETLSGRVVSLPTRDQIDL-PPI-NTQLVVE
WYS-R-RMGKGRTK----------------------------------------------
------------------------------I-WP-------------------------F
AQRVK--------PDQ---VG-DLRERV----IQI------NRVAKVVQGGRRFHFSSVV
VVGDGEGHVGVGIGKATEVPDSIRKAVENAKKRLIRVPL------DRR-TIPHEIEVKFG
ATRVLMRPAAPGTGVIAGAGVRAVAEAAGIRDLIAKSHGSNNPVNVTQAALLALSMLESP
EQ------VAARR--------GIPVER-LRPRK---------------------------
-----------------------------------RVQEES-----------------GD
GC--------------------------AM-PRRAKV---------------------ER
RPIPPDPRYGSELL-QRFINKVMRRGKKSLAERIVYTALD-LVAQR-T-------GQ--S
-PLEVFQRAVQNAMPILEVKP------RRVGGATYQVPVQVEPHRRVSLAMRWLI---ES
AKSRAGKTMAEK---------LAAELIDAANNTGATIKRRDDVHRMAEANRAFAHY-RW-
--------MT-I--TDPIGDMLTRI------RNAQMGKKQETRLPA----------SRML
VEIARILK--------EEGYIADYHL-----E-P-TTPR----ATLVIRLKYLPDKK---
PA-IRELRRVSKPGLRIYVGK--EELPRVKSGLGI--AIL--TTSQGVMTD-----VEAR
RRGIGGELICTV-----------F-----M-------P-------------S--------
--------------------------------EG--------GA----------------
------------------------------------------------------------
-----------------------------------VVETRVAPQP---T-----------
--------AKE-------RYFYGLGRRKTAVARVRLYP-G-----TGRVFVN-GK-NADE
YFGGRDLYRVMITEPLRLVNLL-DRFDIRVRAVGGGLSGQAGAIRLGVARALVAYNPE-L
RPVLKR-AGFLTRDP-RVKERKKPGLKRARKAPQYTKR----------------------
--------------MSSR-----RPA------------QKIRIRLKSHDHRILDQSARQI
VETAESTGAKV---------------------AGPIPLPTRIERF-------TVIRSPFI
-DKD--SQEHFE-----------------------------------------------I
------------------------------------------------------------
------RTHKRLIDVLE-----------------PSH-ATIRALMRLT-LPAGVDI----
-------EIK-----------------------------L----------M---------
---AD-RRRGAQ----RGRTTTRL------------------------------------
---R---RR--------ER----KNIPRGR-A---YIQATFNN----TIVTMTDP-----
NG-NVIAWASAGSSGFKGSRK---STPY-------------------AAQVAAENAARKA
M-E-HGMRQVDVFVKG--------PGAG---REMAIR-ALQAAGLQVLSITDITPVPHNG
CRP-------PKRRRT----------------M----PTINQLV----------------
------RKG------------RQRPRK-------------KPKAPALRFINSRVGRNAGK
LRATP-KGSPQKRGVCVQVRTMTPKKPNSALRKIARVRL-TNGLEVTAYIP--GEGHNLQ
EHSVVLI------RGGRVKDLPGVRYHIIR--GALDAKGVENRKKGRSKYGTK------K
Q-----------------------------------------K-M-A-RIAGVDLPRDER
VEIAL---TRIYGIGLST--SKK--LLARTGIDPNT--RV----------RDLTDDEVQR
LRDIIE-------K--E-MVVEGDLRREVAMNIKRLIDIGCY------------------
------RGLRH---RRGLPVRGQRTRTNARTR----------------------------
---------------KGPR-------PRIGA-----------AKK---------------
--------------------------AK----------R-------QQAAMARKALIVKM
-QKP------QKYA-------------------------------------VRYRNRCKL
CGRPRAYMRKFGLCRICFRQLALQGKLPGVTKASW----------------------M--
----------------------------------------A----LYKAQKE--------
---------QIIQQFR--VHE--HDTGSPEVQIALLTERINNLVEHLREHPHD--HHSRR
GLLMLVGQRR---R------LLRYLRDN---DADRYQA--------------LIA-----
RLGL----R-----R---------ME---------------------------ASQ----
-------------------------------------HAQRPKRRLT-----KVGRVVSD
KMDKTVVVAVDYFRRH-PLYKKTVRRTSKFKAHDEYNMC------RIGDLVLIEETRPL-
SKTKRWIVRRI----LERATPEVAA-----------------------------------
------------------------------------------------------------
--------------------------------------------------EIAEEEAGEE
EEG--------------ANA-------MGRSSKKGPYIDPKLRKKIEELNR-SGERR-VI
RTWARDCTIFPEMVGHTIAVHDGRRHVPIYI-TEQMVGHRLGEFAPTRTFRGH-------
-----------------------GKDAERTTRRRAA-------------------
>Chloroflexus_islandicus
---MPK------------HGKKYLAALAKIDR-----SRLYTPAEALALVKETSY---AK
FDATVEAHLRLGIDPRHADQNIRTTVALPHGTGKTVRVLVFAQGEAVQAALDAGADYA-G
GDDLIAKIDREN-FFD------FDVAIATPDMMGKVGRIGRKLGPRGLMPNPKSGTIVP-
AADLARTIREVKGGRVEFRNDKT-GILHVAIGKVSFTPQQLAENFVALMDAVKAAKPS-G
AKGTYIRTVTLTSTMGPGVPVD-------------------------------PAAA-QT
F-----------------------------------------------------------
------------------------------------------------------------
-------------------------------------------------KP-MG--V-RI
YKPTSAGRRNMSVSTFEEITKK-RPEPGLIEPL-----RKKAGRNN----QGRITVRHR-
GGGHKRFYR--IIDFK-R-N-KFGIPAKVQAIEYDPNRSARIALLAY--A-DGE--KRYI
IAPLGLKVGDTVMSG-PD---AEIRVGNALPISAI------------PLGTQIHNIELEI
GRGGVLVRSAGTAAQLMAKE-GDYATVRMPSGEMRMIHVRCMATIGQVGNVDHQNIRIGK
AGRSRWLGRRPRVRGAAMNPRDHPHGGGEGRA-PRG-MSTPKTKWGKPARGVKTR-HN-P
RFDRFIVRR-RK-----------------------------M------------------
------IHGLLGRKVGMMQY-FT-EKGMAIPVTVISAGPCIVTQIRTPERDGYSAVQLGY
-------EEVEPR--K----------------LTKPQQGHL-------------------
-------------------------KAAGG--------------------AMLRYLREFS
A----D--D----PLAHKP----GEVVTV-E-LFKPGQKVDIAGNSKGRGFAGVVKRHGF
RG-GPKTHGQSDRHRAPGSIGAGTTPGRVWKGQRMAGRMGGKRVTIQNLEVVEVLPEQNL
LLVKGS-VPGARNGLLQIRKAVKG-M----------------------------------
------------------------------------------------------------
---------------------------------------------------QATLYNQAG
EQ-VGAIEVSDY--------IFGI-EP-NVPVM-----HQYVVMQNANARLGTHNTRGRG
EVK-GSTRKLYRQKGTGRARQG--------SIR--APHHKGGGIAHGPH-P-RSYRVSMP
RKMRRLGVRSALSAKFAAGQ-IRFVDALS--F-AQPRTK-DFIAFLKAHGL---A----D
V-KTLVVIDSKSPANE-N---LRRSANNLPQVKTLLAH-YLNVRDLLVYDHIVMPKAAV-
------------EVV---------------------------------------------
----ESYL----------------------------------------------------
-----------G-----------------------ERTRVAA------------------
------------------------------------------------------------
------------------------------------------------------------
-----------------------------------PAQED--------------------
-------------------------M----------------------------------
------------T-----------------------------------------------
-----------------------------------------VRLREKYQKEV-VPALMEE
-----FKFK-SIMQVPRLVKIVVNV-GVG-E-AVQNAKAIE-AAVNDLATITGQK-----
-----PVVTR---------AKKSVA--SFKLRAGMPIGAMVTL-----RGDRMYDFLDRL
CSLAL--PRIRD-------------------FR-GVSR-SSF------------DGRGNY
SLGLREQI-VFPDID--------YDKIDKIRGLEVAIVTSAPNDEQAYSLLKR----LGM
PFR---------------------------------------------------------
---------D--------------------------------------------------
----------------------------------------------------------MS
RIGKRPITVPKGVQVTIGEQNLVTVKGPK-GTLTQQLH-----P--AMLIKQ-EGDVITV
QRPSD-E-----K----LHRALHGLTRTLLHNMIVGVTQGWQRALEINGVGYRAQLEG-K
-T-LVLNLGFSHQVRLDPP-PNISYVVGERKSANDP------------LALTVVGIDKQQ
VGEEAARIRSLRPPEPYKGKGIKY--------VEEKIRRKAGKAGKA---------K---
------------------------------------------------------------
------------------------------------------------------------
------------------------------------------------------------
------------------------------------------------------------
------------------------------------------------------------
------------------------------------------------------------
------------------------------------------------------------
------------------------------------------------------------
------------------------------------------------------------
---------------------------M-----------KTYH-----QKPSEV------
-----------------QRDWYVIDA-----SGKVLGRLATQISTLLRG---KHKPTYTP
SIDGGDFVIV--------------------------------------VNAE--------
-----------KIVLT-G----RKPDQKIYYRH--TGYPGGIKATPYKMMLA-K--SPDR
VLRLAVKRMLPK-NRMGRRLLTKLRIYAGPN-HPHAAQ----------------------
----------------------------------------------------QPKPYIPR
------------------------------------------------------------
------------------------------------------------------------
------------------------------------------------------------
------------------------------------------------------------
-------------------------------------------------M----------
---------------K-------LHDL-----RPAE-GSHRKS-K-R-IGRGHGSGKGKT
GGKGMMGQKA--RSGPGPYRT--FEGGQNRLVKRMPFKR--GF-TN-KFRVEYEVVNVGS
L-AD---------W-PAE-LE-VTPESLLDRR-LVR-RKKMP--IKIL--GDGEL-SQPL
VIKAHKFSASARQKIEAAGGK-AIDLTWVVER---------PSRSRGPNPSMRN-AL---
--------------------Q----------S---------------------MG-----
--------------------------------KRTPRE-LR-LRRHNRIRKRVSGTS--E
RPRLNVFRSHAHIYAQVIDDTVGHTLVAASTT--EKG-W---------N-----------
-------------------------------------------------G-TPDM-----
-------------------------TKTQE--AAL-VGKLIAERALQAGIT---------
-KVVFDRGGYKYHGRVKAL------------------------------AEAAREAGL--
-----------------------NF------------------M----------------
-------------------EAKAVTRYVRISPL---KVRLVMD------VVRGMPVDRAL
ATLRYMPQKA-AREVARTLKSAIANAEHNFE-----MDREELYIKTIYADQGPVLKRF--
--MPRARGM----A-NRIRKPTTH--ITV-----------VVA-----------------
------------------------------------------------------------
------------------------------------------------------------
----------------------------------------------DKSE----------
--------------------------------------------------------YM--
---------------------------------------------------------L--
------------------------TPYD-ILIRPLITEKN-TSLM-EL------------
---------------------------------------NKYTFEVHREATKPQIKRAVE
TIF-------N-VTVTKVHTINV-RGKPRRRGQ------SVGYTRDWKKAIVTLA-EGDR
----I-EI-------FG----A------------MH------------------------
-------------------VK--------TGDEVLVIAGK-------------D-----K
GRRGK-------IKRAL---------------PAVN---RV---VVE-------GLN-IV
KRHQKPR---GPGR-AGGIIEMEAPLHASNV-MLI-CPSCGR--ASRTGK----------
-------------RFL---E--------ETDHKGRPRKV-RYCKA--------CDAII-D
KMK--------------------------------------------------TNELRAL
DDAQLRAKLAEYKVELFNLRFQ---K-ATGS---LA-NT-ARPRQVKK-EIARILTIL--
---------R------ERE-------LA-Q-AE---------------------------
------------------------------------------------------------
--------L-----------------GMTQ-AL-----P---RV-VT----IRELLEAGA
HFGHPTNRWNPKMKPYIFTA--RNGIHIIDLQKTVTGLSQAYQFISDLTARGEKILFVGT
KKQAQEAIMEEAVRAGQFYINRRWLGGTLTNFTTIKRRLKLLSDLEERRD-RGEFG----
-R-LTKAEAAKLEEKIVRLNRVFAGLKGMERLPGAVFIVDPRKEELAVREAAKEGIPIVA
MVDTNCDPDPIDYVIPCNDDAIRGIRLMTGKIADAAIEG---MRR------R--------
------E---------AA------------------------------------------
------------------------------------------------------------
-----------------------------Q------------------------------
------------------------------------------------------------
------------------------------------------------------------
------------------------------------------------------------
------------------------------------------------------------
----------------------------------E------MGRKVHPIGFRLG--YIKD
---WQSKWFAN--G----D--E-YTRQLHEDIELRKLI----------SKEL--------
----------------Q--SAGVSRIEIER-SA---NKIEISVYTAKPGIVIGKRGTNVD
TLKSTLERK-TG-----------K-KIKLNIKEINQPELDAQLVAESIGEQITKRVSYKR
AMKQAVQRAMRL-GAQGVKVRCSGRLGGAEMSRVHEEAEGRVPRHTLRADIDYAQVHAHT
T--YGRIGVKV----WIYKGEVF-------------------------------------
------------------------------------------------------------
----------P-NQ----------------------------------------------
-------------------------------TAKAQVE------Q---PA--APAPA---
------PER-----RERQPRRN--------------------------------------
------------------------------------------------------------
------------------------------------------------------------
------------------------------------------------------------
---------------S----------NASA------------------------------
M--------ARYT------GPVGKVSRR------------------LGIGIT---EKGQR
-------I---LNK--------RS---D-P-PGQHGA-AARRR----------QL--SDY
GM--QLREKQKAKFLYG-VLERQFRRLFEQASRRSGV-TGEYLLSLLERRLDNVVYRLG-
---FATTRAQARQLVNHGHIVVDGRK------TNIPSYTV---KVGQVIAVRP---QSRS
RTYFKNLVDSGALNKHR---AP-EWLRLNAADLSGTVVSLPRREDAEA--GI-NEQLIVE
FYS-R-MK----------------------------------------------------
------------------------------------------------------------
RERIN--------PDT---L--ELEERV----VQI------NRVSKVVKGGRRFSFSTVV
VVGDGKGHVGIGMGKAAEVPDAIRKGAEAAKRNLIRVPL------VHS-TVPHEVVTKYA
ATKVMLRPAAPGTGVIAGRGVRPVVEAAGIKDLLSKVYGSNNPVNVVKATFKALSEMTSL
QE------MARRR--------DMTTQE-LMERR---------------------------
-----------------------------------TRRE-T-------------------
EA--------------------------AM-PRRGTV---------------------ER
RPVPPDARYNSVLV-QKFINKVMERGKKSVAERIVYQALD-LAAER-L-------KK--P
-QMEIFEQALRNASPSIEVKP------KRVGGATYQVPVEVKSDRRYSLAMRWLL---MS
ARARSGKPMVDR---------LAAELIDAYNNTGTTIKRKEDVHRMAEANRAFAHYGRL-
--------MS-V--NDPIGDMLTRI------RNACMARHTTVTMPA----------SKMK
IAIADILK--------REGFIRDYAV-----IDD-GKPY----KTISITLKYMSDRR---
PA-ITGLRRVSKPGLRIYTKR--DDIPRVRGGLGL--SIL--STPKGVLAD-----HEAW
RERVGGEVLCYV-----------W-----M------------------------------
------------------------------------------------------------
------------------------------------------------------------
------------------------------------------------------------
--------EAK-------RYYQGTGRRKTAVARVRLFP-G-----SGDFIVN-GK-KPED
YFGNRDLFQRNLRLPLVLTNHL-NTFNVLVKVKGGGVSGQVGAVRHGIARALLDYDSE-L
RPTLKQ-AGLLTRDP-RAKERKKVGLKRARKAPQYTKR----------------------
------------------------------------------------------------
------------------------------------------------------------
------------------------------------------------------------
------------------------------------------------------------
------------------------------------------------------------
--------------------------------------------------M---------
------PAKGKA----TT-TTARQ------------------------------------
---RG-KRR--------ER----KNVPRGQ-A---HIQSTFNN----TIVTITDP-----
QG-AVVCWASAGQSGFKGSRK---STPY-------------------AAQVAAENAARKA
M-E-NGMRSVEVFVKG--------PGAG---REAAIR-SLQAAGLQITAITDVTPIPHNG
CRP-------PKRRRV----------------M----PTINQLV----------------
------RKP------------RKPVVK-------------KTKAPALRFTYNSL---KGK
LTR-G-RGSPQKRGVCTKVTTMTPKKPNSALRKIARVRL-SNGLEVTAYIP--GEGHNLQ
EHSVVLI------RGGRVKDLPGVRYHIVR--GTLDTQGVNGRKQGRSKYGTK------K
N-QPVGKGA-------------------------AAGKG-G-KKM-A-RIAGVDIPRNKK
IEIAI---TYIYGIGRSN--GMD--ILRKANVNPER--RV----------RDLTEEEVGR
IREIVD-------R--E-YRVEGDLRREVQLNIKRLMDIGCY------------------
------RGLRH---RRGMPVRGQRTRTNARTR----------------------------
---------------RGRRG------QAIGI-----------KKK---------------
--------------------------TK----------K-----------MAKKSLIVKA
-QRP------PKFQ-------------------------------------VRAYHRCKI
CGRPRAYIRKFGMCRICFREHALKGLIPGVVKSSW----------------------M--
----------------------------------------A----LEKEEKS--------
---------QIINGYQ--IHE--TDTGSPEVQVALLTERINQLIEHLRVHIHD--HHSRR
GLLKLVGRRR---R------LLNYLQSK---DRERYRN--------------VIN-----
RLGL----R-----R-------M-MT----------------------------------
---------------------------------------AEQKRKTT-----KVGRVVSD
KMDKTVVVAVDYLKPH-PLYRKIIRRTKKFHAHDEENAC------KVGDVVRIEETRPL-
SRTKRWRVVEI----VKRGE----------------------------------------
------------------------------------------------------------
------------------------------------------------------------
------------------EE-------MSRSSKKGPYVDIRLLDKIEAMNK-ANEKR-VL
RTWSRDSTIFPQMIGHTIAVHDGRRHVPVYI-TENMVGHKLGEFAPTRFFRGHG------
-----------------------GKKADKRGKVK---------------------
>Thermoflexia_bacterium
---MPK------------RGKKYLEALKKVDR-----TKLYSPQEAIRLVKETSY---AN
FDASVDVHIRLGVDPRHADQQVRGVARLPHGLGKPVRVLVFAAGEAARIAEAAGADYVIS
DDEGIKKI-QEG-WTD------FDIAIAVPDMMGKVGRLGRILGPRGLMPNPKSGTVVP-
PEDLPRVIEEAKAGRAEFRVDRT-ANLHIPIGRVSFPEKALLENLAAVMEAVKKARPP-A
AKGTYIKKITLAASMGPGIKVD-------------------------------PAAA-QA
LE----------------------------------------------------------
------------------------------------------------------------
--------------------------------------------------VVMG--I-KV
YKPTSPGRRGMTGYLFEEITKT-EPEKSLVVPL-----KKKGGRNV----QGRITVRHR-
GGGHKRLYR--IIDFK-R-D-KHGIPARVAAIEYDPNRSARIALLVY--A-DGE--KRYI
LAPLGLKVGDVVMSG-PD---AEAKVGNALPLEKI------------PVGTTIHNIELYP
GRGGQLVRSAGCAAQLLAKE-GDYVTVRLPSGEVRLIRKECMATIGQVGNVEHANIKLGK
AGRKRWLGWRPEVRGSAMSPRDHPHGGGEGRS-PIG-MPGPKTPWG--------------
------------------------------------------------------------
------------------------------------------------------------
------------------------------------------------------------
------------------------------------------------------------
------------------------------------------------------------
------------------------------------------------------------
------------------------------------------------------------
------------------------------------------------------------
--------------------------------------------------MQ--------
------------------------------------------------------------
------------------------------------------------------------
------------------------------------------------------------
------------------------------------------------------------
------------------------------------------------------------
------------------------------------------------------------
------------------------------------------------------------
------------------------------------------------------------
------------------------------------------------------------
------------------------------------------------------------
------------------------------------------------------------
------------------------------------------------------------
------------------------------------------RLQALYREHV-RPTLMKE
-----FGYR-NIMEVPRIQKVVINI-GMG-E-ALDNPKALD-FAVQDLATITGQR-----
-----PVITR---------ARKSIA--GFKLRAGRPIGVMVTL-----RGERMWAFLDRL
FNIAL--PRQRD-------------------FR-GVPD-SSF------------DGRGNY
TLGLREQL-LFPEID--------YDKIDKIRGMEITIVTTAKTDQEARRLLEL----LGM
PFR----------------------------R-----R----------------------
------------------------------------------------------------
----------------------------------------------------------MS
RIGRMPIPLPPGVNVEI-QGNQVTVQGPK-GRLTRTFD-----P--DMRIVL-EDRTLRV
YRPTD-S-----R----RHRALHGLTRALLANMVTGVSQGYQKQLEIRGVGYRAERHA-D
GS-LVMYLGFSHPVRVRPP-EGITFEV-----DPKT------------NVITVRGIDKEL
VGRVAAEIRAWRPADPYLGKGLRY--------LGEQIRQKAGKAGKAGKGGKGKGKK---
------------MAITRE------------------------------------------
------------------------------------------------------------
--------------------------------------------------RKAERLQQYL
EHLRNSQGVILTDYR----GLKVSEIESLRRSLRGNQTTYQVVKNRLFLRAMKELGLEM-
--PGE----WLGGPVAVAFC-------HG-EVVA--AAKVIQDFAK--GR---E-NFVVR
GGLL-GR-NPV-TAAQIAALANLP-PKEVVLGQVLGTIQA------------PASQVVGV
-VA-SGI-----------RQ-----------VLNVLQAYV-------DKLE---------
----GKSPTT--------------------------------------------------
------------------------------------------------------------
--QA----------------------AM-----------KTYV-----TKPDEV------
-----------------QREWYVVDA-----TGKTLGRLATGIAHILRG---KHKPNYSP
MIDVGDYVIV--------------------------------------INAE--------
-----------KVRVT-G----RKLTDKFYYRH--SGYPGGFKQISLRDMLA-R--HPIR
VIEYAVRGMLPK-NALGRRMFRKLKVYAGPD-HPHQAQ----------------------
----------------------------------------------------NPKPLEL-
------------------------------------------------------------
------------------------------------------------------------
------------------------------------------------------------
------------------------------------------------------------
------------------------------------------------------------
----------------------------------AP-GSV--------------------
------------------------------------------------------------
----------------------VTPQELADAG-LIP-DPDDL--VVIL--GQGEI-DRPL
TVKAHRFSASARAKIEAAGGT-VEEL---------------------PW-------RR--
------------GGY----RT----------R---------------------MG-----
--------------------------------EKNRRL-GR-LRRKKHVRKKVFGTP--E
RPRLNVFRSLRHIYAQVIDDTVGHTLVAASTL--DPE-I--R------E-----------
-------------------------------------------------Q-MAGL-----
-------------------------RKTDQ--ARL-VGKVLAARALEKGIK---------
-KVVFDRAGYKYHGRVRAL------------------------------ADGAREG----
------------------------------------------------------------
------------------------------------------------------------
------------------------------------------------------------
------------------------------------------------------------
------------------------------------------------------------
------------------------------------------------------------
------------------------------------------------------------
---------------------------------------------------------M--
---------------------------------------------------------G--
------------------------------------------------------------
------------------------------------------------------------
------------------------------------------------------------
----------------------------------I-------------------------
--------------------R------VKKGDTVEVIAGD-------------D-----R
GQRGQ-------VLRVL---------------PKEN---RV---VVS-------GVN-LV
KKHQRPIR-AGRGQIQPGIIQFEAPIHLSNV-MPV-CPHCKE--PTRVGF----------
-------------SRL---E--------DG------RKV-RICKR--------CGQAM-D
------------------------------------------------------------
------------------------------------------------------------
------------------------------------------------------------
------------------------------------------------------------
--------------------------------------M---AV-TT----MRALLETGV
HFGHRVRRWNPKMRPYIFTE--RNGVHIIDLQQTLQALETAVQVVRQKVAEGGIILFVGT
KQQAQEVIAQEAQRCGMPYVNQRWLGGTLTNFRTIRKRIDYLLDLEARRD-RGDFE----
-R-LPKREALQLQREIERLNARLSGIKQMNRLPDLLYVVDVRREATAVKEANILDIPIIG
LVDTNCDPDPIDYVIPGNDDAIRSIRLITGLIADAVLEG---LAL------R--------
------K---------E---------------------Y--------------A------
----------------------------------VEEM----------------------
-------------------------IPEEEQRY---------------------------
-------------------------------------------LSAETLARMR--QLQM-
-------AE---------------------AEETYVG-PEFEQGFEE-AW----TG----
---------NEAESTPDFDP----------------------------------------
-------------GSIMADI-----------GTGGSHS-F--------------------
----------------------------------D------MGRKVHPYGFRLK--ILRD
---WQSRWYAE--G----K--T-YRELLEEDMRIREYI----------EREL--------
----------------A--AAGISRIEIER-YP---NQVQVTIWTARPGIVIGRKGGAVK
TLRQELEEM-TG-----------K-RVHVEVQEVERPELDARLVAQNIAAQLERRISHGR
AMKRAIQQAMRA-GAQGVWIICKGRIGGAEMARPVAMREGRIPRQTLRADIDFAKAEAHT
T--YGRIGVKV----WIYKGDVL-------------------------------------
------------------------------------------------------------
----------PETK----------------------------------------------
-------------------------------PAALEE-----------------------
------------------------------------------------------------
------------------------------------------------------------
------------------------------------------------------------
------------------------------------------------------------
------------RPQE----------PFVV------------------------------
M--------ARYT------GPVCRLCRR------------------EGQKLF---LKGVR
CMSPKC-A---LER--------RD---Y-P-PGQHGQLARFRR--------G-QP--TDY
FR--QLREKQKVKRVYG-VLERQFRRYFREAQRMPGI-TGENLLILLERRLDNVVYRLG-
---FADSRAQARQLVQHGHFTLNGRR------VTIPSILV---KPGDVISVRE---GSRR
RTYFKERAEMLD--EQS---VP-DWLTLDAANLTARVLAYPRRDHVDI--PI-NEQLVVE
FYS-R-------------------------------------------------------
------------------------------------------------------------
------------------------------------------------------------
------------------------------------------------------------
------------------------------------------------------------
------------------------------------------------------------
------------------------------------------------------------
-----------------------------M-PRRYRP---------------------PK
REIEPDLRYNSVLV-ARFINKIMKNGKKSVATRIMYQAMD-IVQER-M-------KR--P
-ALEVVEEAVRNVSPILEVRP------RRVGGATYQVPVEVPPHRQLSLAIRWIV---EA
ARSRSGRSMAEK---------LAAELMDAVNKTGAAYKKREDTHRMAEANQAFAHY-RW-
--------MT-V--TDPIADMLTRI------RNALAVGHPTVEMPS----------SKMK
VAIARILK--------EEGYIEDYQVKEYP-E----QPR----YRLVIRLKYVGERRKRR
PV-IQGLKRVSKPGRRIYTRA--ADIPWVKSGMGI--AIL--STPKGVMTG-----EQAR
RLRVGGEVICYV-----------W-----M-------T----------------------
--------------------------------E---------------------------
------------------------------------------------------------
------------------------------------------------------------
--------GQL-------QYYEAVGRRKEATARVRLYPGG-----NGTIVVN-DR-PLRE
YF-TREIDVVRLLEPLKLTGMD-GQFNVSVQVKGGGISG---------------------
------------------------------------------------------------
--------------MAK---------------------QRIRIRLKAYDHRVLDESARRI
VEAAERTGATV---------------------VGPIPLPTKIERY-------TVRRSTFI
-DKD--SHEHFE-----------------------------------------------I
------------------------------------------------------------
------RTHKRLIDVLE-----------------PDN-KTIDALVRLN-LPAGVDI----
-------EIK-----------------------------L----------M---------
-----------------ARAQRRR------------------------------------
---TV-Q-R--------VR----RVVPRAL-A---HIHASFNN----TIITITDP-----
QG-NVINWASAGTVGFKGSRK---STPF-------------------AARQAAQRAAKDA
M-D-NGVKEVDVLVKG--------PGPG---REAAIR-ALQAAGLRIRSITDVTPIPHNG
CRP-------PKKRRV--------------------------------------------
------------------------------------------------------------
------------------------------------------------------------
------------------------------------------------------------
--------------------------------------------M-A-RIAGVDLPRDKR
VEIGL---TYIYGIGRSL--SNQ--ILRKAGIDPNK--RV----------KDLSEAEVAR
LREIID-------R--E-YKVEGDLRREVQMNIKRLIEIGCY------------------
------RGLRH---KMNLPVRGQRTRTNARTK----------------------------
---------------RGPRK------TVPGR-----------GRRRG-------------
-------------------------MKK----------K-----------MSKKCMPYRE
-LRR-------KYK-------------------------------------VQVRNRCKR
CGRPRGYYRKFGLCRICLRELALQGLIPGLAKASW----------------------M--
----------------------------------------P----LTKAQKQ--------
---------QIIQEYG--RSP--EDTGSPEVQIALLTHRINLLTEHLKVHKHD--EHSRR
GLLRMVGKRR---R------HLVYLSRT---NPERYKE--------------IVR-----
RLGL----R-----K---------------------------------------------
------------------------------------------------------------
------------------------------------------------------------
------------------------------------------------------------
------------------------------------------------------------
------------------------------------------------------------
------------------------------------------------------------
------------------------------------------------------------
-------------------------------------------------------
>SAR202_cluster_bacterium_Io17_Chloro_G4
---MVK------------HSKRFSAVAEKVDL-----ERSYEPEEALALVKEVST---AK
FDETVEIHLRTNVDPRHADQMVRGVTVLPHGLGKQVRVLVFAGADGAEEARAAGADYV-G
EDDLIAQI-EGG-WME------FEVGLATPQVMPKIGKLGRILGRSGLMPNPRSGTMVQ-
PQDLARAVQEAKAGRVEYRTDRT-AIIHSAVGKVSFSTEQLTENLGSLIDAIVRDRPS-S
VKGPFLRSAYLTSSMGPSISLD-------------------------------MSAL-QA
MKG---------------------------------------------------------
------------------------------------------------------------
--------------------------------------------------PEMP--L-KN
LRPMTPGTRNAVRPSFEEITRR-KPEKSLLSPL-----QNRAGRNN----RGKITMRSR-
GGGSRRMYR--KVDFK-R-V-KDGVPGRVASIEYDPNRTTRIALIFY--A-DGE--KSYI
LAPHALSVDDWVQSG-PD---AEISPGNTLPLRSM------------PTGTIIHNLELTP
GRGGQLVRSAGVGAQVLSRE-GEYVLIRLPSGEMRRVLLNCRASIGQLSNPDHKNESLGK
AGASRHLGRRPHVRGVAMNPVDHPHGGGEGRS-PIG-MPGPKSPWGKPTLGYKTRRKK-K
ASSKFISRR-G-------------------R--------RRM------------------
------IQGFLGRKIGMTQI-FR-EDGRVVPVTVIEAGPCIVTQIKTKETDGYEAVQLGF
-------GEVK----K----------------LNQPRAGHL-------------------
-------------------------KAS----------------------QQKRYLREVK
A----D--D----VSEFEV----GQSLGV-D-LFEEGEKLDVIGRSKGRGFAGAMKRWGF
GG-GPRTHGQSDRARAPGSIGGGTTPGKVFKGMKMAGHMGNRRITAKGVEIVKIDPDRNL
LMLKGG-IPGSINSLVQIRRTNK--RVS--------------------------------
------------------------------------------------------------
-------------------------------------------ST-----MEIPVKNQDG
ET-VETINLDDA--------VYNV-PM-NNSLV-----HQALVTYQLNKRQGTHDTKTRA
QVS-GGGRKPWIQKHTGRARQG--------SIR--SPQWRHGGVVFGPH-P-RSYRKALP
KRYRRLALKCVLSDKARQDR-LVCLNSMD--T-LDGKTK-SMVSLLENLNI---S----S
--SALVVTKES---QQ-P---VYRAAKNLSKIWTLPVN-LLNAHELLRRDMVIMTVEAA-
------------RWA---------------------------------------------
----EENLKLE-----------------------------------PQRKRVRD------
----------DLP----------------------ESAAAAVEEPPAVEVEDEPVAEVGA
EPVPEVEAE---------------------------------------AVAEIEDAPVAE
ET----------------------------------------------------------
--------EEETPE--------------------VAAEVA--------------------
-------------------------A----------------------------------
------------EE--------------------------EESPE---------------
----------P----AQETP-EEPAE-------------GEDEEET-----------MEE
-----FGFK-NPMRVPRVQKIVLNI-GLG-E-ALTNSRAME-GATGDLTTISGQK-----
-----PVITR---------ARKSIA--GFKIREGNPIGTSVTL-----RGARMYHFLDRF
INMAL--PRIRD-------------------FR-GLPR-TGF------------DGRGNF
SIGIREQI-IFPEID--------YNAIDRIRGLQVTIATSARNDEEGIRLLEL----YGM
PFI----------------------------R-----LTMS-------------------
-------GNNG-------------------GEQTQ-------------------------
-------------------------------------------------------DRTLS
RIGRKPIPIPSGVEVNI-EFDGVTVKGPL-GTLTQKYH-----P--EVKVSV-SDGMVLV
ERLSE-R-----K----FHHALHGLTRSLISNAITGVTDGYTKTLELMGVGYRVQEAG-D
-G-IILNVGYSHPVEIHPG-EGVTMEV------EGN------------NRVHVRGIDKQK
VGSLAAQVRKVRPPNAYKEKGIKY--------QGELLRFKPGKAA---------ARKA--
------------M-----------------------------------------------
------------------------------------------------------------
-----------------------------------------------PTQQKIERVSALA
EKLERSTIAVTADYT----GISVNEMNDLRRQMRASGVEFTIIKNTLMDLAADAANRPL-
--VKD----IVVGPTAIAFG-------YE-DPLD--VAKAITDFVR--NT---RSALAVR
GAVMGDG-QIM-TAAEVTRLASLP-PRAQLIANLLGQLQA------------PMQRLLGV
-LN-GPL-----------QG-----------LGGLLQARI-------NQLEL--------
---AEPTGSAEAVATVDSAAPEEAGEPEETGTAEESGESEETNDSEEP-----------A
EPEESGEAGESTEPEDSVDSNEAGDSSEP-----------EEADETEGPGESEEASDSDD
AGESVETE---------------VSEEM-----KRT---STYF-----PKQDEV------
-----------------EAKWRVFDA-----TGQTLGRIARDISVALQG---KDKPSYTP
HTLTGDFVVV--------------------------------------LNAS--------
-----------RIRVT-G----RKLMQKTYYRH--SGYVGNLKSFKLKDVLE-T--HPER
VITLAVKGMLPR-NHQGRQMLRRLRVFADGD-HPHQAQVQD-------------------
----------------------------------------------------QTPETEA-
------------------------------------------------------------
----------------------------------------------A--------AM---
-------------------------------IQTYTRLTVADNSGAKVIRLINIPG----
-------SGRRKFAHVGDVVVCNVREAAPNSP--VRKGEIVRAVVIRQAQGRRRPDGTYI
KFDDNAAVLILENR--LPRGTRIFGPVARELRDKGFMRIISLAPEVV--M----------
---------------M-------EHQL-----APSK-GARKAR-K-R-VGRGDAAGQGST
AGRGNKGQKS--RAGYRIRPG--FEGGQLPIIKGLPMKR--GF-TN-PFKIYYSLVKIEA
L-DS---------F-EAG-DN-ITPEALYQRG-ILR-NLNQP--VKIV--GDGEI-SKSV
TVSAHKFTKTAREKIEAAKGS-VEEL----------------------------------
-----------------------------------------------------MAK----
--------------------------------DKNARK-LR-LVRHTRVRKKVQGNL--E
RPRLCVFRSLRHIYAQVIDDTTGHTLVSASSL--ESA----G------R-----------
-------------------------------------------------G--SSVA----
-------------------------AKLAS--SES-VGKLVAERAKEQGIS---------
-QVVFDRGGYKYHGRVKAL------------------------------AEGSREGGL--
-----------------------VF------------------M----------------
-----------------P-PVRAFAKSVGASQK---RLKPIID------LVRGRGVDDAL
NTLGLMTSPW-AKTVAKVVKSAAANAENNMF-----MDRDNLRIVLITADNARPLKRF--
--RPRARGR----I-GRIIKQSSH--LTV-----------VVN-----------------
------------------------------------------------------------
------------------------------------------------------------
----------------------------------------------DQNE----------
------------------------------------------------------EA-M--
------------------------------------------------------------
------------------------NVHQ-VLMTPTITEKS-TILQES-------------
---------------------------------------GKYTFRVNLKANKVQVKEAVE
TSF-------D-VTVVDVNITKA-HGKRKRYGA------RISKKPDIKKAVVTLA-QGDR
----I-NL-------IE--G-L--------------------------------------
-------------------MR------IRSGDTVRVIAGR-------------E-----K
GKTGR-------VDRQV---------------VKSD---RV---IVE-------GVN-MI
TRHVKPR---PNVR-QSGRIQQEAAIHVSNL-VLI-CNKCDQ--PTKPVS----------
-------------IAL---E--------TG------ARV-RGCPK--------CKEVI-D
DIG----------M------------------------R--------------VHDVREL
SDDQLREELTKAYREYQNLRFR---M-TTNQ---LP-DT-NQPKIVKK-SIARLRTVM--
---------K------ERG-------LD-IMVQS----LEQPA-----------------
-----------------------------------------EPQPAP------------V
LEPEIGEETEQE-----------VAPRPAPVRE----------P-LT----MKSLLEAGV
HFGHQTRRWNPRMKRYIFTQ--RNGIHIIDLQQTLGMINDAYKAMTQVVADGGKVLFVGT
KRQAQEVISSEAERCGMWYVNQRWLGGTLTNFQTIRSRINYMLELQQKRD-QGYFR----
-L-LPKKEGVKLRDTLNRLEKYFHGLRDMGEIPAAMFVVDIGKEDICIAEAQRMGVKIFA
IVDSDCNPDSVNQIIPGNDDAVRSIRLITARMATAILEG---TAE------R--------
------E---------ARLQAER-------------EEL--------------GLDDLPE
DESEETELADLGDQPLPPTL----------EGLEQEFQAAADAEG-----GDSGEV---D
---------------GTVATTMVVDAPVDAT-----------------------------
-----------------SEAEVS----------------------EEPLAEQ--------
-----PVAED------------------EKA-------------DDE-PA----------
------------------------------------------------------------
DQDD-------------YQD------------SDEDND-E--------------------
----------------------------------G------MGHKTHPYGFRLG--IIKD
---WKAHWFADN-T----S--S-YRKLVLEDLKLRDAI----------RNEYKSF-----
----------------S--DAGISRVEIDR-GA---QDNVINIHSARPGILIGRDGERVK
NLRGRLEDI-TS-----------R-KVQLNIIEVDSPEIDAFLVCRNIADQLERRVAYRR
AMRQAAQRAMQG-GAQGIKIIVKGRISGSEIARVEKLMLGRVPLHTLRANIDYGVTEANT
A--MGCIGIKT----WIYHGEVL-------------------------------------
------------------------------------------------------------
----------PVAP----------------------------------------------
-------------------------------EEV-EEL-----ET---IEVTVQADAPDE
ALETIES-----------------------------------------------------
------------------------------------------------------------
------------------------------------------------------------
------------------ID-------------------------D--------------
-----------------------------I------------------------------
M--------GRYT------GPSCRLCRR------------------AGEKLF---LKGDR
CFTARC-A---FER--------RR---T-T-PGDQSR----RR--------R-RP--SDY
GV--HLLEKQKAKYIYG-VFEGQFRRYMADAFNSPGV-TGLNLLRSLERRFDNVIFLLG-
---FADSRKQARQMVNHGHFRINGSK------TDIPAYSV---RIGDEISWKE---SLKA
TDFFKERTDGIP--KRP---VP-AWLDLNQSEMSGRVMSLPSDEDLRQ--TI-DSRLIVE
FYS-R-------------------------------------------------------
------------------------------------------------------------
-----------------------MTERV----VFT------RRISKVVKGGRRLRFNALV
VVGDSQGRVGAGLGKALVIPDAVRKGNAVARRNMVDIPL------RGG-TIPQQITVKKG
ATIVLIKPAREGTGVIAAGAMRAMLELGGVRDVVGKSLGSRNPINIVYATLEALRQLKDP
QT------ELAKR--------GR-LKP---------------------------------
--------------------------------EV-AAEP--VTAEAV-------------
-----------------------------M-SRRRRA---------------------ER
REVPPDPHFNNEEL-ARFINRVMQRGKKTTAQRITYTAFE-LIRDQ-S-------NL--D
-PLEVFQQAMRNTTPLVEVKP------KRIGGATYQVPTDLRKGRSEALAMRWLI---RG
ARARKGVPMRVG---------LAQELQEAARGEGSAVRRKEELHRMAEANRAFVHY-RG-
--------MP-V--TDPVADMLTRI------RNAIQVKHDSVNVPH----------SKLK
VAIAKILK--------DEGYIRDYDMP------R-GQAH----PTIRIHLSYREARA---
PA-ITGLKRVSKPGLRTYVGK--GEIPRVFGGLGV--AIL--STSNGVMGG-----REAW
RQGVGGELLCYV-----------W-----MN-----LV-------------T--------
---------------------------AP-------------------------------
------------------------------------------------------------
------------------------------------------------------------
--------AQQ-------EYFYGTGKRKTSIAKVRLYLDE-----GGPILVN-GK-PMDE
YF-NWEPWQRKITDPFRLSDTV-NRFRVVVRVIGGGVNSQAEAIRHGIARALVVYDET-L
KVELRR-AGWITRDA-RIKESKKYGLKRARRAPQYTKR----------------------
--------------MVT--------R------------QKVRIILKAFDHKMLDLSAGQI
VETAERTGARI---------------------AGPVPLPTHIRRF-------CVIRSPHV
-DKD--SREHFE-----------------------------------------------I
------------------------------------------------------------
------RTHKRLIDILD-----------------PTS-KTIDSLTRLN-LPAGVDI----
-------SIK-----------------------------L----------M---------
---A------------------RP------------------------------------
---RT-RRR--------ER----RNVPHGR-A---YIYSTFNN----TLISITDP-----
QG-SVIASASAGTVGFKGSRK---GTAF-------------------AAQRAGEQVARRG
M-D-QGLRQVDVMIKG--------PGAG---REAAIR-SLQGAGLVVTSIRDVTPIPHNG
CRP-------PKRRRV----------------M----PTVNQLV----------------
------RKG------------RQPVRR-------------KTKAPALHWVQNSL---RNR
TRYG--PGCPQRRGVCIQVRTMTPKKPNSALRKIARVRL-TNGVEVTAYIG--GVGHNLQ
EHSVVLI------RGGRVKDLPGVRYHVVR--SALDCEGVQDRRQGRSKYGAD------K
PRP---------------------------------------NAM-V-RIAGVDVPDRKK
AHVAL---RSIYGVGPSV--AAE--ILVKADIDPDMPPRM----------NELTEAQVDR
IRELVD-------R--E-YLAEGDLRREVNQNIRRLIEIGSY------------------
------RGLRH---RRGLPAHGQRTRTNARTK----------------------------
---------------KGPRR------TVAGR-----------GRRTG-------------
--------------------------GK----------K-----------MAKSSKIQKW
-KRE------PKFP-------------------------------------SRNNSRCHR
CGRPRAYIRYFGICRICFRQLALVGDLPGVRKASL----------------------M--
---------------------------------------------LDTETRA--------
---------QVTQDYR--LHE--KDTGSTELQIAILTEKIRQLTDHLRVHKKD--VHSRR
GLVNMVSRRR---R------LLNYLTSE---DVGRYQS--------------LIA-----
RLGL----R-----R-------M-SK----------------------------------
------------------------------------------EMRKV-----RTGTVVRT
RTDKTTVVEMVWKQRH-RLYRKQMRRVARFHVHDPLGQC------QLGDLVRIQETRPI-
SKTKRWRLLEI----LERHLVAEVSPLELEA-DAAE-ILSPEP-ETEDVLVKDVADESED
EESEE----------KIDE---DEPAAEAEPV-----------------------DEEPE
AE-----EEPEKD-------EGPEAEDEPEEDEDQPGEDDE---------PEVEDEPDEQ
EQ---------ETTEEDEEE-------MSRSIKKGPFVHPKLMKKVEAVQR-SGANT-VI
RTWSRASMIMPEMVGMTIGVHDGRRHVPVFI-TENMVGHRLGEFSPTRTYRGHVG-----
-----------------------GGRSERATRVVR--------------------
>Anaerolineae_bacterium_SG8_19
---MAK------------KGRNYREAASKVDR-----EGFYSRAEAVKLIKETAY---TK
FDPTVEIHLRLGVDPRHADQQVRDVVVLPHGLGKTVRVLVFAEGEEARLAEEAGADYI-A
DDDVIKKI-QGG-WTD------FDVAMAVPSMMGKVGRLGRILGPRGLMPNPKAGTVAP-
GEDLPRLVEEAKAGRVEFRVDKT-SNIHAPIGKASFSEEQLLDNLNALLDAIKRARPP-A
VKGTYIRKVVLANTMGPGIKLD-------------------------------LVEA---
------------------------------------------------------------
------------------------------------------------------------
--------------------------------------------------IAM-------
------------------------------------------------------------
------------------------------------------------------------
------------------------------------------------------------
------------------------------------------------------------
------------------------------------------------------------
------------------------------------------------------------
------------------------------------------------------------
------------------------------------------------------------
------------------------------------------------------------
------------------------------------------------------------
------------------------------------------------------------
------------------------------------------------------------
------------------------------------------------------------
------------------------------------------------------------
------------------------------------------------------------
------------------------------------------------------------
------------------------------------------------------------
---------------------VQK------------------------------------
------------------------------------------------------------
------------------------------------------------------------
------------------------------------------------------------
------------------------------------------------------------
------------------------------------------------------------
------------------------------------------------------------
------------------------------------------------------------
------------------------------------------------------------
------------------------------------------PLQEQYKDEI-VPTLMKE
-----FRYK-SVMQVPALQKIVVNV-GIG-E-ALENAKAID-FAMNDIQLITGQK-----
-----PVVTK---------AKKSIA--GFKLREGRPIGVKVTL-----RGERMWSFFTRL
VHVAL--PRTRD-------------------FQ-GVSP-DSF------------DGRGNY
SLGLSEQL-IFPEID--------YDEIDKIRGMEVSIVTTAQTDEEGRVLLTH----LGM
PFR----------------------------L-----QTVA-------------------
-------EVV--------------------------------------------------
----------------------------------------------------------MS
RIGMMPIELPKGVNVDI-KGSDITVTGSK-GHLTQSFR-----P--EMSIKV-EDGVLTV
ERPSD-S-----R----QDRAFHGLTRALLNNMVVGVSEGFTRRLEIEGVGYRAELSG-N
-N-LVLNVGYSHPVEIEPP-QNVQFEV-----ENRG------------KLVIVTGIDKQV
VGEISAKIRKVRPPEPYKGKGIRY--------EGEYVRRKAGKAGKV-------------
------------MS--KQ------------------------------------------
------------------------------------------------------------
--------------------------------------------------KKEELVAEYA
ELLNQSRAVFLTEYT----GLDVKHMQQLRSEVRKVEGAYRVTKNTLLLLALEKSGKPV-
--PTD----LMTGQLAAGFA-------LQ-EVPA--LAKTLTEFAK--DQ---E-QFTIK
GGIL-GD-KLL-TAEQVEELAKLP-TLDELRATIIGLIQT------------PARNVVST
-VA-SSV-----------QQ-----------VVNVLDAYA-------KQEG---------
----EVEAEV--------------------------------------------------
------------------------------------------------------------
--TS----------------------MN-----------KTFV-----TKPAEI------
-----------------KRSWYVVDA-----EGQTLGRLASEIAKVLRG---KHKPIFSP
AVDCGDYVVV--------------------------------------VNAE--------
-----------KIHVT-G----RRKDQKKYYRH--SGYMGGLSEITLREQLE-R--HPTR
VIQYAVRGMLPK-NHLGRKMISRLKAYAGPE-HPHQAQ----------------------
----------------------------------------------------KPEMMEL-
------------------------------------------------------------
--------------------------------------------------------M---
-------------------------------IQQESRLNVADNSGAREILVIQVTG----
-------GTGRKYGGVGDVVVGTVKKAVPNSP--VKKSTIVKAVIVRTKKEYRREDGSYI
AFDDNAAVLLDQDG-RNPVGTRVFGPVARELREKGFGRIMSLAPEVL--M----------
---------------N-------LHDL-----RPNR-GSTKKR-K-R-VGRGISAGQGKT
AGRGTKGQGA--RSGGGKGPY--FEGGQLPLVRRLPFKR--GF-TN-INKIVYKPVNVGN
L-AD---------F-ETG-TE-VDPELLAAVG-LLK-KAGDP--VVIL--GDGDL-AVSL
KVKAHRFSSSAKKKIEAAGGT-ISLI---------------------P------------
-------------LT----SD----------Q---------------------VM-----
--------------------------------SAKSRI-AR-KHRHRRVRVKISGTP--E
RPRLNIFRSLKHIYAQVIDDVEGNTLVAASTI--DGE-V--A------N-----------
-------------------------------------------------Q-IAGK-----
-------------------------TKREQ--AAV-VGKVLAGRAQVAGID---------
-QVVFDRGGYLYHGRVKAL------------------------------AEAAREGGL--
-----------------------KF-----------------------------------
------------------------------------------------------------
------------------------------------------------------------
------------------------------------------------------------
------------------------------------------------------------
------------------------------------------------------------
------------------------------------------------------------
------------------------------------------------------------
------------------------------------------------------------
------------------------------------------------------------
------------------------------------------------------------
------------------------------------------------------------
----------------------------------M-------------------------
--------------------R------IKVGDEVEVISGN-------------D-----K
GVRGT-------VQRIL---------------QKEN---RL---VVS-------GIN-IV
KKHQKPRQTGGRAPAQGGIIEFEAAIDASNV-MLV-CPDTDE--PTRVGI----------
-------------RRD---D--------EG------RRI-RYSIK--------SG-----
------------------------------------------------------------
------------------------------------------------------------
------------------------------------------------------------
------------------------------------------------------------
------------------------------------------------------------
------------------------------------------------------------
------------------------------------------------------------
------------------------------------------------------------
------------------------------------------------------------
------------------------------------------------------------
------------------------------------------------------------
------------------------------------------------------------
------------------------------------------------------------
------------------------------------------------------------
------------------------------------------------------------
------------------------------------------------------------
------------------------------------------------------------
-------------------------------------------------QDI--------
----------------D-------------------------------------------
------------------------------------------------------------
---------------------------GAEMARTEKIWDGRVPRNTIRADLDYGTAEALT
T--FGRIGVKV----WIYKGEVL-------------------------------------
------------------------------------------------------------
----------PQKS----------------------------------------------
-------------------------------EAT--------------------------
------------------------------------------------------------
------------------------------------------------------------
------------------------------------------------------------
------------------------------------------------------------
--------------DV----------YISD------------------------------
M--------ARYT------GPVCKLCRR------------------EGEKLF---LKGSR
CLTPKC-A---IER--------RP---Y-P-PGQHGRDSQFRR--------G-RA--SDY
LL--QLREKQKMRRIYG-VYERQFSNYFRKAEQRSGL-TGTNLLTLLESRLDNVVYRLG-
---FAESRAQARQFVQHGHIMLNGRK------TNVPSALV---KAGDSVSIRP---ESNR
NNYFKALGQDLD--ERR---VP-RWLHLDAKNLSANVIQLPSREDIDV--SL-NEQLVVE
YYS-R-MGQ---------------------------------------------------
--------------------------------RR--------------------------
-QSFG--------E-----RS-ELDERI----IDI------TRVAKVVKGGRRFAFRVVV
VVGDNKGRVGFGMGKARSVPDAIRKALEAARKDMGPVAM------VGS-TIPHEIVGRHG
AAKVLLKPASPGTGVIAGGSVRAVIEAAGYRDILAKSLGSNNVLNVILATMNGLHRLRNV
RE------VAAAR--------GKDVAE-VTPFW---------------------------
-----------------------------------TRR----------------------
-----------------------------M-PRRYRP---------------------EK
RKIAPDLKYNNVTL-QMFINRMMKGGKKSTAQRIIYDALD-IVEER-T-------KK--A
-PIEVFDQAVQTVTPQIEVKP------RRVGGATYQVPMEVPYHRRTSLAIRWLL---MA
ARSRGGRSMAEK---------LAAEIMDAANGQGAAVKRKEDTHRMAEANRAFAHY-RF-
--------MT-M--SDPISDMLTRI------RNATMRQNESLSMPH----------SGMK
ERLAEVLK--------QEGYIEDYQI--LP-D----EPQ----PVLRLRLKYVGDRRHRQ
SV-ITGLKRVSTPGRRVYVGK--DEIPWVRSGMGT--AIM--TTSRGVITG-----QQAR
RLGVGGEVICEV-----------W-----M-------E-------------I--------
------------------------------------------------------------
------------------------------------------------------------
------------------------------------------------------------
--------ENR-------QYYEGIGRRKRASARVRIYM---DEQANGSFEVN-DK-EVRD
YF-PRFGDYDTLLGPLVDTDLV-GQVDVTVLIQGGGITGQTDAVRLGLARALVEYDEN-L
RNVLRA-GGHLSRDP-RVKERKKPGLKRARKAPTYTKR----------------------
------------------------------------------------------------
------------------------------------------------------------
------------------------------------------------------------
------------------------------------------------------------
------------------------------------------------------------
--------------------------------------------------M---------
-----------------GRRRRPQ------------------------------------
---GP-R-K--------AK----KMVPHGV-V---HIYATFNN----TIITVTDL-----
DG-NTISWASGGSIGFKGSRK---STPY-------------------AAGLAARNAIRDA
V-D-NGMQEADVVVKG--------PGPG---RESAIR-SVSGAGLKILSISDVTAVPHNG
CRP-------PKKRRV----------------M----PTINQLV----------------
------RKG------------RKAKSK-------------KTKAPALQFTFNSF---KQR
RTRQP-KGAPQKRGVCTQVKTMPPKKPNSALRKVARVRL-SNGIEVTAYIP--GEGHTLQ
DHSVVLV------RGGRVKDLPGVRYHIVR--GTLDTGGVSERMQGRSKYGTK------A
P------------------------------------------KM-A-RIAGVDVPRDKR
VEVSL---TYIYGIGRST--SNK--ILAAAEINPDT--RV----------KDLSEAEVSR
LRQIID-------H--D-LVVEGDLRRQTHMNIKRLTEIGCY------------------
------RGLRH---RRGLPVRGQRTKTNARSR----------------------------
---------------KGPKK------TVAGR-----------GRRRG-------------
---------------------------------------------------AKK------
------------------------------------------------------------
---------------------------------------------------------M--
----------------------------------------P----LSVADKS--------
---------DIIEEFA--THP--GDTGSPEVQIALFDKRIKQLQEHLSVHKHD--ESSRR
GLLTLVGKRR---H------LLAYLRKT---HPDRYRV--------------VLE-----
RLGL----R-----R-------M--R----------------------------------
------------------------------------------EQRKR-----LTGVVTSD
KMDKTVVVAVTTTRRH-QRYGKVVRMVKKYKAHDESNDC------QIGDRVQIIESRPI-
SRHKRWSVVSI----LERAE----------------------------------------
------------------------------------------------------------
------------------------------------------------------------
------------------------------------------------------------
------------------------------------------------------------
-------------------------------------------------------
>Ktedonobacter_sp_13_2_20CM_53_11
----MP-----------KHGKKYLEAQKLVED-----GKLYQPQEAVSLLKKISY---VN
FDPTVEVHMKLGVDPRHADQMVRGVAMLPAGTGKEVKVLVFAQGEKANEAEAAGADFV-G
LDDLIKQI-EGG-WLD------FDVAIATPDVMGKVGRLGKKLGPRGLMPSPKAGTITF-
--DLARTIQDVKAGRVEFRVDKT-ALLHIPAGKLSFSDDALMANLASVVDAVVRARPT-G
SKGTYVKSVVLSSTMSPSVRLD-------------------------------TAAA-TA
LK----------------------------------------------------------
------------------------------------------------------------
-------------------------------------------------P--MP--I-RQ
YRPTSPGRRGMSVSTFEEITKT-KPEKSLTVKL-----QKHAGRNN----QGKITTRHR-
GGGAKRAYR--IIDFK-R-N-KLNVPARVAAIEYDPNRSARIALLHY--L-DGE--KRYI
IAPLGLKVGDQVSAG-PD---ADIRPGNALPLKNI------------PTGTTVHCIELER
GRGAQMARGAGVGAQLMAKE-GDYAQLRLPSGEQRRVHILCMATIGQVGNIDHENRSIGK
AGRSRHMGRRPTVRGSVMNPRDHPHGGGEGRA-PIG-GQ-PQTPWGKPALGYKTR-NN-K
RTDQFIVRR-RN-AG---R-----------R--------RK-------------------
------------------------------------------------------------
------------------------------------------------------------
------------------------------------------------------------
------------------------------------------------------------
------------------------------------------------------------
------------------------------------------------------------
------------------------------------------------------------
------------------------------------------------------------
------------------------------------------------------------
------------------------------------------------------------
------------------------------------------------------------
------------------------------------------------------------
------------------------------------------------------------
------------------------------------------------------------
------------------------------------------------------------
------------------------------------------------------------
------------------------------------------------------------
------------------------------------------------------------
-------------------------M----------------------------------
------------A-----------------------------------------------
-----------------------------------------SRLKEKYQQEV-VPALQKE
-----FNYK-NPMQVPGVHKVVVNI-GMG-E-VIQNAKAMD-AAVSDLATITGQR-----
-----PVITR---------AKRSVA--AFKLREGMQIGCMVTL-----RGDRMYQFLDKL
VNVAL--PRLRD-------------------FQ-GVSP-EAF------------DGRGNY
TLGLREQL-VFPEID--------YDKVDKVRGMEVSIVTTARTDEEGRRLLKL----MGM
PFK----------------------------K----------------------------
------------------------------------------------------------
----------------------------------------------------------MS
RIGRAPIPVPPKVQVNWDDGNLVSVKGPK-GELSYQID-----P--ELSLKL-EDGTLTV
SRPSD-S-----K----EQKAKHGLYRSLVNNMVVGVTNGYTKQLEIHGVGYRAAKVG-E
-N-LVILVGYSHPVEVQPP-KGISFTVDGVDPATKA------------TKISVHGIDKQL
VGEVAASIRRVRKPEPYKGKGIRY--------AGEAIRRKAGKAGKV-----GGKKK---
------------M-----------------------------------------------
------------------------------------------------------------
-----------------------------------------------PTQAKSEKIEELT
EKLGRATITILVQTQ----GLNVKDMTDLRNKMRTARLEFQVTKNTLLRIATERNNMTE-
--LDK---KIFNGQTAITLS-------YD-DEVA--AAKAVTDYAR--TS---K-TFQLK
SAIL-GG-RTL-TADQVEGLAKIPGGKNYAKAQIVGVLQG------------PMATTYSL
-LT-APM-----------RD-----------LCYVLQAHA-------EQLN---------
----GGA-----------------------------------------------------
------------------------------------------------------------
--ST----------------------EM-----------KTYS-----AKAADL------
-----------------DPKWYIIDA-----EGQVLGRLASQIAQILRG---KHKPTFTP
HLQSGDFVIV--------------------------------------INAE--------
-----------KIAVT-G----RRLDQKVYYRH--SQYPGGLKKTTLRQTLEGR--FPER
ALEHAVRGMVMH-NRLGADIMSHLKIYAGPT-HPHQAQ----------------------
------KPIPWT----------------------------------------GPQSLLKQ
PTG---------------------------------------------------------
-------------------------------------------TAEA--------KM---
-------------------------------IQPQTRLKVADNTGAKEIMCIRVLS----
-------GSAKRYAEVGDVIKATVKQATPNGQ--VKKGEVVNAVVVRVSKEYARPDGSHI
RFDENAAVIIAAGN--NPRGTRIFGPVARELRERNFMKIISLAPEVL--M----------
---------------K-------LSDL-----RPAP-GSHKAE-R-R-VGRGHGSGRGKT
AGRGTKGQKA--RTGGHIHRA--FEGGQTRLVKRLPFVRGLGN-SNTPFRKEYAIIKIAD
L-VR---------F-DAA-SH-VTPEQLVERK-LLT-PAQGRGLVKVL--GNGEV-DRAL
TVRAHKFSASARAKIEAAGGT-VEIIPTKVYE---------KTKRSKNQDA---------
------------------------------------------------------------
------------------------------------------------------------
------------------------------------------------------------
------------------------------------------------------------
------------KAP---------------------------------------------
----------------AGQ------------------------------AQSTRE-----
-------------------------------------------M----------------
-------------------QVRAIAKDIGISPR---KMRLVTN------AVKGKTVIEAQ
AILQFLPNAG-ALPVSKVVASAAANAENNYN-----LNPDDLYILNIVADDSFRIKRV--
--KARSRGQ----A-ARILRRFCH--VTV-----------IVS-----------------
------------------------------------------------------------
------------------------------------------------------------
----------------------------------------------DDPA----------
-----------------------------------------------------DAGHM--
------------------------------------------------------------
------------------------EITE-ILRHGIVTEKT-MKLQEQ-------------
---------------------------------------NKYTFKVALEANKIDVRRAVE
TMF-------N-VKVVSVNIIRM-PGKTKMFRR-KGAAPQVQKAREWKKAIVTLQ-QGYT
----I-DA--------------------------LK------------------------
------------------AMN------IKKGDTVLIITGK-------------D-----R
GKQGT-------VSRAM---------------PQDS---KV---IVE-------GLN-IV
KKHVRPQ---GQTR-QGGVIEKAMPIQVSNT-MLI-CTECGQ--PTRVAH----------
-------------DRR---P--------MGSDQKL-RPV-RVCKK--------CHKVI-E
DRMR--------------------------------------------------------
------------------------------------------------------------
------------------------------------------------------------
------------------------------------------------------------
------------------------------------------------------------
------------------------------------------------------------
------------------------------------------------------------
------------------------------------------------------------
------------------------------------------------------------
------------------------------------------------------------
------------------------------------------------------------
------------------------------------------------------------
------------------------------------------------------------
------------------------------------------------------------
------------------------------------------------------------
------------------------------------------------------------
-----------------------------------SS----MGQKVHPIGFRLG--VVKG
---WQSRWYAER---------D-YKDVYAEDDLIRQSI----------NKELF-------
-------------------NASVSRIEIERAAA---NQVSVTIYTAKPGIVIGKSGEKVD
KLRAMLEAK-TK-----------K-RVRLNIMEIRQPELDAYLVGRSVAEQLEKRVSFRR
AMKQAVQKTMRA-NAKGIRIICGGRLGGAEIARSEKEVEGKIPLHTLRADIDYGLAEAHT
T--FGVIGIKV----WIYKGDIL-------------------------------------
------------------------------------------------------------
----------PSKR----------------------------------------------
-------------------------------REAIEGQ------Q----EATVQPPFAPR
--E--GGDR-----R--GGDRR--RGGE--------RGERS----DRGQRPQ-----GDR
P-------QGGDRGPRGE------RPPRPQ-GER--------PARPQ-GERTPRP----Q
GERSGRP--QGERTPRQPRPQGERPA--RP-----QGERAPRPQAEQPAP-AAEPQAPTV
QPVPEVP-----------EETTPP---------------------TPQTP----------
------------ESGT----------TQSE------------------------------
M--------ARYT------GPVCKLCRR------------------EGVKLF---LKGDK
CMT-KC-T---LER--------RN---T-R-PGQHGTS---RP--------R-KA--SGY
AL--QLREKQKVRRTYG-VLERQFKKHFNTAARRPGK-TSENLLQVLEMRLDNLVYRLG-
---FADSRAQARQLVNHGHFAVNGRK------TDIPSFIA---KPNDVISVRE---RAKG
LEYFKVRALLLA--QKG---VP-AWLSLNIDEMSGRVLTLPSRTDLEL--PF-EEQMVVE
LYQ-R-MARIDAS-----------------------------------------------
------------------------------------------------------------
-------------------KL-NLEETV----VQV------SRVSKVVKGGRRFSIRALV
VVGDRNGYVGSGLGKASEYTEAIRKGVEDAKKNLMQVPL------SGT-TIPFMVTTRFG
ASEVMLKPAAPGTGVIAGGAVRAVMESAGVRDILTKTLGSTNKSNTVHACLKALRELRSP
EE------EAARR--------GKTVAE-VVGRKRAEQIASANAYAAEQAAAARAAREEEA
RERERRGGERRGEQRG--GG--GDRRG-----GG-DRRG-----------------AGGD
QR-----AGDRRGS----GERRGGGGGRRM-PRRKRV---------------------VR
RPDVPDAKYKSRNV-ARFTSKLMLDGKRSLAERIIYDAFD-NIEAK-Q-------KR--P
-PLDVFEQALKNATPTVEVKP------RRVGGSTYQVPIDVRRDRGNALAMRWLI---KS
ARSRTGRSMSEK---------LASELMDAAAGQGMTIKKREETHKMAESNKAFAHY-RW-
--------MN-M--TDPVADMLTRI------RNAVAARHTRVLIPA----------SKMK
LAIARVLK--------EEGYIKDIEI--LK-D----NPQ----GTIRVTLRYVDKK----
PV-LTQLKRVSKPGLRVYTKK--ASIPRVRGGLGV--AIL--STPKGLMTG-----HNAY
QQGLGGEVICYV-----------W------------------------------------
------------------------------------------------------------
------------------------------------------------------------
------------------------------------------------------------
-----------------------MGRRKTAVARVRLYPNG-----DGSITVN-GK-SAQA
YFGTRETPVATMNAPLRLLDLGNV-YTITVRVIGGGTSGQTGAIRHAVARALVRVNPE-W
KSTLRR-AGYLTRDP-RMKERKKPGLKRARKAPQYTKR----------------------
--------------MAA------GTK------------QRIRIRLKAYDHRILDQSAMQI
VDTAQQTGARV---------------------SGPVPLPTEIDKY-------TVIRSPFI
-DKD--SREQFE-----------------------------------------------I
------------------------------------------------------------
------RTHKRLIDIID-----------------PTN-KTVEALTRLN-LPAGVDI----
-------EIK-----------------------------LM--------AA---------
---GDK-----------KRPT--G------------------------------------
---KP-RRR--------ER----KSIPRGQ-A---HIQATFNN----TIVTLTDP-----
NG-NVISWGSAGGQGFKGSRK---STPY-------------------AAQVTAESAARKA
M-E-HGLRQIEVFVKG--------PGSG---REAAIR-SLQNAGLSVTSIIDVTPIPHNG
CRP-------PKRRRV----------------M----PTINQLV----------------
------RKG------------RSNKER-------------RSKAPALLYSYNAL---KNR
TSRL--RGSPQKRGVCTQVRTMTPKKPNSAMRKIARVRL-TNQMEVTAYIP--GEGHNLQ
EHSVVLI------RGGRVKDLPSVRYHIVR--GTLDSDGVSKRRQGRSRYGAK------R
PKPGQAA----------------------------AGRG-G-KKM-A-RIAGVDIPRDKR
VEISL---TYIYGIGLTT--SKK--ILERTRINPDT--RV----------KNLTEEEVNR
LREVID-------R--E-YKVEGDLRREVDLNIKRLIEIGCY------------------
------RGMRH---RRNLPVRGQRTRTNARTR----------------------------
---------------RGPKR------TVAGK-----------KKAV--------------
--------------------------AK----------K---------------------
------------------------------------------------------------
---------------------------------------------------------M--
----------------------------------------A----LPYEGKA--------
---------EIIEDSR--IHE--TDTGSPEVQVSILTWRINHLTEHLKVHKHD--LHSRR
GLLMLVGQRR---R------LLAYIAKK---SPSRYRA--------------LIA-----
KLGL----R-------------H-MTQQ--GV-----------------TSTQQVA----
--------------------------------------TPKKGRRQQ-----RVGRVVSN
KMNKTIVVVVETLKKH-RIYKRTYKQTKRFQAHDEENIC------QIGDLVRIEECRPL-
SKMKRWRLIEI----IKPSSGIVPVEEVLA--EADPDLSSEE------------------
-------------------------------------------------------SES--
-----------------------------------------------DESDESDEAE---
-------------------E-------MSRSRKKGPYIHESLRKKVLAMKR-SGDRR-VI
KTWSRASMIFPEMVSMTIGVHNGKTHVPIYI-TENMVGHKLGEFAPTRHFRGHA------
-----------------------GGRSEKTSSVR---------------------
>Candidatus_Viridilinea_halotolerans
---MAK------------HGKKYLAAAAKVEK-----DRLYTPEEAIALLKEANF---VK
FDATVELHLRLGIDPRHADQNIRTTVALPHGTGKMVRVLVFCQNDAVQAALDAGASFA-G
NDELIARVDKEN-FFD------FDVAIATPDMMGKVGRIGRKLGPRGLMPNPKSGTIVP-
ADDLPRTIREVKGGRVEFRNDRT-GILHVAIGKLSFTPEQIMENLAALMDAVKSAKPS-G
AKGTYVRSVTMASTMGPGVPVN-------------------------------TSLA-QA
V-----------------------------------------------------------
------------------------------------------------------------
-------------------------------------------------TAGMG--V-RK
YKPTSAGRRNMSVSTFDELTKK-RPEPRLIEPL-----RKQAGRNN----RGRITTRHR-
GGGHKRFYR--IIDFK-R-N-KFGVPGKVQALEYDPNRSARIALVAY--A-DGE--KRYI
IAPVGLKVGDVLGNG-PD---ADIRVGNAMPLSSI------------PLGTQIHNIELEI
GRGGVLVRSAGTSAQLMAKE-GDYATLRMPSGEMRQIHIRCMATIGQVGNPDHQNVRIGK
AGRSRWLGRRPTVRGTVMNPRDHPHGGGEGRA-PIG-MSTPKTKWGKPARGVKTR-NN-K
RSDRFIIRR-RK-P---------------------------M------------------
------VHGMLGRKVGMTQV-FT-PKGEVVPVTVINAGPCVVTQVRVAEHDGYDAVQLGF
-------EQVPAR--K----------------LTKPQQGHL-------------------
-------------------------KAA-G--------------------TLVRILREFS
A----D--N----PQEHTV----GDVINV-E-LFAPGQKVDVSANSKGRGFAGVVKRHGF
RG-GPKTHGQSDRHRAPGSIGAGTTPGRVWKGQKMAGRMGGKRITVQNLEVVEVLLEKNL
ILVKGS-VPGARNGLVQIRKAVKG-M----------------------------------
------------------------------------------------------------
---------------------------------------------------QTTLYNQNG
EQ-VGMIELNDY--------IFGI-EP-NVSVM-----HQYVLMQASNARLGTQSTRGRG
EVK-GSSRKLYRQKGTGRARQG--------TIR--APHRMGGGVAHGPH-P-RSYRVSMP
RKMRRLAVRSALSAKHAAQQ-IHFLDSIN--F-ERPRTK-DAVALLNALGI---A----G
--KALIVVDSKSEQNQ-I---VQRSANNLPKVKTLLAS-YLNVRDLLHHDHIVMPQAAL-
------------GVI---------------------------------------------
----EGIL----------------------------------------------------
-----------------------------------GAGAPAP------------------
------------------------------------------------------------
------------------------------------------------------------
-----------------------------------ASEEE--------------------
-------------------------M----------------------------------
------------P-----------------------------------------------
-----------------------------------------VRLREKYQQEI-VPALMQE
-----FNFT-SVM--PRLKKIVVNV-GVG-E-AVQNSKALE-ATVGDITTITGQK-----
-----PMVTK---------ARKSVA--SFKLREGMPIGVMVTM-----RGDRMYDFYDRL
VNLAL--PRIRD-------------------FR-GLSR-RSF------------DGRGNY
SLGLREQI-VFPDID--------YDKIDKLRGLEVVIVTTAPDDEQAYALLKR----LGM
PFR---------------------------------------------------------
---------D--------------------------------------------------
----------------------------------------------------------MS
RIGKKPVAMPKGVQITIAEGNFVTVKGPK-GTLNQQLH-----P--DMIIAQ-ENGELTV
GRPSD-G-----K----LHKSLHGLTRTLLSNMVVGVTDGWQRALEINGVGYRAVLEG-Q
-T-LVLSLGFSHQVRLDPP-PDVQYIVGERKSANEP------------LALFVRGIDKQV
VGEEAARIRGLRPPEPYKGKGVKY--------AEEKIRRKAGKAGKA---------K---
------------M-----------------------------------------------
------------------------------------------------------------
-----------------------------------------------PTQRKIDLVAELS
DKMQRSQLAVVADYR----GFTVADLFALRGKLRESGAEMIVAKNTLLRLAARNVGKES-
--LEP----TLEGPTAVIFA-------YD-DVAK--VAKVLVDASQV-KV---K-PLKLK
GGLL-GA-SPI-APEGLDAVTKLP-TREQALAQVLGAVSA------------PISGVVGV
-IN-AAI-----------TN-----------VALVIQARI-------DQLQ---------
----PADEQA--------------------------------------------------
------------------------------------------------------------
---A----------------------AM-----------KTYH-----QKASEI------
-----------------QRDWYVVDA-----TDEVLGRLSTQIATLLRG---KHKPTYTP
SNDGGDFVVV--------------------------------------VNCE--------
-----------KIKIM-G----KKADQKIYYRH--SGYPGGIKATPYKMMLT-K--HPDR
ILRAAVKGMLPK-NRMGRHLMGKLRIYAGPH-HPHAAQ----------------------
----------------------------------------------------QPKLWTPP
YATK--------------------------------------------------------
---------------------------------------------RE--------VM---
-------------------------------IQPQTRLKVADNTGAKEIMCIRVLG----
-------GSVVRYGRVGDVIVASVKQAAPGGS--VKKGEVVRAVIIRTAKEYGRTDGSHI
RFDDNAAVIIGKEN--NPRGTRIFGPVARELREKQFMRIVSLAPEVL--M----------
---------------K-------LHDL-----RSDP-GARRKS-K-R-LGRGHGSGKGKT
SGKGMMGQKA--RRGPNPYRT--FEGGQNRLVKRMPFKR--GF-TN-IFRVEYEILNVGR
L-VD---------W-PAG-VE-VTPAALLEQR-ILR-NKKMP--VKIL--GNGDL-NQSL
TIHAHKFSESARQKIEAAGGT-VVELPLVIER---------HSRSHGPNPSMRN-AKA--
------------KAE--------------------------------------MG-----
--------------------------------RRSPRE-LR-VRRHFRLRKRVSGSA--E
RPRLNVFRSNVHIYAQVIDDVQGHTLAAASTD--EKA-W--A------A-----------
-------------------------------------------------A-EAQ------
-------------------------TKVEQ--AAI-VGRLVAERAQAVGVT---------
-KVVFDRGGYKYHGRVKAL------------------------------AEAAREAGL--
-----------------------NF------------------M----------------
-------------------EVKAVTRYVRISPL---KVRLVMD------VVRGMPVSKAL
ATLTYMPQKA-AREVAQTIKSAAANAEHNFD-----LDRDALVIKRIYADQGPVLKRF--
--MPRARGM----A-NRIRKPTTH--ITV-----------IVD-----------------
------------------------------------------------------------
------------------------------------------------------------
----------------------------------------------DGSG----------
--------------------------------------------------------YM--
---------------------------------------------------------P--
------------------------TPHQ-IIVRPLITEKN-TNLMQEN------------
---------------------------------------NKYSFEVLRNASKPEIKRAIE
FIF-------D-VSVEKVHTMNV-RGKLKRRGR------ETGYTREWKKAIVTLA-PGDS
----I-GI-------FD----S------------MH------------------------
-------------------VK--------TGDEVLVIAGK-------------D-----K
GRRGK-------IKISI---------------PSAR---RV---VVE-------GLN-IA
KRHMKPR---GRGK-PGGIIDIEASLDVSNV-MLI-CPSCGR--ASRTGH----------
-------------RFL---E--------ETDHKGRQRKV-RFCKA--------CDAAI-D
TKKKMWS-RRYTVA------------------------T--------------ASELRNL
DDEALREQLQGCYEELFNLRFQ---K-VTGS---VN-NT-ARPRQVKK-DVARIKTIL--
---------R------ERA-------LA-Q--E---------------------------
------------------------------------------------------------
--------L-----------------RMTQTAT-----Q---RV-VS----IKELLEAGA
HFGHQTNRWNPKMRRYIFTA--RNGIHIIDLQKTVQGLTDAYRFIADLTARGEKVLFVGT
KKQAQEAIAEEATRAGQYYITQRWLGGTLTNFTTMKARLKLLADLEAQRD-RGDFA----
-R-LTKAEGLKLEEKIGKLNRVFSGLKTMDRLPTAIFIIDPHKEVLAVKEAATVGIPVVA
MVDTNCNPDPIDYVIPCNDDAIRGIRLMTSKIADAALEG---QHR------R--------
------E---------SA------------------------------------------
------------------------------------------------------------
-----------------------------Q------------------------------
------------------------------------------------------------
------------------------------------------------------------
------------------------------------------------------------
------------------------------------------------------------
----------------------------------S------MGRKVHPIGFRLG--YIKD
---WQSKWFAE--R----E--T-YTIQLHEDLALRKLI----------AKEL--------
----------------A--NAGVSRIEIER-SA---NKIEVTVYTAKPGIVIGKRGANVD
NLKIALEKR-TG-----------K-KIKLNIQEIHQPELDAQLVAESIAEQINKRVSYKR
AMKQGVQRAMRL-GAQGVRIKCSGRLGGAEMSRIQSESDGRVPRHTLRADIDYATVHAHT
T--YGRIGVKV----WIYKGEVF-------------------------------------
------------------------------------------------------------
----------P-DQ----------------------------------------------
-------------------------------LGKAQVE------Q---QVAA---PERN-
--E--RSER-----GERRSRRG--------------------------------------
------------------------------------------------------------
------------------------------------------------------------
------------------------------------------------------------
---------------D----------HASS------------------------------
M--------ARYI------GPVGKISRR------------------LGIGIT---DKGSR
-------I---LQK--------RP---F-P-PGQHGP-TARRR----------QV--SDY
GL--QLLEKQKVKYIYG-VLERQFRRTFEQAAHRSGV-TGEYLLSLLERRLDNVVYRLG-
---LATTRAQARQLVAHGHIVVDGRK------TNIPSYTV---KVGQVVAVRP---ESRR
RAYFKNLVDSGDLNKKQ---IP-DWLRLASAELAGTIISLPRREDAEQ--GI-NDQLIVE
FYS-R-MK----------------------------------------------------
------------------------------------------------------------
RERIS--------ADA---L--ELEERV----VQI------NRVSKVVKGGRRFSFSTVV
VVGDGKGHVGVGMGKAAEVPEAIRKGTEAAKKNLIRVPL------VGG-TIPHDVMAKFS
ATQVMIRPAAPGTGVIAGRGVRPVVEAAGIKNLLSKVYGSNNPVNVVKAAFQALSELNSL
GE------MARRR--------DMTPHE-LHARR---------------------------
-----------------------------------MRRPPAT-----------LVPVAPT
EE--------------------------AM-PRRGDI---------------------QK
RIPAPDARYDSVLV-QKFINKVMERGKKSVAERVVYSALD-IAAER-T-------RK--S
-QIEVFEQALRNASPSIEVKP------KRVGGATYQVPVEVKSDRRYALAMRWLL---IA
ARGRSGRPMHER---------LANELVDAFNNTGSTIKRKEDVHKMAEANRAFAHYGRL-
--------MS-V--NDPIGDMLTRI------RNACMARKLVVDIPA----------SKMK
LSIADILK--------REGFIKDYTL-----V-E-GKPC----STISITLKYMPDRR---
PA-ITGLRRVSKPGLRIYTGR--DEIPRVRGGLGL--SIL--STPKGVLAG-----HDAW
REHVGGEVLCYV-----------W-----M------------------------------
------------------------------------------------------------
------------------------------------------------------------
------------------------------------------------------------
--------DAK-------RYYQGTGRRKTAVARVRLFP-G-----NGEIVVN-GK-QPED
YFGPRDLLQREIRSPLALTDNL-ESFNVLVKVCGGGVHSQSGAVRHGVARALLDLDPE-L
RPVLKK-AGFLTRDP-RVKERKKPGLKRARKAPQYTKR----------------------
--------------MAK---------------------QKVRIRLKAYDHKILDQSARQI
VDAAERTGALV---------------------AGPVPLPTKIEKY-------SVVRSPFI
-DKD--SQEQFE-----------------------------------------------I
------------------------------------------------------------
------RTHKRLIDVLD-----------------PSQ-QTINALMKLN-LPAGVDI----
-------EIK-----------------------------L----------M---------
------PPKSQ-----KG-SASRQ------------------------------------
---RG-KRR--------ER----KNVPRGQ-A---HVLSTFNN----TIVTITDP-----
QG-AVVCWASAGQSGFKGSRK---STPY-------------------AAQVTADTAARKA
M-E-NGMRSIEVFVKG--------PGSG---REAAIR-SLQSAGLQVSSITDVTPIPHNG
CRP-------PKRRRV----------------M----PTINQLV----------------
------RKP------------RKPVEK-------------KTKAPALRFTYNSL---KGK
LTR-G-KGSPQKRGVCTKVATVTPKKPNSALRKIARVRL-SNQIEVTAYIP--GEGHNLQ
EHSVVLI------RGGRVKDLPGVRYHIVR--GTLDTQGVNGRKQGRSKYGTK------K
NAQPVGK-----------------------------------KRM-A-RIAGVDIPRNKK
IGISI---TYIYGVGRSN--GAD--ILHKANVNPDA--RV----------RDLTEEEVGR
IREVVD-------R--E-YRVEGDLRREVQLNIKRLMDIGCY------------------
------RGLRH---RRGMPVRGQRTRTNARTR----------------------------
---------------RGRKG------QAIGI-----------KKK---------------
--------------------------AK----------K-----------MAKTSWMVKA
-SRP------QKYK-------------------------------------VREYNRCKT
CGRSRAYMRKFGMCRICFRENALKGMIPGVVKSSW----------------------M--
----------------------------------------A----LEKDEKS--------
---------NIIGGYQ--VHN--TDTGSPEVQVALLTERINQLIDHLRTHIHD--HHSRR
GLLKLVGRRR---R------LLNYLQSR---DKERYRS--------------VIE-----
RLGL----R-----R-------M-MT-------------------------E--------
-------------------------------------AQQPAVRKTQ-----KVGRVVSD
KADKTIVVAVDYLKPH-PLYRKIIRKTSKFHAHDEDNTC------KVGDVVRIEETRPV-
SRLKRWRVVEI----MQRGE----------------------------------------
------------------------------------------------------------
------------------------------------------------------------
------------------E--------MSRSSKKGPYVDIKLLERVENMNR-GTEKR-VL
RTWSRDSTVFPQMIGHTIAVHDGRRHVPVYI-TENMVGHKLGEFAPTRLFRGHG------
-----------------------GKKADKRGKMK---------------------
>SAR202_cluster_bacterium_Casp_Chloro_G3
------------------------------------------------------------
------------------------------------------------------------
------------------------------------------------------------
------------------------------------------------------------
------------------------------------------------------------
------------------------------------------------------------
------------------------------------------------------------
----------------------------------------------------MP--L-KK
LRPITPGTRNAVRPSFEEITRT-KPEESLLAPL-----TKHAGRNN----RGRITTRSR-
GGGPRRMYR--MVDFK-R-R-KEGVPGRVVSIEYDPNRTTRIALIFY--A-DGE--KSYI
LAPIGLSVDDWVQAG-PE---AEIKPGNSLQLKNI------------PTGTVVHNVELTP
DRGGQMVRSAGSSAQVLSRE-GEHVLIRLPSGEMRRILLNCRASIGQLSNQDHKNESLGK
AGRTRHLGRRPQVRGVAKNPVDHPHGGGEGRS-PIG-MTGPKSPTGKPTLGHKTRSKK-K
VSRNFIV-R-G-------------------R--------RKM------------------
------LRAFLGKKIGMTQI-YE-EGGNVVPVTVIQAGPCFVTQIRTKETDGYEAVQIGF
-------DEVK----K----------------LNKPRAGHL-------------------
-------------------------KNS----------------------KMVRFLREVK
S----E--N----SSELEV----GQQINV-D-IFTPGELVDVIGNSKGRGFSGVIKRHGF
HG-GDRTHGQSDRMRAPGSIGGGTTPGRVFKGMKMAGHMGDVRITVKNLEVVQVDLERNL
LVVKGA-VPGGPNGLLTVRKTRKV-A----------------------------------
------------------------------------------------------------
------------------------------------------AGS-----MEVPVKNQNG
ET-IDTIQLNDE--------VFNA-PM-NQSLV-----HQVVVIYQGNKRQGTHSTKTRA
EVS-GGGRKPWTQKHTGRARQG--------STR--SPQWRHGGVVFGPH-P-RDYRKLLP
KQLRRQAVRCVLSEKARRGN-LICVDSMD--T-LDGKTR-SMVSLLKNLGI---S----S
--SALVVTNGP---DA-N---LVLAAHNIKGIWTMPIN-LLNANDLLRRETLIMTVDAV-
------------RQA---------------------------------------------
----EEIWT---------------------------------------GRVNR-------
-----------GP----------------------SH---------------RPWA----
NVVPQA------P-----------------------------------VEVA--------
------------------------------------------------------------
--------EAPAPR--R----------RPRATTSTESEGA--------------------
-------------------------A----------------------------------
------------EMT----------------------AAQRATPK---------------
----------P-RLLDTYRS-E-----------------------------I-VPAMMTE
-----FSFV-NLMRVPRVQKIVLNI-GLG-E-ALTNGRAME-AATNDLTIITGQK-----
-----PIITR---------ARKSIA--NFKLREGNPIGTSVTL-----RGARMYHFLDRL
INTAL--PRIRD-------------------FR-GLPR-RGF------------DGRGNF
SIGIREQI-IFPEIE--------YNDIDRIRGLQVTIATSAENDAEATRLLEL----FGM
PFV----------------------------R-----QSMS-------------------
-------GSAF------------------VREDLA-------------------------
-------------------------------------------------------ERTQS
RVGRKPIPVPSGVEVQI-LWNGVTVKGPK-GTLTQTYH-----P--EVKVRL-ADGQILV
ERMSD-R-----K----FHRSLHGLTRSLIANAITGVTDGYNKTMELMGVGYRVQQTG-D
-G-ITLSVGYSHTVGIPPL-EGVTLRV------EGN------------NRVHVSGIDKQK
VGAQAAQIRKVRRPNVYKEKGIRY--------AGEVLRYKPGKSA---------ARKA--
------------------------------------------------------------
------------------------------------------------------------
------------------------------------------------------------
------------------------------------------------------------
------------------------------------------------------------
------------------------------------------------------------
------------------------------------------------------------
------------------------------------------------------------
------------------------------------------------------------
---------------------------M-----KRT---STYF-----PKPGEV------
-----------------TDNWRVIDA-----TGKTLGRVSRDIAVILQG---KDKPTFTP
HVITGDHVVV--------------------------------------LNAD--------
-----------KVRVT-G----RKLLQKMYYRH--SGYVGNLKTIILRDMLA-Q--HPER
VIQLAVKGMLPR-NHQGRQMMSRLKVYAGDN-HPHEAQVRP-------------------
----------------------------------------------------DTEQQ---
------------------------------------------------------------
----------------------------------------------E--------GM---
-------------------------------IQTFTRLNVADNSGAKRIRLINIPG----
-------SSQRKFAQVGDIIVCNVREAAPNSP--VRKGSIVKAVVVRQAQGLLRPDGTYI
KFDDNAAVIIQDNL--LPRGTRIFGPVARELREKGFMRIVSLAPEVV--M----------
---------------R-------EHQL-----QPPK-GARKAR-M-R-IGRGNAAGGGTT
GGRGTKGQNS--RSGRSTIRG--FEGGQLRMIKGLPMKR--GF-TN-KFKAYYALVMLES
L-EQ---------F-NTG-ER-VSLELLQERG-ILR-DKGMP--VKIL--GDGEL-TKAV
TVVAHKFTQSARQKIEAAGGT-VEEI----------------------------------
-----------------------------------------------------MPK----
--------------------------------DKNSRH-LR-IVRHLRVRKKVRGNP--E
QPRLCVFRSLKAIYAQVIDDSQGRTLAAASSL--EAE-K--S------A-----------
-------------------------------------------------------L----
-------------------------TKTGV--SAV-VGKLVAERALAQGIT---------
-QVVFDRGGYKYHGRVKAL------------------------------AEAAREGGL--
-----------------------KF------------------M----------------
-----------------P-AVQAVAKQVGASPK---RLKPILD------LVRGRDVSAAM
DTLSLLTSPW-AKVVANVVKSAAANAENNML-----MDRDSLRIVRITADQSKPLKRF--
--RPRARGR----I-GRITKRSSH--ITV-----------VVD-----------------
------------------------------------------------------------
------------------------------------------------------------
----------------------------------------------EARQ----------
------------------------------------------------------EL-M--
------------------------------------------------------------
------------------------NIYQ-VLLKPTITEKS-TLLQES-------------
---------------------------------------GRYTFQVAPAANKVQVKEAVE
KNF-------N-VTVLDVNITML-HGKRKRYGT------RIKKRPDIKKAVVTLK-SGDR
----I-NL-------VE--G-L--------------------------------------
-------------------MK------IRRNDNVLVIAGK-------------E-----K
GKTGR-------VDRQL---------------VDEN---RV---VVE-------GVN-MI
TRHIKAR---PGVR-QSGRIQQEAPVHISNV-MLI-CNKCSR--PTRPNT----------
-------------MKL---E--------DG------SRV-RACPK--------CKEVI-D
DVSQ---------M------------------------Q--------------IHEIRDL
SNQQLQEELESSYKELMGLRFR---A-ATNQ---LT-DT-NQPKRTRR-SIARLLTVI--
---------Q------ERG-------Q----VEN--------------------------
------------------------------------------------------------
---------------------------------------------------MKSLLEAGV
HFGHQTRRWNPRMKRYIFTQ--RNGIHIIDLQQTLGMVNDAYRAMVQVAADGGKVLFVGT
KKQAQEVVQSEADRCGMWYVNQRWLGGTLTNFQTIRTRIDYMIELQQKRD-QGYFR----
-L-LPKREGVKLEETLAKLEKYFLGIKDMTAPPQAMFVIDIAKETLCIAEARRLGIKIFS
FVDSDCNPDLIDHAIPGNDDAVRSIRLITGRLATAIIEG---KAQ------R--------
------E---------AVIQEQI-------------AVA--------------A------
---AEAEGQ-------------------------EEPSDLSDAE------LEQVAVN---
------------------------SIPLDEL-----------------------------
-----------------------------------------GALMEQAAAEK--------
-------------------------------------------------------T----
---------GTDPE----------------------------------------------
----------------AVEE-----------ITQPETS-P--------------------
----------------------------------E------MGHKTHPLGFRLG--IIKD
---WKTHWYANN-A----S--G-YRNFVTEDLKLRKCV----------YDEYNGF-----
----------------A--DAGIAKVEIDR-GA---QDSVINIHSARPGILIGRDGERVK
QLRTKLESI-TA-----------R-RVQLNIIEIEQPELDPFLVGRSIADQLQRRVAYRR
AMRQAGQRAMQA-GAQGIKIIAKGRLSGAEIARTEKLMLGRVPLHTLRADIDYALAEAGT
A--MGRIGIKV----WIYKGEIL-------------------------------------
------------------------------------------------------------
----------PPPP----------------------------------------------
-------------------------------EAV-EEM-----DT---IEVRVQGGEEE-
-LETGTY-----------------------------------------------------
------------------------------------------------------------
------------------------------------------------------------
------------------VD-------------------------DIVADD---------
----------------------------LP------------------------------
M--------GRYT------GPSCRQCRR------------------AGEKLF---LKGDR
CFTPRC-A---VER--------RH---S-P-PGDPSA----RR--------R-RA--TDY
GL--HLREKQKARQMFG-VMEGQFRTYMDKAFDAPGM-SGLNLLRILERRLDNVVYMLG-
---FADSRKQARQFVNHGHFRINNVK------TDIPSYLV---RVGDVVSWKE---SDKQ
TDFYKERTDGIP--KRP---IP-SWLSLNMDEMSGQVATLPADEDLRK--TI-DSRLIVE
FYS-R-MVYQ--------------------------------------------------
--------------------------Q---SSRP-------------------------R
GGRFR--------DEE---AS-KFTERV----VFT------RRIAKVVKGGRRLRFNALV
VVGDGEGNVGAGMGKSLVIPDAVRKGNAIARRGMVKIPL------KGS-SIPHEITMKVG
ASIVVIKPARVGTGIIAAGTMRAILELGGVRDVVGKSLGSRNPINIAAATLEALRQLRDP
EV------EIARRL-------GRSPTP---------------------------------
--------------------------------AV-ASTP---------------------
-----------------------------M-SRRRRA---------------------EP
RIIEPDPHYNNLLL-ARFINRVMLKGKKSTAQRFVYKALE-IIREE-S-------RR--D
-PMEIFELAIKNATPIVEVKP------RRIGGATYQVPTELRPNRSEALGMRWII---RG
ARGRKGTPMRRS---------LANEFLEASRGEGSAVRRREELHRMADANRAFVHY-RR-
--------MP-V--TDPVADMLTRI------RNGIQARHDSVLVPH----------SKLK
LSIAQLLK--------DQGYIRDFDIP------R-GQAY----PNLRLHMSYRTGRE---
SA-IRGLKRVSKPGLRVYVGK--GEIPRIYGGIGT--AIV--STSRGVMTG-----HQAW
RTGVGGELLCYV-----------W-----M-------V-------------Q--------
---------------------------AE-------------------------------
------------------------------------------------------------
------------------------------------------------------------
--------TQQ-------HYHYGTGKRKCAIARVRLYADD-----PGPMLVN-GK-PSDE
YF-NWEPWQVILNHAFLVTDTV-NRFRVVAKVTGGGVNAQAEAIRHGIARALVVFDQD-L
KVTLRR-HGLMTRDS-RIKESKKYGLKRARRAPQYTKR----------------------
--------------MVT--------K------------QKVRIILKAFDHKILDTSTEQI
VETAERTGARI---------------------AGPVPLPTHIRRF-------CVIRGPHV
-DKD--SREHFE-----------------------------------------------I
------------------------------------------------------------
------RTHKRLVDILE-----------------PTS-KTIDSLTRLN-LPAGVDI----
-------SIK-----------------------------L----------M---------
---P------------------RP------------------------------------
---RA-RRR--------ER----RVVPQGR-A---YIYSTFNN----TLISITDS-----
DG-NVIASSSAGVNGFKGSRK---GTAF-------------------AAQRAAEQAARRG
M-E-MGLRQIDVYIKG--------PGAG---REAAIR-SLQGAGLNVTSIRDVTPIPHNG
CRP-------PKRRRV----------------M----PTVNQLV----------------
------RKG------------RSPAKK-------------GTKAPALHWVQNSL---RNR
VKWG--PGCPQRRGVCIQVRTMTPKKPNSALRKICRVRL-TNGVEVNAYIG--GEGHNLQ
EHSVVLM------RGGRVKDLPGVRYHVVR--GALDAEGVRDRRRGRSKYGAV------K
PK------------------------------------------M-V-RIAGVDVPDRKR
AHVAL---RSIYGVGATI--AAE--ILTKADLDTVMPPRM----------NELSEDEVDR
LREIID-------R--D-YMIEGDLRRDVNQNIRRLIDIGSY------------------
------RGLRH---RRGLPVHGQRTRTNSRTR----------------------------
---------------KGPRR------TVAGR-----------GRRTG-------------
--------------------------GK----------K-----------MAKTSMIQRW
-LKE------PKYP-------------------------------------SRAYNRCNR
CGRPRAYNRYTGLCRICFRQLALNGELPGVRKASW-------------------------
------------------------------------------------------------
------------------------------------------------------------
------------------------------------------------------------
----------------------M-AK----------------------------------
------------------------------------------EMRKV-----RIGSVVRT
KMDKTAVVEMVWKQRH-TLYSKQMRRVARMYVHDPESQC------KIGDTVRIEETRPI-
SKTKHWRLLEI----LQNKQLADVSPIELET-EITP------------VMTGEALA----
------------------------------------------------------------
-------EAPLN---------------------------------------ATSEGVEVD
DG-----------DEDEDTE------EMSRSIKKGPYVQAKLMKKVEAAQR-AGVQT-VI
RTWSRASMIMPDMVGLTMGVHDGRRHIPVFV-SENMVGHRLGEFAPTRTFRGHV------
------------------------SRSERTSRVVR--------------------
>SAR202_cluster_bacterium_Io17_Chloro_G7
---MAK------------HSKRYSAVAERVDL-----DRFYQPEEAIELVKEVST---AK
FDETVEIHLRTNVDPRHADQMVRGVTILPHGLGKQVRVLVFAGADGADIARQAGADYV-G
EDDLIAQI-EGG-WME------FEVGLATPQVMPKIGRLGRILGRSGLMPNPRSGTMVQ-
PQDLPRAIQEAKAGRVEYRTDRT-AIIHSAVGKVSFSTELLAENLGSLIGSIVRDRPS-A
VKGPFFKSAYLTSSMGPSVPLE-------------------------------MAAL-QA
MEG---------------------------------------------------------
------------------------------------------------------------
--------------------------------------------------PEMP--L-KN
LKPITPGTRNAVRPSFEDITRR-KPEKSLLSPL-----ANHAGRNN----RGKITTRSR-
GGGSRRMYR--NVDFK-R-T-KDGVPARVVSIEYDPNRTTRIALIFY--A-DGE--KSYI
LAPHALSVGDWVQSG-PD---AEISPGNNLSLRSI------------PTGTIIHNLELTP
GRGGQLARSAGVGAQVLSRE-GEYVLIRLPSGEMRRVLLNCRATVGQLSNPDHKNESLGK
AGASRHLGRRPHVRGVAMNPVDHPHGGGEGRS-PIG-MPGPKSPWGKPTLGYKTRRKN-K
ASSKFISRR-G-------------------R--------RR-------------------
------------------------------------------------------------
------------------------------------------------------------
------------------------------------------------------------
------------------------------------------------------------
------------------------------------------------------------
------------------------------------------------------------
------------------------------------------------------------
--------------------------------------------------MEITVKNQSG
ET-LETIDLADA--------VYNV-PM-NHSLV-----HQALVIYQLNKRHGTHDTKTRA
QVS-GGGRKPWIQKHTGRARQG--------SIR--SPQWRHGGVVFGPH-P-RSYRKALP
QRFRRLALKCVLSDKARQDR-LICLNSMD--T-LDGKTK-SMVSLLQNLNI---S----G
--SALVITKDA---QE-P---VVRSAKNLGNIWTLPVN-LLNAHELLRRETVIMTVEAA-
------------RWA---------------------------------------------
----EEFFQRE-----------------------------------PDRKRIKI------
----------GES----------------------DSTVGTIEAPVDDEVSVEPVAQAEE
EPQPEV-----------------------------------------------TESPMAE
AV----------------------------------------------------------
--------EGEP-----------------------ADSEA--------------------
-------------------------A----------------------------------
------------DE--------------------------EQSPE---------------
----------L----EQAGE-E---T-------------TQDQEEAMYRTTI-VPAIMEE
-----FGFT-NPMRVPRVQKIVLNI-GLG-E-ALTNSRAMD-GATGDLTTISGQK-----
-----PVITR---------ARKSIA--GFKIREGNPIGTSVTL-----RGARMYHFLDRL
INMAL--PRIRD-------------------FR-GIPR-SGF------------DGRGNF
SIGIREQI-IFPEID--------YNQIDRIRGLQVTIATSARNDEEGIRLLEL----YGM
PFI----------------------------R-----QTMS-------------------
-------GNNG-------------------GENSQ-------------------------
-------------------------------------------------------ERTLS
RIGRKPIPVPSGVDVQI-EFDGVTVKGPL-GTLTQKYH-----P--EVKVTL-GDGMVVV
ERLSE-R-----K----FHHSLHGLTRSLISNAIVGVTEGYTKTLELMGVGYRVQAAG-D
-G-IILNVGYSHPVEIHPE-EGVTMQV------EGN------------NRVHVRGIDKQK
VGSLAAQVRRVRPPNAYKEKGIRY--------QGELLRFKPGKAA---------ARKA--
------------M-----------------------------------------------
------------------------------------------------------------
-----------------------------------------------PTQQKIDRVSELA
DKLERSTIALTADYT----GISVNEMNDFRRQMRANGVEFTIIKNTLMDLAAEAANRPQ-
--IKQ----IVQGPTAIAFG-------YE-DPLN--VAKAISDYVR--ST---RSVLAVR
GAIMGDG-PVL-SSQEVSRLASLP-PKPQLIANLLGQLQA------------PMQRLLGV
-LN-GPL-----------QN-----------FGGLLQARI-------RQLE---------
--------------------------------AVESG-----------------------
------------------------------------------------------------
--------------------------EM-----KRT---STYF-----PKPGEV------
-----------------ESKWRVMDA-----TGQTLGRIARDISVALQG---KDKPSYTA
HTLTGDFVVV--------------------------------------LNAS--------
-----------RIRVT-G----RKLLQKTYYRH--SGYVGNLKSFKLREVLE-N--HPER
VITLAVKGMLPR-NHQGRQMLRRLKVFAGGE-HPHQAQVKD-------------------
----------------------------------------------------QAEVSEP-
------------------------------------------------------------
----------------------------------------------T--------SM---
-------------------------------IQTYTRLTVADNSGAKVIRLINIPG----
-------SGRRKFAHVGDVVVCNVREAAPNSP--VRKGEIVKAVVIRQAQGRRRPDGTYI
KFDDNAAVLILDNR--LPRGTRIFGPVARELRDKGFMRIISLAPEVV--M----------
---------------M-------EHQL-----VPPK-GARKAR-K-R-VGRGDAAGQGST
AGRGMKGQKS--RAGYRIRPG--FEGGQLPLIKGLPMKR--GF-TN-RFKIYYSLVKIES
L-DS---------F-DAG-DR-ITPEDLYRRG-LLR-NLDQP--VKIM--GDGEI-SKAI
TIAAHKFTRSAREKIEAAKGT-AEEL----------------------------------
-----------------------------------------------------MSK----
--------------------------------DRNSRK-YR-VVRHLRVRKKVQGSG--E
RPRLCVFRSLHHIYAQVIDDNTGRTLAAASSL--EAA-V--G------T-----------
-------------------------------------------------D--SESL----
-------------------------PKLTV--SQT-VGKLVAERAKEKGIS---------
-RVVFDRGGYKYHGRVKAL------------------------------AESSREAGL--
-----------------------VF------------------M----------------
-----------------P-PVRAFAKGVGASQK---RLKPILD------LVRGRDVDDAL
NTLGLMTSPW-AKTVAKVVKSAAANAENNMF-----MDRDNLKIVRITADEARPIKRF--
--RPRARGR----I-GRIIKRSSH--ITV-----------VVN-----------------
------------------------------------------------------------
------------------------------------------------------------
----------------------------------------------DRNE----------
------------------------------------------------------EA-M--
------------------------------------------------------------
------------------------NIHQ-VLLKPTITEKS-TILQES-------------
---------------------------------------GKYTFRVDSKANKVQVKEAVE
KSF-------D-VTVLDVNITKT-HGKRKRYGS------RITKKPDIKKAVVTLA-QGDR
----I-NL-------IE--G-L--------------------------------------
-------------------MR------IRSGDNVLVIAGK-------------E-----K
GKTGR-------VDRQI---------------PKSD---RV---IVE-------GVN-MI
TRHVRPR---PDVR-QSGRIQQEAAIHASNL-SLI-CNKCNR--PIRPTS----------
-------------ITL---E--------TG------ARV-RGCPK--------CKEVI-D
DIG----------M------------------------R--------------VHDVREL
NDDQLREELTKAYREYQNLRFR---M-TTNQ---LP-DT-NQPKLVRK-SIARLKTIM--
---------R------ERG-------LD--------------------------------
------------------------------------------------------------
----------------------------------------------Q----MKSLLEAGV
HFGHQTRRWNPRMKRYIFTQ--RNGIHIIDLQQTLGMINEAYRAMTQVVADGGKVLFVGT
KRQAQEVIASEAERCGMWYVNQRWLGGTLTNFRTIRTRINYMLELQQKRD-QGYFR----
-V-LPKKEGVKLRDTLARLEKYFHGLRDMGEVPAAMFVVDIGKEDICIAEARRMGVKIFA
IVDSDCNPDYVNQIIPGNDDAVRSIRLITARMATAILEG---TAE------R--------
------E---------ARLQAER-------------EEL--------------ELDAVAE
EELAILEGTDLGDQPLPPTL----------EGLEQEFQAAAEVAS-----TEPTAVAVEQ
---------------APAAPSAVAETPVSASPV---------------------------
---------------VAAEASVAPASEVPPTAVAEAPVAPAPEAPPTPVAEA--------
-----PVA---------------------PA-------------PDA-PA----TP----
---------VAETT-------------------------------------------TIE
NQPD---------VGGATPQ------------PEPKAD-K--------------------
----------------------------------E------MGHKTHPYGFRLG--IIKD
---WKAHWFAPN-T----S--S-YRKLVLEDLKLRDAI----------KNEYKSF-----
----------------S--DAGISRVEIDR-GA---QDNVINIHSARPGILIGRDGERVK
NLRGRLEDI-TS-----------R-KVQLNIIEVDSPEIDAFLVCRNISDQLERRVAYRR
AMRQAAQRAMQG-GAQGIKIIVKGRISGSEIARVEKLMLGRVPLHTLRANIDYGVTEANT
A--MGCIGIKT----WIYHGEIL-------------------------------------
------------------------------------------------------------
----------PPPP----------------------------------------------
-------------------------------EEV-EEL-----ET---IEVTVQADAPDE
NLEL--------------------------------------------------------
------------------------------------------------------------
------------------------------------------------------------
------------------LD-------------------------D--------------
-----------------------------I------------------------------
M--------GRYT------GPSCRLCRR------------------AGEKLF---LKGDR
CFTPRC-A---FER--------RR---T-T-PGDQSR----RR--------R-RP--SDY
GV--HLLEKQKAKYIYG-VFEAQFRRYMADAFNSPGV-TGLNLLRTLERRLDNVIFVLG-
---FADSRKQARQIVNHGHFRINGTK------TDIASYQV---RIGDEITWKE---SIKS
TDFFKERTDGIP--KRP---VP-AWLDLNQSEMSGRVMSLPSDEDLQQ--TI-DSRLIVE
FYS-R-MVGA--------------------------------------------------
------------------------------FDRG-------------------------Q
FGRQR--------DED---PS-GMSERV----VYT------RRISKVVKGGRRLRFNALV
VVGDGQGRVGAGLGKALVIPDAVRKGNAVARRTMVDIPL------KGN-TIPQQITVKKG
ATIVLIKPAREGTGVIAAGAMRAMLELGGVRDVVGKSLGSRNPINIVYATLEALRQLRDP
QV------ELAKR--------GR-LSS---------------------------------
--------------------------------ES-A------------------------
------------------------------------------------------------
---------------------------KT-------------------------------
------------------------------------------------------------
----------------------------------------------------------G-
--------MP-V--TDPVADMLTRI------RNAIQVKHDSVNVPH----------SKLK
VAIARILK--------EEGYIRDYDMP------R-GQAH----PTIRIHLTYREARA---
PA-ITGLKRVSKPGLRTYVGK--GEIPRVFGGLGV--AIL--STSKGVMGG-----RQAW
RQGIGGELLCYV-----------W-----M-------V-------------Q--------
---------------------------AP-------------------------------
------------------------------------------------------------
------------------------------------------------------------
--------ALQ-------EYFYGTGKRKTSIAKVRLYLDE-----GGPILVN-GK-PMDE
YF-NWAPWQRIINEPFRVSDTV-NRFRVVVRVLGGGVNSQAEAIRHGISRALVVYDEG-L
KPELRR-AGWITRDA-RIKESKKYGLKRARRAPQYTKR----------------------
------------------------------------------------------------
------------------------------------------------------------
------------------------------------------------------------
------------------------------------------------------------
------------------------------------------------------------
--------------------------------------------------M---------
---A------------------RP------------------------------------
---RT-RRR--------ER----RNVPHGR-V---YIYSTFNN----TLISITDP-----
QG-SVIASASAGTVGFKGSRK---GTAF-------------------AAQRAGEQVARRG
M-D-QGLRQVDVMIKG--------PGAG---REAAIR-SLQGAGLVVTSIRDVTPIPHNG
CRP-------PKRRRV--------------------------------------------
------------------------------------------------------------
------------------------------------------------------------
------------------------------------------------------------
--------------------------------------------M-V-RIAGVDVPDRKK
AHVAL---RSIYGVGPSI--ATE--ILIKADIDPDMPPRM----------NELTEAQVDR
IRELVD-------R--E-YLAEGDLRREVNQNIRRLIEIGSY------------------
------RGLRH---RRGLPAHGQRTRTNARTR----------------------------
---------------KGPRR------TVAGR-----------GRRTG-------------
--------------------------AK----------K-----------MAKSSKIQKW
-LRE------PKFP-------------------------------------SRANSRCHR
CGRPKAYIRYFGICRICFRQLALNGELPGVRKASL-------------------------
------------------------------------------------------------
------------------------------------------------------------
------------------------------------------------------------
----------------------M-AK----------------------------------
------------------------------------------EMRKV-----RTGTVVRT
RTEKTTVVEMVWKQRH-RLYRKQMRRVARFYVHDPLGQC------KLGDVVRIQEVRPI-
SKTKRWRLLEI----LERHQVAEVRPTELEA-DADV-ILAP-------------------
---QA----------NLDA---DE-AADAEL-----------------------------
-------------------------------------QDDF---------EANEELPDEG
E------------TEEDEDE-------MSRSIKKGPYVHPKLMKKVEALQR-SGGNT-VI
RTWSRASMIMPEMVGMTFGVHDGRRHVPVFV-TENMVGHRLGEFSPTRTYRGHV------
-----------------------GGRSERATRVR---------------------
>Dictyobacter_aurantiacus
--MATK-----------THGKKYLEAAKLVDS-----EKLYQPQEAVSLLKKLNY---TK
FDPTVEVHMKLGVDPRHADQMVRGVAMLPAGTGKEVKVLVFTQGEKVAEAEAAGADIV-G
LDDLIKQI-EGD-WLG------FDVAIATPDVMGKVGRLGRKLGPRGLMPSPKAGTITF-
--DLAKTIRDVKAGRVEFKVDRT-ALLHIPAGKLSFSEEALMQNISSIMDAVVRSRPS-G
AKGTYVKSVVLTSTMSPSIRLE-------------------------------VASA-TA
LK----------------------------------------------------------
------------------------------------------------------------
-------------------------------------------------PQA--------
----------MSVSTFEEITKT-KPEKSLTVKL-----KKHAGRNN----QGKITTRHH-
GGGAKRAYR--IIDFK-R-N-KLGVPARVAAIEYDPNRTSRIALLHY--V-DGE--KRYI
IAPLGLQVGDRIEAG-PD---ADIRVGNALPLKNI------------PTGTTIHNIELER
GRGGQLCRGAGVGAQLMAKE-GDYALLRLPSGEQRQVHILCMATIGQVGNVDHENRSIGK
AGRSRHMGRRPTVRGSVMNPRDHPHGGGEGRA-PIG-GK-PQTPWGKPAMGFKTR-RN-K
RTDRFIVRR-RN-AG---R-----------R--------RKM------------------
------LNALLGRKVGMTQV-FG-PNGTVIPVTIIEAGPCVVTQVKTAARDGYEAVQLGF
-------EQTTTK--N----------------VTRPELGHLGHSLPLLKAQRKALQTHQQ
EQRTEG----ADAEK-----ATDTNKKNSKQIQKLLKVQANRQRRPGPSLGPFRVLREVG
L----D--GN---SEGVEL----GAEVNV-S-LFNDGESVDIVGTTKGKGFQGGVKRHGF
SG-GPKTHGQSDRHRAPGSIGSGTTPGRVLKGTRMAGQMGNVRVTAKKLQVIQADPERNL
LVVKGS-VPGANGGLLMIKKHVMR-M----------------------------------
------------------------------------------------------------
--------------------------------------------------PSTTVYNLAG
EA-VEQLELSEQ--------VFGV-AP-NMAVL-----HQVVTAQLVNRRQGNASTKTRS
EVA-GGNKKPYRQKGTGRARQG--------STR--APQFRHGGTVFGPR-P-HPYHHDVP
KKMRRLAIRSVLSDKVANES-LIVLNDLV--L-DTPRTK-DMLTILSKLPN---S----A
GKKVLMMLPQR---DE-N---VVLSTRNIPTAKVQHVS-SINVVELLKHDYVVMPVKTV-
------------RWI---------------------------------------------
----EMVF----------------------------------------------------
-----------GE----------------------GLSAEEATARI--------------
-------VDE--------------------------------------------------
------------------------------------------------------------
-------------------------------AASSAESKA--------------------
-------------------------M----------------------------------
------------A-----------------------------------------------
-----------------------------------------TAFKERYRQEV-VPALQKE
-----FNYE-NPMQVPGIHKVVVNI-GMG-E-VIQNAKAMD-AAVADLAAITGQR-----
-----PVITR---------AKKSVA--AFKLREGMQIGCMVTL-----RGARMEYFLDKL
LNVAL--PRIRD-------------------FQ-GISP-DAF------------DGRGNY
TLGLREQL-VFPEID--------YDKIDKLRGMEITIVTTAKTDQEGRRLLAL----MGM
PFK----------------------------K----------------------------
------------------------------------------------------------
----------------------------------------------------------MS
RIGRSPIAVPPKVDVKWTDKNFVTVKGPK-GELSQQID-----P--ELALQL-ENGQLTV
SRPSD-S-----R----EHRSKHGLYRTLVNNMVVGVTTGYTKSLEIHGVGYRANKVG-N
-N-LVILVGYSHPIEVQPP-AGVTFSVDGVDAATKA------------TKISVSGIDKQL
VGAVAAEIRRLRKPEPYKGKGIRY--------ANEKIRRKAGKAGKV-----GGKKK---
------------M-----------------------------------------------
------------------------------------------------------------
-----------------------------------------------PTEAKAGKIEELT
DKLGRSSIAILVQTQ----GLSVKDMNELRKKMRAAKVEFQIAKNTLLRIAAERNQMTG-
--VDN---KIFNGQTAVAFG-------YD-DEVA--ATKAVTDYLS--TS---R-VAVLK
SAIL-GG-RSL-TAQEVEGISKIKGGKDQSKAEVVGTIQG------------PLASAYGL
-FT-APL-----------RD-----------LCYVLQAHS-------EQLN---------
----SGA-----------------------------------------------------
------------------------------------------------------------
--TA----------------------EMM----------KTYS-----AKAADL------
-----------------QPKWYVIDA-----EGQVLGRLATQIAHILRG---KHKPTFTP
HLNSGDFVIV--------------------------------------INAE--------
-----------KIAVS-G----NRLDQKVYYRH--TQYPGGLKKTTLRQTLEGK--HPER
ALEHAVRGMVMH-NRLGTRVMSRLKIYAGPT-HPHEAQ----------------------
------KPAIWE----------------------------------------GPETLLKQ
LT----------------------------------------------------------
---------------------------------------------EA--------KM---
-------------------------------IQPQTRLKVADNTGAKEIMCIRVMS----
-------GSSKRYATVGDVIKASVKQATPNGQ--VKKGEVVNAVVVRVSKEYSRPDGSHI
RFDENAAVIIAAGN--NPRGTRIFGPVARELREKNFTRLVSLAPEVL--M----------
---------------K-------LSDL-----RPAP-GSHKAE-R-R-VGRGHGSGRGKT
AGRGTKGQKA--RTGGHVNRS--FNGGQTRLNKRLPFVRGLGN-GTSAFRDEYTIINIVD
L-EL---------F-EAG-SQ-VRPEDLAAQG-LTT-RAQGKGLIKVL--GDGEI-DRAL
TVHAHKFSASAKAKIEAAGGS-VEIIPMRVYE---------KTKRRKDENKETAEAAQ--
------------------------------------------------------------
------------------------------------------------------------
-------------------------------M--DES-L--K------NFKPEPSSSAPQ
VSQVS-EPAPE-PEVVEAAAEAPAKKGKGARQPRAAA-----------------------
----PVVEKKVKKSPVDQLAGIAGNRKVAV--ARE-VGKIVAQRAKEKGIA---------
-QVVFDRGGYAYHGRVAAL------------------------------AEGAREGGL--
-----------------------DF------------------M----------------
-------------------QVRAIAKDIGIPPR---KMRLVTN------AVKGLRVNEAL
AILQFLPNAG-ATPVSKVVASAAANAENNYN-----LNPDDLYILNIVADDSFRIKRV--
--KPRSHGR----A-ARILRRFCH--VTV-----------IVS-----------------
------------------------------------------------------------
------------------------------------------------------------
----------------------------------------------DDPA----------
-----------------------------------------------------DAGRM--
------------------------------------------------------------
------------------------EITE-ILRRGIVTEKS-VRLQER-------------
---------------------------------------NQYTFEVAVNANKIDVRRAVE
QLF-------N-VKVVAVNVLRM-PGKPRLIRR-RGAAPRPVAAREWKKAIVTLA-EGES
----I-DA--------------------------LK------------------------
------------------AMN------IKKGDTVEILAGK-------------D-----K
GKRGT-------VSRAL---------------PQNS---KV---IVE-------GLN-VV
KKHIRPQ---GQTR-QGGVIEKAMPLHVSNV-MLI-CTECGE--RTRVGI----------
-------------ERR---P--------LGADQKE-RPV-RICKH--------CHKAI-A
DNTRS-------------------------------------------------------
------------------------------------------------------------
------------------------------------------------------------
------------------------------------------------------------
--------------------------------M-----A---NI-IS----MKQLLEAGV
HFGHQTRRWNPKMQQFIFMD--RNGIHIIDLQQTVTRLNDAYKFVEQLVADGGTLLFVGT
KKQAQEAVAEEAKRCGMFYVNQRWLGGMLTNFKTIQSRITYLRSLEERRD-RGDFE----
-R-LPKKEVQHMQDEIVRLERILGGIKDMRRLPNAIFIIDTRKERTAVMEARRLEIPIIA
LADTNCDPDEMDYPIPANDDAIRAVRLLCAKIADAAVEG---RRE------L--------
------E---------AQQKD--------------VEPG--------------E------
----------------------------------SET--------------PVEAATEP-
-------------------APVVAAEPEVAP-----------------------------
------------AP-AAAE---------------------------TPAAEAP-------
-------AE------------------------------------AE-AA----AP----
---------AAEP-----------------------------------------------
----------------------------------ELVS-K--------------------
----------------------------------EAH----MGHKVHPNGFRLG--VVRG
---WQSRWYAER---------D-YKDILAEDFKIRQII----------NKELA-------
-------------------NASVSKIEIERTAA---DQVLVRVHTAKPGIVIGKSGEKVD
RLRNLLESR-TK-----------KRRVRMDIIEIRQPELDALLVGRSIAEQLEKRVSFRR
AMKQAVQKTMRA-NAKGVRIICGGRLGGAEIARTEKEFEGSVPLQTLRADIDYGQTEAHT
T--FGVIGIKV----WIYKGDIL-------------------------------------
------------------------------------------------------------
----------PSKR----------------------------------------------
-------------------------------RELAEAQ------V----EAAAQQTYAPR
--D--RGER-----R--GGER---RG----------RGERP-QGGERGPRTP-----GDR
P-------RGGDRGPRPQ-GDRPQRPPRPA-GD-----------RPQ-GERSPRP----Q
G---------GDRG---PRPQGDRPQ--RP-------PRQPRPEQQAPVS---ENTAPAV
TPA----------------ETTPS---------------------TP-------------
------------DSGT----------TQSE------------------------------
M--------ARYT------GPVCKLCRR------------------EGVKLF---LKGDK
CMT-KC-T---LER--------RN---T-R-PGQHGAS---RA--------R-KE--SGY
AK--QLREKQRVRRTYG-VLERQFVKHFGAAAGRPGK-TSENLLQILEMRLDNLVYRLG-
---LADSRAQARQLVNHGHFAVNGRK------TDIPSFIA---KPNDVITVRE---RSKG
LEYFKARALMLA--QKG---VP-SWLSLNIDELSGRVITIPSRAELEL--PF-DEQMVVE
YYQ-R-MARIDAS-----------------------------------------------
------------------------------------------------------------
-------------------KL-NLEETV----VEV------SRVSKVVKGGRRFSIRALV
VVGDRNGHVGYGFGKAGEYTEAIRKGVEDAKKHLVEVPL------TGT-TIPFAVKSNFG
ASEVLLKPAAPGTGVIAGGAVRAVMEAAGVRDILTKTLGSTNKANTVQACIVGLRELRSA
DA------EAARR--------GKTVVE-LLGRKRAEQLAAATAAAAEQAAAARAAREEEI
RESRAI-SGRR--DRG------GDRRG-----GG-DRR-------------------GGG
ER-----GDRRRM------------------PRRKRV---------------------VR
RPDVPDAKYKSRNV-ARFVNKMMIDGKRSLAERIIYDAFD-AIEAK-Q-------KR--P
-PIEVFEQALRNATPSIEVKP------RRVGGSTYQVPIDVRKDRGNALAMRWLI---KS
SRSRNGRSMSEK---------LANELMDAAAGQGATIKKREETHKMAESNKAFAHY-RW-
--------MN-M--TDPIADMLTRI------RNAATARHTRVLIPA----------SKMK
LNLARVLK--------EEGYVKDIEI--LK-D----NPQ----GTLRLTLRYVDKK----
PV-VTQLKRVSKPGLRVYTKQ--ANIPRVRGGLGI--AIL--STPKGLMTG-----SNAY
KQGLGGEVICYV-----------W-----M-------A-------------D--------
---------------------------T--------------------------------
------------------------------------------------------------
------------------------------------------------------------
--------PKG-------EYFYGMGRRKTAVARVRLFPGG-----DGSITIN-GK-TAPN
YFGQRDTHLAAVAAPLRALDLNNNAYTLTVRVVGGGASGQAGAIRHGLARALVRLNPD-F
KLALRR-AGYLTRDP-RMKERKKPGLKRARKAPQYTKR----------------------
--------------MAT------GVK------------QRIRIRLKAFDHRILDQSAIQI
VDTAQQTGARV---------------------SGPVPLPTEIDKY-------TVMRSPFI
-DKD--AREQFE-----------------------------------------------I
------------------------------------------------------------
------RTHKRLIDIID-----------------PTN-KTVEALTRLN-LPAGVDI----
-------EVK-----------------------------L----------M---------
---ADK-----------KKPT--G------------------------------------
---KI-RRR--------ER----KSVPRGQ-A---HIQATFNN----TIVTLTDP-----
NG-NVLSWGSAGGQGFKGSRK---STPY-------------------AAQVTAETAARKA
M-E-HGLRQIDVFVKG--------PGSG---REAAIR-SLQSAGLSVTSITDVTPIPHNG
CRP-------PKRRRV----------------M----PTINQLV----------------
------RKG------------RSNKQK-------------KVKAPALLYSYNAL---KNR
TSRL--RGSPQKRGVCTQVRTMTPKKPNSAMRKIARVRL-SNQMEVTAYIP--GEGHNLQ
EHSVVLI------RGGRVKDLPSVRYHIVR--GTLDSEGVSKRRRGRSKYGAK------R
PKPGQAA----------------------------APTK-G-RRM-A-RIAGVDIPREKR
VEISL---CYIYGIGLTT--SRK--ILERTRINPDT--RV----------KNLTEEEVNR
LREVID-------R--E-HKVEGDLRREVDMNIKRLIEINCY------------------
------RGMRH---RRNLPVRGQRTRTNARTR----------------------------
---------------RGPKR------TVAGK-----------KKAA--------------
--------------------------AK----------K-----------MAKISMIVKS
-QRK------PRFK-------------------------------------VQQHNRCQV
CGRPRAYMRKFGLCRICFRERAHRGELPGVTKSSW----------------------M--
----------------------------------------A----LTVEEKT--------
---------EIIADSR--VHE--TDTGSPEVQISILTHRINQLSEHLKVHKHD--LHSHR
GLRMLVGQRR---R------LLTYLSKK---SPERYRA--------------LVA-----
KLGI----RVKLGAQ-------K-MTQQSKAI-----------------TAEQALAA---
--------------------------------------AKKTSRRQQ-----KVGRVVSN
KADKTIVVVVESLKKH-RIYKRTFKQTTRFYAHDENNSC------SVGDLVRIEESRPL-
SKLKRWRLVEI----VKYGSGIVPVEEVVA--EVDPNLR---------------------
------------------------------------------------------------
--------------------------------------------------DESAESA---
-------------------E-------MSRSRKKGPYIHESLRKKILVMRK-TGDRR-VI
KTWSRASMIFPEMVGMTIGVHNGKTHVPVFV-SENMVGHKLGEFAPTRHYRGHA------
-----------------------GGKNEKTTNVR---------------------
>SAR202_cluster_bacterium_MP_SInd_SRR3963457_G2
------------------------------------------------------------
------------------------------------------------------------
------------------------------------------------------------
------------------------------------------------------------
------------------------------------------------------------
------------------------------------------------------------
------------------------------------------------------------
----------------------------------------------------MP--L-KN
LKPMTPGTRNAVRPSFEEITTR-KPEKSLLEHL-----PNHAGRNN----TGQVTARHR-
GGGHKQMYR--KIDFK-R-I-KDQVPGRVRSIEYDPNRTTRIALIFY--A-DGE--KSYI
LAPVGLSVGDWVESG-SQ---SEIHPGNCLPLRSI------------PTGTVVHNLELTP
QRGGQLVRSAGSGAQVLSRE-GNYVLIRLPSGEMRRVLLECRASIGQLSNPDHKNESLGK
AGASRHLGRRPQVRGVAMNPVDHPHGGGEGRS-PIG-MPGPKSPTGQPTLGHKTRRVH-K
ASSKFIMRR-S-------------------R--------RRM------------------
------LQGFLGKKVGMSQV-FL-EDGRVVPVTVIQAGPCFVTQVKTVETDGYEAVQIGF
-------GADK----R----------------ANKPTRGHM-------------------
-------------------------KDT----------------------QVCRYLREVQ
V----D--D----IGDYQV----GDSVSV-E-IFTPGEKVDIIARSKGKGFAGVIKRHGF
DG-GPRTHGQSDRARAPGSIGGGTTPGKVYKGLKMAGHMGNRRITAKGLEIIKVDTDRNL
LMVKGG-IPGSQMGVVQIRRTGK--SVNP-------------------------------
------------------------------------------------------------
-------------------------------------------PA-----MEVSVINSQG
ET-VETIDLDDA--------VFAV-PM-NHALV-----HQALVIYQGNKRQGTADTKTRA
QVS-GGGRKPWIQKHTGRARQG--------SIR--SPQWRHGGVVFGPH-P-RDYRKALP
RRMRRLALKCVLSEKARQNQ-LICIDAMD--G-INGKTK-SMVELLSNLGI---T----G
--SALVVTKDT---VQ-A---VVRAAHNIEKIWTLPVN-QLNAQELLSRDKLVITLEAA-
------------RWA---------------------------------------------
----EQDLAVP-----------------------------------PPRWKDRI------
----------AGP----------------------NSAG---------------------
ENSPEE-AS---------------------------------------PVSS-AVATVDE
EP----------------------------------------------------------
--------ETDP-----------------------AEEAA--------------------
-------------------------A----------------------------------
------------ES-------------------------VDEA-----------------
----------E----DAGGE-E---------------------MRDLYRTEI-VPTMMRE
-----FGFT-NPMQVPRIQKIVVNI-GLG-E-ALTNGRAME-SATGDLATITGQK-----
-----PIITH---------ARKSIA--GFKIREGNPIGTCVTL-----RGTKMYHFLDRL
INMSL--PRIRD-------------------FR-GIPR-RGF------------DGRGNF
SIGIREQI-IFPEID--------YNQIDRIRGLQVTITTTAHDDATATRMLEL----YGM
PFV----------------------------R-----EVM--------------------
------------------------------------------------------------
-----------------------------------------------------------S
RIGRKPIPIPQGVEVEV-QYGGVVVKGPN-GTLTQNYH-----P--DVKVTV-EDGNVLV
ERLSE-R-----K----FHHALHGLTRSLIANAVQGVSEGYTKTLELMGVGYRVQQAG-D
-G-IVLSVGHSHTIEMHPP-DGVTMEV------EGN------------NRIHVRGIDKQQ
VGNLAAKVRQTRPPNAYKEKGIKY--------AGEVLHFKPGKSA---------ARKA--
------------------------------------------------------------
------------------------------------------------------------
------------------------------------------------------------
------------------------------------------------------------
------------------------------------------------------------
------------------------------------------------------------
------------------------------------------------------------
------------------------------------------------------------
------------------------------------------------------------
---------------------------M-----KRT---STYF-----PKPGEV------
-----------------TSKWRVIDA-----TGQTLGRVARDISVALLG---KDKTSYTP
HVLTGDFVIV--------------------------------------LNAS--------
-----------NIRVT-G----KKMEQKLYYRH--SGYVGNLKTFKLADIMK-K--RPER
VIELAVKGMLPK-NHNGRQMLRRLKVYAGDT-HPHQAQVAA-------------------
----------------------------------------------------NANEA---
------------------------------------------------------------
----------------------------------------------E--------EM---
-------------------------------IQTYTRLTVADNSGAKVIRLINIPG----
-------SGKRKFAHVGDVIVCNVREAAPNSP--VRKGEVVRAVIIRQAQGRRRPDGTYI
KFDDNAAVLILENK--LPRGTRIFGPVARELRDQGFMRIISLASEVV-------------
------------------------------------------------------------
------------------------------------------------------------
------------------------------------------------------------
------------------------------------------------------------
------------------------------------------------------------
------------------------------------------------------------
------------------------------------------------------------
------------------------------------------------------------
------------------------------------------------------------
------------------------------------------------------------
-------------------------------------------M----------------
-----------------P-PVRAVAKKISASQK---RLKPILD------LVRGRPVDDAL
NTLSLLTSPW-AKTVAKVVQSAAANAENNMM-----MNRDSLRIVAISADQATPLKRF--
--RPRARGR----I-GRIIKRSSH--ITV-----------VVD-----------------
------------------------------------------------------------
------------------------------------------------------------
----------------------------------------------EPGQ----------
------------------------------------------------------ER-M--
------------------------------------------------------------
------------------------DIHH-VLIKPAITEKS-TLLQES-------------
---------------------------------------GKYTFHVSLKANKVEVKQAVE
TRF-------D-VKVLDVNITKL-HGKLKRYGP------RTKKRPDIKKAVVTLK-PGDR
----I-NL-------IE--G-V--------------------------------------
-------------------ML---------------------------------------
------------------------------------------------------------
------------------------------------------------------------
------------------------------------------------------------
-----------------------------------------------------INEIRAL
SDEQLGEELEKTSRELMDLRFR---A-ATNQ---LP-DS-NLPRSVRK-SIARLRTVI--
---------R------ERQ-------L----VEG--------------------------
------------------------------------------------------------
------------------------------------------------------------
------------------------------------------------------------
------------------------------------------------------------
------------------------------------------------------------
------------------------------------------------------------
------------------------------------------------------------
------------------------------------------------------------
------------------------------------------------------------
------------------------------------------------------------
------------------------------------------------------------
------------------------------------------------------------
------------------------------------------------------------
-----------------------------------------MGHKTHPYGFRLG--IIKD
---WKAHWFAPN-A----S--S-YRALVLEDIKLRKSI----------VDEYKSF-----
----------------S--DAGIAKVEIDR-GA---QDSVINIHSARPGILIGRDGERVK
NLRTKLESI-TQ-----------R-RVQLNIIEIEQPEINAYLVGRNIADQMERRVAYRR
AMRQAAQRAMQG-GAQGIKIIVKGRISGSEIARVEKLMMGRVPLHTLRADIDYALAEAHT
V--MGQVGVKV----WVYHGDIL-------------------------------------
------------------------------------------------------------
----------PPPP----------------------------------------------
-------------------------------EEE-EEL-----ET---IEVTVQADSDEP
--EIV-------------------------------------------------------
------------------------------------------------------------
------------------------------------------------------------
------------------LD-------------------------EDLQ-----------
-----------------------------I------------------------------
M--------GRYT------GPNCRLCRR------------------AGEKLF---LKGER
CYTPRC-A---VEK--------RR---S-T-PGDPSR----RR--------R-RP--TDY
GI--HLLEKQKAKYIFG-VLESQFRKYMADAFEEDGV-TGTNLLRTLERRLDNVIFLLG-
---FADSRKQARQMVLHGHFKVNGRR------TDIPSYLV---VVGQEITWKD---SDKT
SDYFKERTDGIP--KRP---VP-PWLVLDQTDMSGKILNLPADEDLQQ--SI-NSRLIVE
FYS-R-M-----------------------------------------------------
------------------------------------------------------------
------------------------TERV----VFT------RRIAKVVKGGRRLRFNALV
VVGDGQGQVGVGLGKALVIPDAVRKGNAIARRDMVTIPL------KGG-TIPQAVTLKKG
ATIVIIKPAREGTGVIAAGAMRAMLELGGVKDVVGKSLGSRNPINIVHATLEALRSLRDP
EK------E---R--------AI-RLA---------------------------------
--------------------------------GV-A------------------------
------------------------------------------------------------
------------------------------------------------------------
------------------------------------------RNTGNAAATR--------
---NPGTP-------------------APPRPEGA-------------------------
--------MP-V--TDPVADMLTRI------RNAIQVRHESVMMPH----------SKMK
LAIAKILK--------EEGYIRDFDLP------R-GQAH----PTLRVHLIYREKRE---
PA-ITGLKRISKPGLRVYVGR--GEIPRVYGGMGV--AIL--STPQGVMAG-----RQAW
RAGIGGELLCYV-----------W------------------------------------
------------------------------------------------------------
------------------------------------------------------------
------------------------------------------------------------
------------------------------------------------------------
------------------------------------------------------------
------------------------------------------------------------
------------------------------------------------------------
------------------------------------------------------------
------------------------------------------------------------
------------------------------------------------------------
------------------------------------------------------------
--------------------------------------------------M---------
---P------------------RP------------------------------------
---RT-RRR--------ER----RTVVQGR-A---YIYSTFNN----TLISITDP-----
QG-SVIASASAGTVGFKGSRK---GTAF-------------------AAQRAAEQAARRG
M-D-QGLRQVDVLIKG--------PGAG---REAAIR-SLQGAGLVVTSIRDVTPIPHNG
CRP-------PKRRRV--------------------------------------------
------------------------------------------------------------
------------------------------------------------------------
------------------------------------------------------------
--------------------------------------------M-V-RIAGVDVPDRKK
AHVAL---RSIYGVGPVI--ASE--ILLKADIDPESPPRM----------NELSEAQVDR
IREILG----------D-YTSEGDLRREVNQNIRRLIEIGSY------------------
------RGLRH---RRGLPAHGQRTRTNARTR----------------------------
---------------KGPRR------TVAGR-----------GRRTG-------------
--------------------------GK----------K---------------------
------------------------------------------------------------
---------------------------------------------------------M--
---------------------------------------------LDGETRA--------
---------QVTQEYQ--LHQ--KDTGSTELQIAILTTRIHQITGHLRVHKKD--VHSRR
GLVTMVSKRR---R------LLNYLTKE---DVGRYQS--------------LIA-----
RLGL----R-----R-------M-VK----------------------------------
------------------------------------------SMRKV-----RTGSVVRV
SMDRTAVVEMVWKQRN-RLYRKQVRRLARFMVHDPENLC------LVGDTVRIEETRPI-
SKSKHWRLLEI----LSRREVADVRPIDLES-DAIM------------------------
---------------------------------------------------------ENT
TS-----EQPVN-----------QAEE----------EDEE----------QTEEIASED
DS---------ASDEQDTEE----------------------------------------
------------------------------------------------------------
-------------------------------------------------------
>SAR202_cluster_bacterium_MP_NPac_SRR3961935_G1
------------------------------------------------------------
------------------------------------------------------------
------------------------------------------------------------
------------------------------------------------------------
------------------------------------------------------------
------------------------------------------------------------
------------------------------------------------------------
----------------------------------------------------MP--L-KK
LNPITPGTRNAVHASFEEITAK-KPEKSLLEAK-----QNHAGRNN----RGRITSRSR-
GGGSRRMYR--KIDFK-R-I-KDGVPGRVKSIEYDPNRTTRIALIYY--V-DGE--KSYI
LAPHGLEVGSFVQSG-PD---AEIKLGNCLPLTNI------------PTGTVVHNLELTP
GRGGQIVRGAGTGAQVLSRE-GEYVLMRLPSGEMRRVLLRCRASVGQLSNPDHKNESLGK
AGASRHRGRRPHVRGVAKNPVDHPHGGGEGRS-PIG-MPGPKTPWGKPTLGYKTRRKK-K
ASSKFIMRR-T-------------------R--------RR-------------------
------------------------------------------------------------
------------------------------------------------------------
------------------------------------------------------------
------------------------------------------------------------
------------------------------------------------------------
------------------------------------------------------------
------------------------------------------------------------
--------------------------------------------------MQVSVKNQSG
DA-LDSIELNDA--------VFNV-PM-NQSLV-----HQAMVIYQGNKRHGTHDTKTRA
QVS-GGGRKPWIQKHTGRARQG--------STR--SPQWRHGGVVFGPH-P-RSYRAALP
RRMKRQALRCVLSDKARQDR-LVCLDSTS--T-IDGKTK-SMIQLLQNLTV---S----G
--SALVVTKGT---DT-Q---VVLAASNLKKIWTLPVE-HLNALELLSRDMVIMTVEAA-
------------RWV---------------------------------------------
----EESLANE-----------------------------------PHGRR---------
-----------GA----------------------KWTATATA------TEDAPVAEVVD
VAEPET-AA-----------EPAADEAAPTPR-RRRSSAATTETET--PDAA-TETPAEE
EAPKP--RRRR------TAAATTETETPDA------AAATSAEE----------------
--------EAPKPRT-R----------R-RIAASTADEPA--------------------
-------------------------A----------------------------------
------------EA------------------------DVAETPD---------------
----------A----ETPEE----------------------------------------
------------------------------------------------------------
------------------------------------------------------------
------------------------------------------------------------
------------------------------------------------------------
----------------------------------------E-------------------
-------AMN---------------------EKKQ-------------------------
-------------------------------------------------------EKTLS
RIGRKPIPLPSGVQVEV-LYGGVKITGPK-GTLEQKYH-----P--EVVVKV-GDGEVLV
ERQSD-K-----K----FHHALHGLTRSLIANAVTGVSEGFTRTLEIMGVGYRVAEAG-S
-G-ITLSVGYSHTVEIQPE-EGVTVEV------EGN------------NRVHVRGIDKQK
VGQLAARIRRVRPPNAYKEKGIRY--------SDEVLHFKPGKAA---------ARKA--
------------M-----------------------------------------------
------------------------------------------------------------
-----------------------------------------------PTQQKIDLVQEIK
GRLERSSITVTTSYS----GISVNQMVELRRAMKAGGVDFTIVKNTLLALAADEAQKPQ-
--LKE----IVQGPTAIAIG-------YE-DPAV--AAKAVADFVR--TG---GSTLAII
GAVMGDG-AAM-SPDEVNRLASLP-SKAIMLAMLLGQMQA------------PIARLLSV
-MN-GPL-----------QG-----------FGNVLQARV-------RQLEE--------
---EGPAP-----------EPEAAPEPEASAEPEESAEAEESPAAEASTDEGPAAEAPEE
APVDEAPAEEAAE--DAPAAEEPAAEAAPEP----EAAEEEATEEPEAEPEAEPETEPEG
EEEA----------------------EM--------------------------------
-----------------------VES-----QG---------------------------
------------------------------------------------------------
----------------------------------------------LSEE----------
----------PK-AEEPTA-----EVLQAPP-APAAAVAT--------------------
---------------------------------------------------------EPV
P-----------------------------------------------------------
------------------------------------------------------------
------------------------------------------------------------
--------------------------AAPPAP----------------------------
------------------------------------------------------------
------------------------------------------------------------
------------------------------------------------------------
------------------------------------------------------------
------------------------------------------------------------
------------------------------------------------------------
------------------------------------------------------------
--------------------------AAAVAT--EPV----P------A-----------
-------------------------------------------------A--PPAP----
-------------------------PP---------------------------------
------------------------------------------------------------
------------------------------------------------------------
-----------------P-PVRE-------------------------------------
---------------------------------------------HLT------------
------------------------------------------------------------
------------------------------------------------------------
------------------------------------------------------------
------------------------------------------------------------
------------------------------------------------------------
------------------------------------------------------------
------------------------------------------------------------
------------------------------------------------------------
------------------------------------------------------------
------------------------------------------------------------
------------------------------------------------------------
------------------------------------------------------------
------------------------------------------------------------
------------------------------------------------------------
------------------------------------------------------------
------------------------------------------------------------
------------------------------------------------------------
------------------------------------------------------------
---------------------------------------------------MKALLEAGV
HFGHQTRRWNPKMKRFIFTQ--RNGIHIIDLQQTLGMINNVYQEMVDLVAQGGKVLFVGT
KRQAQEVIQSEAERCGMLYVNQRWLGGTMTNFQTIRTRISYMLELQQKRD-QGYFR----
-V-LPKKEGVKLRDTLNRLEKYFTGVRDMTEVPKAIFVIDIGREDICIAEARRMGVDIFA
IVDSDCDPNLVDHIIPGNDDAVRSIRLITNRMATAVLEG---LAQ------R--------
------E---------AMLQAQI-------------EEM--------------A------
---EVDESQFLTAYVSPDE----------------EEEGLPEMEG-----LDTATVA-EV
---------------APVTAAAI--TPVAEP-----------------------------
----------------EVEEP------------------------DAVAAA---------
-----PVAEA-------------------P--------------ASE-PV----AE----
---------VVEPE-ASVEPE-----------------------------------PEPA
PEPE---------AEAATEE------------SSEEQS-G--------------------
----------------------------------E------MGHKTHPYGFRLG--IIKD
---WKAHWYAPN-S----T--S-YRNLVTQDLRLRESI----------KNEYKAF-----
----------------S--DAGIAKVEIDR-GA---QDSVINIHSARPGILIGRDGERVK
NLRARLEVI-TE-----------S-RIQLNIIEIEQPETNAYLVSRNVADQLERRVAYRR
AMRQAAQRCMQA-GAQGIKIIIKGRITGSEIARVEKLMIGRVPLHTLRADIDYSLAEAHT
V--MGQVGVKT----WVYHGDVL-------------------------------------
------------------------------------------------------------
----------PPQP----------------------------------------------
-------------------------------EEVEEEL-----EN---IEVTVQAEEIEE
ALEAVD------------------------------------------------------
------------------------------------------------------------
------------------------------------------------------------
------------------LE-------------------------NPE------------
------------------------------------------------------------
------------------------------------------------------------
------------------------------------------------------------
------------------------------------------------------------
------------------------------------------------------------
------------------------------------------------------------
------------------------------------------------------------
------------------------------------------------------------
------------------------------------------------------------
------------------------------------------------------------
------------------------------------------------------------
------------------------------------------------------------
------------------------------------------------------------
------------------------------------------------------------
------------------------------------------------------------
------------------------------------------------------------
------------------------------------------------------------
------------------------------------------------------------
------------------------------------------------------------
------------------------------------------------------------
------------------------------------------------------------
------------------------------------------------------------
------------------------------------------------------------
------------------------------------------------------------
------------------------------------------------------------
------------------------------------------------------------
------------------------------------------------------------
------------------------------------------------------------
------------------------------------------------------------
------------------------------------------------------------
------------------------------------------------------------
------------------------------------------------------------
------------------------------------------------------------
------------------------------------------------------------
------------------------------------------------------------
------------------------------------------------------------
------------------------------------------------------------
------------------------------------------------------------
------------------------------------------------------------
------------------------------------------------------------
------------------------------------------------------------
------------------------------------------------------------
------------------------------------------------------------
------------------------------------------------------------
------------------------------------------------------------
------------------------------------------------------------
------------------------------------------------------------
------------------------------------------------------------
------------------------------------------------------------
------------------------------------------------------------
------------------------------------------------------------
------------------------------------------------------------
------------------------------------------------------------
-------------------------------------------MRKV-----RVGAVVRT
NQDKTAIVEMVWKQRH-RLYRKQVRRIARFYVHDPENKC------RLGDTVRIEETRRI-
SKNKHWRLMEI----LERKQIAEVRPIDVET-DVSQELTQPR------ILAAEARAEAAA
SEAVEEEPEAVEEEPVAEEEP-EEEAAEEPDEEPEAAEEESEPEEEVTEEEPEPAEEETV
AEE--PEEEPEAAEEES-EPEEEATEEEPEPAE----DEAE------IEAEPEADEPEDD
DADAENDSDSAEPDEQEDKE----------------------------------------
------------------------------------------------------------
-------------------------------------------------------
>Ktedonobacterales_bacterium_Uno11
--MATK-----------THGKKYLEAIKLVDS-----EKLYQPQEAVSLLKKISY---TK
FDPTVEIHMKLGVDPRHADQMVRGVAMLPAGTGKEVKVLVFAQGEKAAEAEAAGADIV-G
LDDLIKQI-EGD-WLG------FDVAIATPDVMGKVGRLGKKLGPRGLMPSPKAGTITF-
--DLAKTIRDVKAGRVEFKVDRT-ALLHIPAGKLSFSEEALMQNISSIVDSVVRARPS-G
AKGTYVKSVVLSSTMSPSIRLD-------------------------------VAAA-TA
LK----------------------------------------------------------
------------------------------------------------------------
-------------------------------------------------PQAMP--T-RQ
YRPTSPGRRGMSVSTFEEITKT-RPEKSLTVKL-----KKHAGRNN----QGKITTRHH-
GGGAKRAYR--IIDFK-R-N-KLGVPARVAAIEYDPNRTARIALLHY--V-DGE--KRYI
IAPLGLQVNDRVEAG-PE---ADIRVGNALPLKNI------------PTGTTIHNIEMER
GRGGQLCRGAGVGAQLMAKE-GDYALLRLPSGEQRRVHILCMATIGQVGNVDHENQSIGK
AGRSRHLGRRPTVRGSVMNPRDHPHGGGEGRA-PIG-GK-PQTPWGKPAMGFKTR-RN-K
RTDPFIVRR-RN-AG---R-----------R--------RKM------------------
------LNALLGRKVGMTQI-FG-PNGTAIPVTIIEAGPCVVTQVKTAARDGYEAVQLGF
-------EQKATK--N----------------VTRPELGHLGHSLPLLKAQRKALQTHQQ
EQRTEG----AEAET-----ATDT-KKNSKQIQKLLKVQANRQRRPGPSLGPFRVLREVG
L----D--AS---SEGVEL----GAEFNV-S-LFRDGESVDIVGTTKGKGFQGGVKRHGF
SG-GPKTHGQSDRHRAPGSIGSGTTPGRVLKGTRMAGQMGNVRVTAKKLQVIQADPERNL
LVVKGS-VPGANGGLLMIKKHVMR-M----------------------------------
------------------------------------------------------------
--------------------------------------------------PSTTVYNLAG
EA-IEQLELSEQ--------VFGV-TP-NMAVL-----HQVVTAQLVNRRQGNASTKTRS
EVA-GGNKKPYRQKGTGRARQG--------STR--SPQFRHGGTVFGPR-P-HTYHHDVP
KKMRRLAIRSVLSDKVANES-LIVLKDLV--L-DTPRTK-DMLTILSKLPN---S----A
GKKVLMMLPQR---DE-N---VVLSARNIPTAKVQHVS-SINVVELLKHDYVVMPVKTV-
------------RWI---------------------------------------------
----EMVF----------------------------------------------------
-----------GE----------------------GLSAEEATLKL--------------
-------ADE--------------------------------------------------
------------------------------------------------------------
-------------------------------AATSAGSEA--------------------
-------------------------M----------------------------------
------------A-----------------------------------------------
-----------------------------------------TAFKERYRQEV-VPALQKE
-----FNYD-NPMQVPGIHKVVVNI-GMG-E-VIQNAKAMD-AAVADLAAITGQR-----
-----PVITR---------AKKSVA--AFKLREGMQIGCMVTL-----RGDRMDYFLDKL
LNVAL--PRIRD-------------------FQ-GISP-DAF------------DGRGNY
TLGLREQL-VFPEID--------YDKIDKLRGMEITIVTTAKSDQEGRRLLAL----MGM
PFK----------------------------K----------------------------
------------------------------------------------------------
----------------------------------------------------------MS
RIGRAPIAVPPKVEVKWTDGNYVTVKGPK-GELSQQVD-----P--ELSLKL-EDGQLTV
SRPSD-A-----R----EHRAKHGLYRTLVNNMVVGVTTGYTKSLEIHGVGYRANKVG-N
-N-LVILVGYSHPIEVQAP-AGVTLSVDGVDAATKA------------TRISVSGIDKQL
VGAVAADIRRVRKPEPYKGKGIRY--------AGEKIRRKAGKAGKV-----GGKKK---
------------M-----------------------------------------------
------------------------------------------------------------
-----------------------------------------------PTQAKEVKIEELT
DKLGRSSIAILVQTQ----GLSVKDMNELRKKMRDAKVEFQIAKNTLLRIAAERNKMTA-
--VDN---KIFNGQTAVAFG-------YE-DEVA--AAKAVTDYIS--TS---K-VAVLK
SAIL-GG-RSL-TAEQVEGIGKIKGGKDQSKAEVVGTLQG------------PLASAYGL
-FT-APL-----------RD-----------LCYVLQAHA-------EQLN---------
----SGA-----------------------------------------------------
------------------------------------------------------------
--TA----------------------EM--------------------------------
------------------PR------------GRYC-RLATQIAHILRG---KHKPTFTP
HLNSGDFVVV--------------------------------------INAD--------
-----------KIAVT-G----NRLDQKVYYRH--SQYPGGLKKTTLRQTLEGK--HPER
ALEHAVRGMVMH-NRLGTQVMSRLKIYAGPT-HPHQAQ----------------------
------KPVIWT----------------------------------------GPEALLKQ
ST----------------------------------------------------------
---------------------------------------------EA--------KM---
-------------------------------IQPQTRLKVADNTGAKEIMCIRVMS----
-------GSSKRYATVGDVIKASVKQATPNGQ--VKKGDVVNAVVVRVSKEYSRPDGSHI
RFDENAAVIIAAGN--NPRGTRIFGPVARELREKNFTRLVSLAPEVL--M----------
---------------K-------LSDL-----RPAP-GSHKTE-R-R-VGRGHGSGRGKT
AGRGTKGQKA--RTGGHVNRS--FNGGQTRLNKRLPFVRGLGN-GSSVFQDEYTIINIVD
L-EL---------F-DGG-AQ-VRPEDLASQG-LVT-PAQGKGLIKIL--GDGEI-DRAL
TVHAHKFSATAKAKIEAAGGS-VEIIPTRVYE---------KTKRRKDENKDTAEVAQ--
------------------------------------------------------------
------------------------------------------------------------
-------------------------------M---------Q------NFKPEQSASAPK
ENKAAQQSAPE-AEVVEAATEAPAKKGKGAKQSRAAQ-----------------------
----PVTEKKEKKTPVEQLAGIANNRKVAL--ARE-VGKIVAQRAKEKGIA---------
-QVVFDRGGYAYHGRVAAL------------------------------AEGAREGGL--
-----------------------DF-----------------------------------
------------------------------------------------------------
------------------------------------------------------------
------------------------------------------------------------
------------------------------------------------------------
------------------------------------------------------------
------------------------------------------------------------
---------------------------------------------------------M--
------------------------------------------------------------
------------------------EITE-ILRRGIVTEKS-VKLQER-------------
---------------------------------------NQYTFEVAINANKIDVRRAVE
QLF-------N-VKVVAVNVLRM-PGKPRLIRR-RGAAPRPVEAREWKKAIVTLA-KGES
----I-DA--------------------------LK------------------------
------------------AMN------IKKGDKVRILTGK-------------D-----R
GKDGT-------VSRAL---------------PQTN---KV---IVE-------GLN-VV
KKHIRPQ---GQTR-QGGVIEKAMPLHVSNV-MLI-CTECGE--QTRVSI----------
-------------ERR---P--------LGADQKE-RPV-RICKK--------CHKAI-A
DNTR--------------------------------------------------------
------------------------------------------------------------
------------------------------------------------------------
------------------------------------------------------------
----------------------------------------------S----MKQLLEAGV
HFGHQTRRWNPKMQQFIFMD--RNGIHIIDLQQTVTRLNEAYKFVEQLVADGGTLLFVGT
KKQAQEAVAEEAKRCGMFYVNQRWLGGMLTNFKTIQSRINYLRSLEERRD-RGDFE----
-R-LPKKEVQHMQDEIMRLERILGGIKDMRRLPNAIFIIDTRKERTAVMEARRLEIPIIA
LADTNCDPDEMDYPIPANDDAIRAVRLLCAKIADAAVEG---RRE------L--------
------E---------AQQKD--------------AEPG--------------E------
----------------------------------IEA--------------PVEVAT-P-
-------------------APAEVAAPAEVA-----------------------------
------------AP-AEAEA------------------------APAPVAEAP-------
-------EA------------------------------------EA-AA----AP----
---------AAEP-----------------------------------------------
----------------------------------ELVS-K--------------------
----------------------------------EAH----MGHKVHPNGFRLG--VVRG
---WQSRWYAER---------D-YKDILAEDFKIRQII----------KKELA-------
-------------------NASVSQIEIERTAA---DQVLVKVHTAKPGIVIGKSGEKVD
KLRNLLETK-TK-----------KRRVRMDIIEIRQPELDAFLVGRSIAEQLEKRVSFRR
AMKQAVQKSMRA-NAKGIKVICGGRLGGAEIARTEKEVEGSVPLQTLRADIDYGQTEAHT
T--FGVIGIKV----WIYKGDIL-------------------------------------
------------------------------------------------------------
----------PSKR----------------------------------------------
-------------------------------RELAEAQ------V----EAAAQQNFAPR
--D--RGDR-----R--GGER---RG----------RGERP-QGADRGPRTP-----GDR
P-------RGGDRGPRPQ-GDRPQRPPRPA-GD-----------RPQ-GERSPRP----Q
G---------GDRG---PRPQGDRPQ--RP-------PRQPRPE-QTPVS---ESTAPAV
TPA----------------ETTPS---------------------TP-------------
------------DTGA----------TQSE------------------------------
M--------ARYT------GPVCKLCRR------------------EGVKLF---LKGDK
CLT-KC-T---LER--------RN---T-R-PGQHGAS---RA--------R-KE--SGY
AK--QLREKQRVRRTYG-VLERQFVKHFGAAANRPGK-TSENLLQILEMRLDNLVYRLG-
---LADSRAQARQLVNHGHFAVNGRK------TDIPSFIA---KPNDVITVRE---RSKG
LEYFKARALMLA--QKG---VP-TWLSLNTNELSGRVITIPSRADLEL--PF-DEQMVVE
YYQ-R-MARIDAS-----------------------------------------------
------------------------------------------------------------
-------------------KL-NLEETV----VEV------SRVSKVVKGGRRFSIRALV
VVGDRNGHVGYGFGKAGEYTEAIRKGVEDAKKHLVEVPL------TGT-TIPFAVLANFG
ASEVLLKPAAPGTGVIAGGAVRAVMESAGVRDILTKTLGSTNKANTVQACIAGLRELRSA
DA------EAARR--------GKTVVE-LLGKKRAEQLAAATAAAAEQAAAARAAREEEI
RESRAV-SNRR--ERG------GDRRGG--DRGG-DRR-------------------GGG
DR-----GGDRR------------------------------------------------
------------------------------------------------------------
------------------------------------------------------------
SRS---------------------------------------------------------
--------MN-M--TDPIADMLTRI------RNAATARHTRVLIPA----------SKMK
LSLARVLK--------EEGYVKDIEI--LK-D----NPQ----GTLRLTLRYVEKK----
PV-VTQLKRVSKPGLRVYTKQ--ANIPRVRGGLGV--AIL--STPKGLMTG-----SNAY
KQGLGGEVICYV-----------W-----M-------A-------------D--------
---------------------------T--------------------------------
------------------------------------------------------------
------------------------------------------------------------
--------TRG-------EYYYGMGRRKTAVARVRLFPSG-----DGSITIN-GK-TAQN
YFGQRDTHLAAVAAPLRALDLNNTSYTLTVRVVGGGASGQAGAIRHGLARALVRLNPD-F
KLALRK-AGYLTRDP-RMKERKKPGLKRARKAPQYTKR----------------------
------------------------------------------------------------
------------------------------------------------------------
------------------------------------------------------------
------------------------------------------------------------
------------------------------------------------------------
--------------------------------------------------M---------
---ADK-----------KKPV--G------------------------------------
---KV-RRR--------ER----KSVPRGQ-A---HIQATFNN----TIVTLTDP-----
NG-NVLSWGSAGGQGFKGSRK---STPY-------------------AAQVTAETAARKA
M-E-HGLRQIDVFVKG--------PGSG---REAAIR-SLQGAGLSVTSITDVTPIPHNG
CRP-------PKRRRV----------------M----PTINQLV----------------
------RKG------------RSNKQK-------------KVKAPALLYSYNAL---KNR
TSRL--RGSPQKRGVCTQVRTMTPKKPNSAMRKIARVRL-SNQMEVTAYIP--GEGHNLQ
EHSVVLI------RGGRVKDLPSVRYHIVR--GTLDSEGVSKRRRGRSKYGAK------R
PKPGQAA----------------------------APTK-G-KKM-A-RIAGVDIPREKR
VEISL---CYIYGIGLTT--SRK--ILDRTRINPDT--RV----------KNLTEEEVNR
LREVID-------R--E-FKVEGDLRREVDMNIKRLIEINCY------------------
------RGMRH---RRNLPVRGQRTRTNARTR----------------------------
---------------RGPKR------TVAGK-----------KKAA--------------
--------------------------AK----------K---------------------
------------------------------------------------------------
---------------------------------------------------------M--
----------------------------------------A----LTVEEKT--------
---------EIIADSR--VHE--TDTGSPEVQISVLTHRINQLTEHLKVHKHD--LHSRR
GLLMLVGQRR---R------LLTYLSKK---SPERYRA--------------LVA-----
KLGI----RVKLGAR-------Q-MTQQSSAI-----------------TAEQALAA---
--------------------------------------AKKTSRRQQ-----KVGRVVSN
KADKTIVVVVESLKKH-RIYKRTFKQTTRFYAHDEDNSC------SVGDLVRIEESRPL-
SKLKRWRLVEI----VKYGSGIVPVEQVVA--EVDPNLQ---------------------
------------------------------------------------------------
--------------------------------------------------EESAESA---
-------------------E----------------------------------------
------------------------------------------------------------
-------------------------------------------------------
>Brevefilum_fermentans
---MAR------------HGKKYYEVIKKIDR-----DQVYDPVEAIKVLKSVSY---AN
FDETVEVHVRTGLDPRQADQQIRDVVVLPNGLGKSVVVLVFAQGEGADAARAAGADYIVD
SEEMVTKI-QNG-WTE------FDVAIATPDMMGTVGKLGRVLGPRGLMPNPKAGTVVQ-
VDNMAVAIEEAKAGRVEFRLDRT-ANIHVPIGKLSFTEEALRENLAAFMVAVRQARPA-A
ASGNFIRRVTVTSSMGPGLKID-------------------------------HNSP-SL
V-----------------------------------------------------------
------------------------------------------------------------
---------------------------------------------------LMA--V-KI
YKPTSPGTRHKTGYTFEEITKT-KPERSLIVPL-----KKHSGRNM----YGRVTVRHR-
GGGHKRFIR--LVDFK-R-D-KLDIPAKVAAIEYDPNRSARLALLHY--V-DGE--KRYI
IAPVGLKVGDTIVSS-EV---TDIRPGNSMPLSSI------------PTGTTIHNIELQP
GKGGQMVRSAGASAQLLAKE-GRYAQVRLPSGEVRLVLQNCRATIGQVGNIEHGNIKLGK
AGRRRLMGWRPAVRGSAMSPRDHPHGGGEGRS-PIG-MPGPKTPWGQPTLGKKTR-KN-K
RTNKYIVRH-RS-KA---KR----------R--------RKM------------------
------FKGLIGRKVGMTQI-FD-DNGIAQPVTVIEAGPCYVTQIKTKDKDGYSSVQLGF
-------EEVKPK--R----------------LTRGQLGHL-------------------
-------------------------ERN--------------------TLPPLRILREFR
T----K--S-----PNVAE----GDRLGV-D-VFEAGERVDVVGTSKGRGFAGVVKRHGF
GG-GLKTHGQSDRHRAPGSMGAGSTPGRIFKGKKNPGRMGNERVTSSNVRVVLVDPERNL
IAVDGS-VPGPKGGMVLIKTARKH------------------------------------
------------------------------------------------------------
--------------------------------------------------MEVDVVNMKG
KK-VGTAELPPA--------IFEA-PI-KVDLM-----HQAYVRQMANKRLGTHATKGRS
EVA-GGGKKPWRQKGTGRARQG--------STN--AAQWVGGGGIFTPK-P-RSYEKAMP
KKMRRAALRSALSVKASESE-IILVDELK--L-EEIKTK-TMAEALRAI-A---G----D
E-MVLLLIPSNDPEYL-D---VKRASANLTNVKLLMAN-YLNIRDLLGSKQVVVPLAAL-
------------DVI---------------------------------------------
----TGYL----------------------------------------------------
-----------G------------------------------------------------
------------------------------------------------------------
------------------------------------------------------------
------------------------------------------------------------
-------------------------M----------------------------------
------------N-----------------------------------------------
------------------------------------------RLKEIYKEEI-APALQEE
-----LSIG-NIMEVPTIKKIVINV-GVG-D-ALDNPKALD-EVVRDLTTISGQQ-----
-----PVVTK---------AKKSIA--NFKLREGRTIGAKVTL-----RGDRMWAFLDRL
VNIAL--PRVRD-------------------FR-GISA-DAF------------DGRGNY
TLGLDEQL-IFPEIN--------YDDVGILRGMEVSIVTTAETDDQARALLTK----IGM
PFR----------------------------K----------------------------
---------G--------------------------------------------------
----------------------------------------------------------MS
RIGRLPIEVPAGVEVKI-DGSYVKVKGPK-GELEWTFS-----P--DIVIKK-EDGIIVV
ERPSD-Q-----P----THRSLHGTSRAVLNNMVVGVSQGFERILLIEGVGYRAEMDG-D
-N-LVLNVGYSHSVVVKPP-EGISFEV-----DTRA------------RQIKVSGYDKQV
VGQVAANIRRVRPTEPYKGKGIRY--------QDERVRRKAGKAGK--------------
---------------TSM------------------------------------------
------------------------------------------------------------
--------------------------------------------------ES--------
------------------------------------------------------------
------------------------------------------------------------
------------------------------------------------------------
------------------------------------------------------------
------------------------------------------------------------
------------------------------------------------------------
--LI----------------------VN-----------KTYV-----PK-GQV------
-----------------EREWLLVDA-----EGQNLGRLATRIAQLLLG---KHRPDYTP
GVLMGANVVV--------------------------------------INAE--------
-----------KVEVF-P----TRLESKVYYHH--SGYPGGIKEINLKRQFE-K--FPER
VIEKAVWGMIPK-NKLGRRQYKNLHVYAGPK-HPHYAQ----------------------
----------------------------------------------------QPELID--
------------------------------------------------------------
--------------------------------------------------------M---
-------------------------------IQKETRLKVADNTGAKEILVIHIIG----
-------GSRQRYGYVGDIVIGTIKSAAPHST--VKKSEIVKAVIVRASKEWRRSDGSSI
RFDDNAVVILDADG-VNPRGTRIFGPVSRELREKGFMKIVSLAPEVL--M----------
---------------K-------LHDL-----KPNE-GAHKDR-K-R-KGRGTGSGYGNN
SGRGRKGQNS--RTSGGVRLY--HQGGNLPYYRKLPFMRGVGF-RS-INRVRYAEVNLEK
L-SD---------F-PAD-TE-ITPEILLESG-IIN-DLRTP--VKIL--GRGEV-SVAL
TVKAHKISASAKEKIESAGGS-VILIQA--------------------------------
-----------------------------------------------------MA-----
--------------------------------RKTRNE-AR-LRRHFRVRKKIFGSP--E
RPRMNVFRSSKEIYVQVIDDFRGHTLASASSI--DQE-L--R------P-----------
-------------------------------------------------E-MIGL-----
-------------------------TNIEQ--AKK-VGQAIAARAQKIGIK---------
-QVVFDRGGYQYIGRVKAL------------------------------AEAAREGGL--
-----------------------EF------------------MPT--------------
-------------------DIRAKLSNLNTSAQ---KARLVID------LVRGQPVLEAL
DILTFTPKKA-AVPVQKLLWSAIANAEENFG-----VSRNDLYIYQIYADEAPTRKWR--
--RFGARGR----F-KPILRRRSH--ITV-----------VLR-----------------
------------------------------------------------------------
------------------------------------------------------------
----------------------------------------------EVEM----------
---------------------------------------------------------K--
---------------------------------------------------------K--
------------------------TVFE-IIRRPIVTEKS-NYLSSYH------------
---------------------------------------NQYVFEVDKRATKTAIREAIE
TIF-------D-VKVDRVNTMLV-PAKQSRNLRNRQ---MRTRSSAYKKAIVTLA-EGER
----I-PI-------FE--G-VE-----------MK------------------------
------------------AAE------IRK------------------------------
------------------------------------------------------------
------------------------------------------------------------
--------------------------------------M-KIPQI--------EEALM-D
A-----------------------------------------------------------
------------RHELLNLRFQ---T-ITGQ---LT-DT-SRIRFVRR-DIARMETIL--
---------R------EKQ-------LA-E-MAEE-------------------------
------------------------------------------------------------
----------------------------SE-AM-----S---PV-VT----MKALLESGV
HFGHHTNKWNPKMRPYIFTE--RNGIHILDLQKTVNLLDEAYDFVRDQIIAGGTILFVGT
KRQAQETVCEEAERCGMPYVTERWLGGTITNWMTIQQRIFELERLERMRD-SGELE----
-Q-LTKKEGLMISREIARLEKRLSGIRNMRGLPTVLFVIDVMREDTAVHEANLKNIPVVA
MVDTNCDPKGVDYIIPSNDDAIRAIKLIVGKIADAVMEG---KAI------R--------
-----GK---------D-------------------IEE--------------E------
----------------------------------DLRAE------------PMPVGLSRY
------------------------VDSDEEL-----------------------------
----------------EDAD----------------------LLGESTLKYLD---LSK-
-----------------------------TTKDSELT-EEPGDELEA-EV----FE----
---------ELELTPEDEQPFDAEPD------------------------EPVEADELEE
GED---------VLEASEED-----------AIADDAE-E--------------------
----------------------------------N------MGRKIHPIGFRLK--INKP
---WLARWFAD--G----K--E-YQDQLHEDLAIRKTI----------RESN--------
----------------D--RASVSAIEIER-FP---GKIKLFIHTAKPGILIGRRGENVN
KLRSNLEEL-TG-----------K-KIDLEVKEIKSPNLDARLVAENIADQLVKRISYRR
AMQRAIQQGMQA-GAEGVKVMVSGRLGGAEMSRSVWLREGRVPLQTLRADIDYAQTEALT
T--YGQLGIKV----WIYKGEIM-------------------------------------
------------------------------------------------------------
----------P-EA----------------------------------------------
-------------------------------EEETET-----------------------
------------------------------------------------------------
------------------------------------------------------------
------------------------------------------------------------
------------------------------------------------------------
------------TEGV----------YVSE------------------------------
M--------ARYT------GPACKLCRR------------------EGEKLF---LKGAR
CFSPQC-A---MER--------RT---Y-P-PGEHGRMS---------GHAG-RQ--SDY
SR--QLRAKQKGKRIYG-VLERQFRRNFNEARRRPGL-TGLNLLQILETRFDNIVFRAG-
---FAESRSHARQMISHGHFILNDRR------NDIPSTNL---KPGDRFAVRE---ASKQ
TEFFKVLRQSDP--VRN---AP-AWIEANLENLSGRVIRLPERAEIDG--NL-NEQLIVE
YYS-R-MSD---------------------------------------------------
------------------------------------------------------------
YQT-E--------SM--------YDERV----IDI------TRVAKVVKGGRRFSFRVVM
VIGDNAGSVGLGIGKANAVPEAIRKANDRARKDMRRINL------SGT-SISHQVIGKQS
GARVLLKPAAPGTGVIAGGGVRAVLEALGVHDILTKSLGSSNILNVVRATFNALDQLKSP
KE------QAAYR--------GLPIER-TRPFW---------------------------
-----------------------------------ERD----------------------
-----------------------------M-ARRYKP---------------------EK
REVSPDIKYGSTDI-QEMINRIMLKGKKSTAANLMYDALA-IIETR-T-------GK--D
-PVEIFDAALKNVSPLMEVRP------RRVGGATYQVPLEVDPIRRKTLAMRWII---TA
SRLRPGKSFGEK---------LANELMDASTNTGAAFRRREEMHRMAEANRAFSHF-RV-
--------MS-F--SDPIADMLTRI------RNVAINNGTMVSMPS----------SKIK
VEIAQILL--------EEGFIEGFQV--V--EGN-KPHQ----KVLRIQLKYIDERRNRR
PL-ISGLERVSRPGRRVYTRS--TDIPWVLSGIGI--AIL--STPKGVMTD-----RRAR
KMGVGGEVLCKV-----------W-----M-------D-------------N--------
------------------------------------------------------------
------------------------------------------------------------
------------------------------------------------------------
------------------RYYEGVGRRKQSSARVRV-MAG-----SGVFTVN-GK-EIEA
FF-TRMGDALEIVNAFAVANYAKNKYDVSVLVQGGGVTGQRDAVKLGLARALVKMDEE-L
RSPLRQ-SGYLTRDP-RVKERKKPGLKRARKAPTYTKR----------------------
--------------MAK---------------------QKIRIRLKAYDHRVIDQSAKRI
VDTAERSGAQV---------------------VGPVPLPTKIERF-------TVTRSPFV
-DKD--SQEHFE-----------------------------------------------I
------------------------------------------------------------
------RTHNRLIDVLD-----------------PDS-KTIDMLMRLN-LPAGVDI----
-------EIK-----------------------------I----------M---------
---AKK-----------PQRSRRV------------------------------------
---TG-ARK--------IK----RQMSSAQ-V---HVHATFNN----TIITVTDQ-----
IG-NTVCWGSAGSAGFKGSRK---STPF-------------------AARMATEQVIKTA
Q-G-FGIQEVDLIVKG--------PGPG---REAAIR-AVQSLGITVRSIEDVTPVPHNG
CRP-------PKRRRV----------------M----PTINQLI----------------
------RKG------------RKTKQN-------------KSKAPALQYTYNSQ---KQR
RIRQL-KGAPQKRGVCTIVRTMPPKKPNSALRKIARVRL-TNHMEVTAYIP--GEGHQLQ
EHSVVLV------RGGRVKDLSGVRYHVVR--GTLDSTGVEDRAQGRSKYGAK------K
P------------------------------------------KM-A-RIEGVDLPREKR
IEIGL---RYIYGIGPTR--ANE--ILEATGVNPDI--RV----------KDLSEADVFK
LREYIA-------G--N-YTVEGDLRRQVQMNIKRLMDIGSY------------------
------RGHRH---RRGLPVHGQRTKTNARTR----------------------------
---------------KGPKK------TVAGR-----------GRRRG-------------
-------------------------VGK----------K-----------MAKKCMMYRE
-TRR-------KYS-------------------------------------NQVVNRCRR
CGRPRGYIRKFGLCRICFRELALQGKIPGVTKSSW----------------------M--
----------------------------------------A----LDKEVKN--------
---------EIIQQYK--QHG--EDTGSPEVQIAILTTRIKGLTEHLRVNKHD--ESSRR
GLLKLVGHRR---R------LLTYLRRK---DYHRYVA--------------LTD-----
RLNI----R-----K-------K-M-----------------------------------
------------------------------------------NKRRR-----LTGTVISD
KMQKTAVVEVVRVYRH-PLYHKVVRTAKSYKAHDELG-A------NLGDRVRIVESKPI-
SRTKRWVVEKI----LQVEERSED------------------------------------
------------------------------------------------------------
--------------------------------------------------DTVEELGV--
---------------------------MSRSLKKGPFVDPKLLKRIEDMNE-KGEKK-VL
RTWSRASTIFPQMVGHTIAVHDGRRHVPIYI-TENMVGHRLGEFALTRFYRGHV------
-----------------------VA--SKSDRRGGKRR-----------------
>Flexilinea_flocculi
---MAR------------HGKKFNEAQKKVDS-----LTAYLPKDALALAKETCV---TK
FDSTIEVHMRMGLDPRQADQQVRDVVVLPNGLGKTVRVLVFAQGEGAAKALEGGADIVAD
SDEWIQKI-QQG-FTD------FDVAIATPDMMAKAGRLGRVLGPRGLMPNPKAGTVCP-
AEDLPRVIKEAKAGRVEFRLDKS-ANLHVPIGKASFEVEKLYQNFYAFVEAVRKAKPS-G
AKGTYIKRITVTSTMGPGIKVD-------------------------------LNSA-QN
MEP---------------------------------------------------------
------------------------------------------------------------
--------------------------------------------------LAMA--V-KI
YKPITPSLRNMTGYTFEEITKK-KPERSLIVFR-----KQHAGRNN----DGRITVRHR-
GGGEKRFIR--IIDTK-R-D-KINIPAKVAAIEYDPNRTARLALLFY--V-DGA--KSYI
LAPIGLKVGDMVVSG-PN---SEIRVGNAMPISNI------------PVGSTIHNVELKP
GKGGQLVRAAGASAQLLAKE-GDYAQVRLPSGEVRLVQQVCYATIGQIGNLDHSNVKLGK
AGRKRHLGIRPTVRGTAMSPRDHPHGGGEGRQ-PVG-MPGPKTPWGKPALGYKTR-NN-K
KTDKYIVRR-RN-VK---S--------------------GRM------------------
------FKGLLGKKIGMTQI-FD-ENGIAVPITVIEAGPCFVTQLRNQETDGYTAVQIGF
-------EEVKPK--R----------------VSNGEKGHL-------------------
-------------------------KRN--------------------NLPPLRFLREFR
V----K--D-----PQVSE----GDKVTV-D-LFALGELVDVVGTSKGRGFAGGVKRYNF
RG-GPKTHGQSDRLRAPGSHGSGTTPGRVFKGSRGPGHMGNDRVTVQNLKVAFVDTERNL
IGVKGA-IPGSRGGLVMIKEACKS------------------------------------
------------------------------------------------------------
--------------------------------------------------MIIDVKNMKG
EK-VSEVELPEA--------IFEA-PI-YIDLM-----HQAYVRQMANARLGTHETKTRH
EVA-GGGKKPFKQKGTGRARQG--------SIR--AAQWKGGGRVHTPH-M-RDYTQAMP
KKMRRAALRSALSVKAGESQ-IVVVDELK--L-VEPKTR-LMALALNAL-V---G----S
S-SALILVPDV-ESTA-D---VVRATNNLPDAKILRAN-YLNIRDLLSFDHVILPVAAI-
------------ETI---------------------------------------------
----SAYL----------------------------------------------------
-----------G------------------------------------------------
------------------------------------------------------------
------------------------------------------------------------
------------------------------------------------------------
-------------------------M----------------------------------
------------N-----------------------------------------------
------------------------------------------QLKEKYLNNV-VPAMKTA
-----LNLD-NPMQYPRIEKIVINI-GLG-E-ALDNPKALD-AAVNDLTQIAGQK-----
-----PVITK---------ARVSIA--NFKLREGRQIGAKVTL-----RGEKMWAFLDRV
INIVL--PRVRD-------------------FR-GISA-EAF------------DGRGNY
TLGLKEQT-LFPEID--------YEKVDKVRGMEITIVTTAQTDDQARVMLDL----LGM
PFR----------------------------K----------------------------
---------G--------------------------------------------------
----------------------------------------------------------MS
RIGRLPITVPAGVKVDI-NGSEVTVKGPK-GELKRVFS-----P--VVKIEQ-EGPVIHI
SRSND-E-----A----SVRALHGTSRALLNNMVVGVSTGFTVVLEVDGVGYRPEMNG-K
-N-LVLYVGYSAPKEVVPP-EGISFDV-----DAKA------------RQIKVMGFDREQ
VGQVAADIRFIRPPEPYKGKGIHY--------LGEKIRRKAGKTGK--------AKK---
------------M-----------------------------------------------
------------------------------------------------------------
------------------------------------------------------------
------------------------------------------------------------
------------------------------------------------------------
------------------------------------------------------------
------------------------------------------------------------
------------------------------------------------------------
------------------------------------------------------------
---T----------------------VE-----------KTYV-----IK-GEP------
-----------------ESEWLLLDA-----SGQSIGRLAAQIANYLLG---KHKPNYTP
GVKMGDFVVV--------------------------------------INCS--------
-----------QLAIS-P----KKMTTKFYYRH--SGYPGGLTTTSLKEMMR-T--YPDR
VIKSAVWGMLPH-NSHGRELMKRLKLFAGNE-HLHDAQ----------------------
----------------------------------------------------NPKRVN--
------------------------------------------------------------
--------------------------------------------------------M---
-------------------------------IQKESRLKVADNTGAKEILVIHITG----
-------GSVRRYGYVGDIVVGTVKSATPHGS--VKKSDIVKAVIVRCSKEWRREDGSSI
RFDDNAVVILDANG-TDPKGTRIFGPVARELREKGFTKIVSLAPEAI--M----------
---------------K-------LNEL-----KPNE-GAKRSK-K-R-VGRGPSAGQGKT
AGKGTKGQHV--RQGAGGHIY--LQGGNLPFFRKFPFMRGEGF-TP-PNRVEFNEVNLSA
L-ER---------F-DNT-VE-ITPEVLAEAN-LLS-KKNNP--VVIL--GNGEV-DKAY
KLKVHRITKGARAKIEAAGGS-VEIIG---------------------------------
-----------------------------------------------------MA-----
--------------------------------KFSRSE-AR-IRRHARVRKNLAGTA--D
CPRLNVFRSLNCIYAQVIDDEAGTTIVSASTI--DRA-L--K------A-----------
-------------------------------------------------E-LDGK-----
-------------------------NKTEQ--AKL-VGKAVAERAKEKGIT---------
-AVVFDRGGFRYMGRVKAL------------------------------ADAAREAGL--
-----------------------EF------------------MAQ--------------
-------------------DVIAKLNNCGVSAQ---KVRLVIN------LVRGKPVNAAL
NILKFTNKIS-AEPIYKLIASAAANAEENYG-----LDRNEMYVQSIFCDEAATRRWR--
--YFGARGR----F-KPVLRRSSH--ITV-----------VLR-----------------
------------------------------------------------------------
------------------------------------------------------------
----------------------------------------------ERE-----------
---------------------------------------------------------M--
---------------------------------------------------------S--
------------------------TIYD-VLRRPMVTEKT-NDLAFKL------------
---------------------------------------NQYVFEVQVNANRTLVKEAVE
SIF-------K-VNVVSVNIIKT-PGKSKRNTKSRR---VTLKKPVMKKAIVTLA-AGEK
----I-PF-------FE--G-VE-------------------------------------
------------------------------------------------------------
------------------------------------------------------------
------------------------------------------------------------
------------------------------------------------------------
------------------------------------------------------------
------------------------------------------------------------
------------------------------------------------------------
------------------------------------------------------------
--------------------------------M-----T---NV-IS----MKALLESGV
HFGHRTNKWHPAMKPYIFTE--RNGIHIIDLQQTAKSLNTAYAVVRDIVQSGENIMFIGT
KRQAQETIKEEAIRCGMPYVTERWLGGMLTNWSTIYQRIMELEKLEKMRD-SGEIN----
-K-LTKKEGLMIGREIARLQLRLSGVRNIKSTPSLIFVIDVMREQTAIHEANLKGIPVIG
MVDTNCDPSNVDYVIPSNDDAIRAIKLVVGKIADAVIEG---KAL------R--------
------T---------D-------------------GEM--------------G------
----------------------------------------------------DVAFTSET
---------------A-YREQTHSHMNDSET-----------------------------
----------------PDED----------------------LFGAATLAKLA-------
---------------------------------------------SK-KA----AD----
------------------------------------------------------------
-----------------LDL-----------DAAIEDE-E--------------------
----------------------------------E------MGRKVHPIGFRLN--INKP
---WDGRWYAK--G----I--D-YVDQLHQDLRIRDLI----------HEQT--------
----------------G--KAGVSKVEVER-FP---GKVKVVVNTAKPGILIGRKGETVK
IVRQNLESM-TG-----------K-KVDLEIKEIKSPDLDAYLVAQNIAGQIERRVGYRR
AMKRAIQQGLRQ-GGLGVKVQVSGRLSGADMARTVVLREGQVPLQMLRADIDFARAEAST
T--YGKIGVKV----WIYRGNIL-------------------------------------
------------------------------------------------------------
----------SMSE----------------------------------------------
-------------------------------EVSAES-----------------------
------------------------------------------------------------
------------------------------------------------------------
------------------------------------------------------------
------------------------------------------------------------
------------TEGV----------YVSE------------------------------
M--------ARYT------GSACKLCRR------------------ENVKLF---LKGER
CYTPKC-S---FEK--------RA---Y-A-PGDHGKTGSSR------GGGE-RV--SDY
SR--QLRAKQRVRRVYG-VLERQFSRVYGIAEKTPGI-TGLNLLQLLETRLDNVVYRLG-
---FADNRASARQMVNHGHFMVNGIH------VDIPSMIL---KPGDQIAIRE---VSKK
RKMFQDFADYAE--KRN---CA-LWLDRDVKALSGRVLRLPERSEIDG--DI-TEQLIVE
YYS-R-M-----------------------------------------------------
-----------------------------------------------------------E
YQPMD--------DQ--------MDERV----IEI------ARVSKVVKGGRRFRYRVTV
VVGDNKGTIGLGIGKANAVPDAMKKASDRARKNMQKVNL------YKT-TIPHEVLGQVS
GARVLLRPASEGTGVISAGGVRAVLEVAGVHDILTKSLGSANMLNVVMATFDALHQLKDA
RE------EAILR--------GKNADE-LLPYW---------------------------
-----------------------------------DRRQHA-------------------
-------------------------------MRRTKP---------------------EK
RDIIPDVRYNSAVV-TNLINRIMRNGKRSTATRMVYEALG-NLSQK-T-------GK--D
-GLEVLETALRNVGPVMEVRP------RRVGGATYQVPMEVPVNRRQTLAMRWII---DA
SRSRTGKSFSEC---------LAGELMDAFNNTGSAIRKREETHKMAEANRAFSHY-RV-
--------MM-V--NDPIADMLTRI------RNAMMAGHATVAMPS----------SNIK
IEIARILK--------EEGYLDSYEI--L--ESE-NVAQ----RVLRVKIKYAGERRSRR
PV-ITGIVRVSRPGRRVYTRR--DEIPWILSGMGI--SIM--STPKGVMTG-----QRAR
QLNVGGEILCKV-----------W-----M-------A-------------G--------
------------------------------------------------------------
------------------------------------------------------------
------------------------------------------------------------
------------------KYYEGVGRRKESVARVRL-STG-----TGDFTVN-DK-PIAN
YF-TRLGDVEAILVPFSAINQDLNGYDVSVHVNGGGVTGQTDAVQLGLARAIVKMDGT-L
KPALSH-AGLLTRDP-RIKERKKPGLKRARKAPTYTKR----------------------
--------------MAK---------------------QKIRIRLKAFDHRILDQSAKRI
VDTAERSGAHV---------------------VGPVPLPTKLERF-------TVRRSSFI
-DKD--SHEHFE-----------------------------------------------I
------------------------------------------------------------
------RTHNRMIDVLD-----------------PDS-KTIDMLMRLN-LPAGVDI----
-------EIK-----------------------------I----------M---------
---AQN-----------VRSSRRT------------------------------------
---AT-VRK--------VK----RTLGLAQ-V---HIFASFNN----TIITITDA-----
MG-NPVCWGSSGAVGYKGSRK---STPF-------------------AARLAAEQAMKTA
Q-T-MGVQEVDLIIKG--------PGPG---RESAIR-AVQGLGIKVRSISDITPVPHNG
CRP-------PKKRRV----------------M----PTINQLI----------------
------RKG------------RKTRST-------------KSKSPALQYTYNSS---NQR
RTHVS-EGAPQKRGVCTNVRATTPKKPNSALRKIARVRL-SNGIEVTAYIP--GEGHSLQ
EHSVVLV------RGGRVKDLPGVRYHIVR--GTLDTTGVAKRNQGRSKYGVK------R
A-----------------------------------------KKM-A-RIEGVDLPRNKR
IEIAL---TYIYGIGLTR--AQK--ILQDTGVNADV--RV----------RDLSDNDENL
LREYIA-------K--N-YMVEGDLRREVQMNIKRLVEIGCY------------------
------RGLRH---RRNLPSRGQRTRTNARTA----------------------------
---------------KGPKK------TVAGR-----------GRRRG-------------
-------------------------ATK----------K-----------MAKKCMKYRE
-IRR-------EYP-------------------------------------NQVRNRCRL
CGRPHGYMRRFGLCRICFRELALNGQIPGVTKSSW----------------------M--
----------------------------------------A----LTKEQKQ--------
---------EFSNNFG--KHE--GDTGSVEVQIAMLTKRIADLTQHLRSNKND--ESSRR
GLLKMVGHRR---R------LLAYLRRS---NYASYVA--------------LNE-----
KLGL----R-----L-------K-M-----------------------------------
------------------------------------------NARRR-----IMGIVTSD
KMDKTVVVEISRTYRH-PLVGKIVHDFKRVKAHDEKNEC------KIGDKVLLVESAPL-
SKEKRWVVESI----IKRDEKKEIVEEITE------------------------------
------------------------------------------------------------
-----------------------------------------------ELAAELKEGAQ--
-------------------E-------MSRSLKKGPFVDPKLLKKVEKMND-AGDKK-VI
RTWSRASTIFPQMVGHTIAVHDGRRHIPVYI-TDNMVGHRLGEFAPTRLFRGHV------
-----------------------S---EKSTKR----------------------
>Pelolinea_submarina
---MAK------------HGKKYLEVKTKVDP-----DTLYDPKTALELVKETSY---SK
FDGTVEVHIRTGLDPRQADQQLRDVVVLPNGLGKTVRILVFAQGDGAAAAKEAGADFVAD
DDEWIKKI-EGG-FTD------FDVAISTPDMMAKAGRLGKVLGPRGLMPNPKAGTVVP-
AEDLPRAINEAKAGRVEFRLDKT-ANIHVPIGKVSFELDQLYQNLSSLMNAIRRAKPA-A
AKGTFIKKVTLTATMGPGVKVD-------------------------------TNQA-LA
M-----------------------------------------------------------
------------------------------------------------------------
---------------------------------------------------EMS--V-KI
YKPTTPGQRGMTGSSFEEITKT-KPERSLLVSK-----SKKAGRNV----YGRITVRHQ-
GGGSKQRVR--IVDFK-R-S-KIGIPAKVSAIEYDPKRTARLALLTY--A-DGE--KTYI
VAPQGLQVGDEVMSG-PA---AEIRAGNCLPISAI------------PVGTMVHNVEIRE
GAGGQLVRSAGAAAQLLAKE-GEYAQVRMPSGEVRLIRQKCTACIGQVGNLEHGQIKLGK
AGRKRHMGIRPAVRGSAMTPRDHPHGGGEGRS-PIG-MPGPKSPWGKPTLGYKTR-KN-K
STDKYIVRS-RN-AG---K---------------------RM------------------
------FKGLIGKKLGMTQV-FS-DDGNALPVTIIEAGPCFVTQIRTIANDGYSAVQIGF
-------EEVKET--K----------------LTGGQLGHL-------------------
-------------------------KRN--------------------ELPTLRYLREFR
T----S--T-----PEVKE----GDKVDV-A-QFEVGKRVDVVGFSKGKGFAGGMKRHNF
RG-GPKTHGQSDRGRAPGSVGATTTPGRVFKGKKMAGHMGNERVSSQNLKVVLVDVEKNL
IGVNGS-VPGPRGGLVVIKDARKQ------------------------------------
------------------------------------------------------------
--------------------------------------------------MKVDVVDLKG
SK-VKEIELPAS--------IFEA-PI-KPDLM-----HQAYVRQMANARLGTHETKVRS
DVS-GGGRKPWRQKGTGRARQG--------STR--AAQWVGGGKIHTPH-S-RDYSLKMP
LKMRRAAVRSALSAKAAEQS-VVIVDNLS--F-GEPKSK-LLAQAIEKI-V---G----K
Q-TALLVIPEK-DSKI-D---VLLSADNIPHVKVILAK-YLNIRDMLSFDQIIMEESSI-
------------DVL---------------------------------------------
----KSFL----------------------------------------------------
-----------TV-----------------------------------------------
------------------------------------------------------------
------------------------------------------------------------
-----------------------------------KERAK--------------------
-------------------------M----------------------------------
------------N-----------------------------------------------
------------------------------------------ALKEKYREEV-APALMKE
-----FGLT-NVMQVPTVKKIVVNI-GMG-E-AMDNPKSLE-AATNDMVKITGQR-----
-----PVLTK---------AKKSIA--NFKLREGRIIGVKVTL-----RGEKMWALLDRL
VNIAL--PRVRD-------------------FR-GVSD-KSF------------DGRGNY
TLGLREQL-IFPEIE--------YDSIDKLRGMELTFVTSAPNDEQAMSLLKH----LGM
PFR----------------------------K----------------------------
---------V--------------------------------------------------
----------------------------------------------------------MS
RIGKLPIEIPGGVEVEL-NGSNVTVKGPK-GTMKREFS-----S--LVSIAK-EEGRIVV
TPSSD-E-----K----IVRALHGTTRAVLNNMVVGVSSGFERILEIDGVGYKAEMDG-K
-N-LVVSVGYSHPVVVEPP-AGIEFDV-----IEKN------------RQVVIKGINKEE
VGQTAADIRKIRPPEPYKGKGIHY--------LGERIRRKAGKTA---------AMP---
------------LAFTKQ------------------------------------------
------------------------------------------------------------
--------------------------------------------------EKKEIIASYE
KWLKDASAVYVMTYQ----KMRMKDIDALRADAREVGGELHVVKNTLMKIALENCGMSD-
---GG----YFSDSSIVAFA-------FE-DAPS--VAKVVDKASS--S----D-LFAVK
GGFM-DG-KVL-DAQSVIALSKLP-PLPQMRAQLLALIQT------------PATQLVRT
-IS-EPA-----------RQ-----------VAAVVKAYS-------EK-----------
----SPAPAA--------------------------------------------------
------------------------------------------------------------
--GM----------------------VE-----------KTYV-----IK-GQP------
-----------------ETNWVLIDA-----KDQTLGRLATKIAATLMG---KHKPDFTP
GVTMGDSVIV--------------------------------------INAS--------
-----------AVKAN-S----TRVKEKIYYRH--SNYPGGLKAVSYPDQLA-N--HPDR
IIKSAVKGMLPH-NRYGRKLMGQLRVFAGSE-HPHKGQ----------------------
----------------------------------------------------THKKID--
------------------------------------------------------------
--------------------------------------------------------M---
-------------------------------IQHETRLKVADNTGARELLVIHVMG----
-------GSTRKFGHIGDVVVATVKSASPQSS--VKKSEVVKAVIVRTSKEWRRKDGSSI
RFDDNAAVILDTDG-ENPKGTRIFGPVARELREKGYMKIVSLAPEVL--M----------
---------------K-------LHDL-----KPNE-GAKRNR-K-R-VGRGIAAGQGKT
AGRGTKGQHS--RTGFGGHLY--RQGGNLPFYRRLPFMRGEGF-RS-INRVEYNEVNVET
L-AK---------F-NAG-TE-VTPELMAGQR-MLH-KNQNP--VAIL--GNGDI-KVAL
TVKAHRFTASAKAKIEAAGGK-AEVIEI--------------------------------
-----------------------------------------------------MA-----
--------------------------------NVSRNK-AR-IHRHLRVRKNIFGVA--D
KPRLCVYRSLNDIYAQIIDDEKGITLVSSSSI--DHE-L--R------A-----------
-------------------------------------------------Q-VEKM-----
-------------------------TKTEQ--AVA-VGKNIAERAKEKKIS---------
-EVVFDRGGYQYMGRVKAL------------------------------ADAAREAGL--
-----------------------KF------------------M----------------
-------------------EAKAELNYCSVSAQ---KMRLVID------LVRGKSAEEAL
SILRFTNKKA-AEPVSKLITSAMANAENNFG-----MNREDLVIYQIMANDAPLRKWR--
--RFGARGR----F-KPILRRSSH--VKV-----------VLR-----------------
------------------------------------------------------------
------------------------------------------------------------
----------------------------------------------EKA-----------
---------------------------------------------------------M--
---------------------------------------------------------S--
------------------------TAFD-VLKKPLITEKT-AYQSSKL------------
---------------------------------------NQFSFEVPLDVTRTQVKEAVE
TAF-------E-VTVLKVNIINV-APKVSRRGRNRR---MAIRKSAYKKAIVTLS-PEDR
----I-PI-------FE--G-VE-----------MK------------------------
-------------------MR------IKKGDQVEVIAGKEQ-----------N-----K
GKRGE-------VIKVL---------------PKEN---RV---VVQ-------GIN-LL
TKHQRQVQSEGKTV-NPGIVKFEGPIHASNV-MVV-CKKCNK--TTRIGI----------
-------------TRE---G--------D-------KAA-RVCKK--------CGGLL-D
------------------------------------------------------------
------------------------------------------------------------
------------------------------------------------------------
------------------------------------------------------------
--------------------------------M-----S---LD-VS----MKDLLESGV
HFGHRTNRWDPRMRPYIFTE--RNGIHIIDLQQTVQSLERGYNLIRDTVADGGTIMFVGT
KRQAQETIQMEAERCGMPYVMERWLPGTITNWTTIHQRIMELERLEKMRE-TGEID----
-R-LVKKEGLMIERQIKRLLVHLSGIRHMKGLPDLLFIVDIMRESTAVHEANLKGIPIVA
MVDTNCNPTNVDYVIPANDDAIRAIKLMVAKVADAVLEG---KAM------R--------
------K---------E-------------------EDF--------------D------
----------------------------------KEELE------------PISEDDARE
---------------R-SRGR---IQLEEEV-----------------------------
----------------DDED----------------------LLGEATLQKLA-------
----------------------DSKR-------------------EK-EV----DA----
---------EDEE-----------------------------------------------
-------------KDDDLSF-----------DDDDDEE-E--------------------
----------------------------------E------MGRKVHPVGMRLG--IIRT
---WEGRWYAE--G----Q--N-YIDQLHQDIKIREMI----------KKAS--------
----------------E--RAGVSQIEIER-YP---GKVRIVVNTAKPGILIGRKGETVK
ILRKDLENL-TS-----------K-KIDLEIKEIKNPDCDAYLIAMNIASQIERRISYRR
AMKRAIQQAIRQ-GAEGVKIQVAGRLNGAEMCRTTWLREGRVPLQTLRADIDFARTEALT
T--YGQIGIKV----WVYKGEIL-------------------------------------
------------------------------------------------------------
----------P-GT----------------------------------------------
-------------------------------EEEIEK-----------------------
------------------------------------------------------------
------------------------------------------------------------
------------------------------------------------------------
------------------------------------------------------------
------------TEGV----------YVSE------------------------------
M--------ARYI------EPVCKLCRR------------------EGEKLF---LKGER
CYTSKC-A---FER--------RS---Y-G-PGQHGQAGQGR--------NR-RM--SDY
SR--QLRAKQKARSIYG-VLEKQFRRYYSIAIKTRGI-TGLIMLQILEARLDNVVYRMG-
---FAANRAQARQMVNHGHFIVNGRK------TDIPSMVM---KAGDTIQVRE---ESKK
NGLFKDLAEQAE--KTN---CA-LWLERDLKTLSGRVLRMPERGEIDG--NL-NEQLIVE
YYS-R-MEK---------------------------------------------------
---------------------------------M-------------------------A
YQAEE--------KE--------FDERV----VDI------ARVAKVVKGGRKFHFRVTI
VAGDNNGNIGLGVGKAGAVPEAMAKATLQAHKNMRKIAL------SGT-TIPHEVIAKVG
GAEVLLKPASLGTGVIAGGGVRAVVEAAGVRDILTKSLGSSNMLNVVKATFKALEQLQSA
QN------IAEMR--------GKPAKD-LAPFW---------------------------
-----------------------------------ERRKDG-------------------
-------------------------------MRRTKP---------------------EK
RTVEPDLRYNNTNV-QVLINHVLIQGKKSTATRIVYDALD-IVEDK-T-------KK--N
-AAEVLDTAFKNVGPVMEVRP------RRVGGATYQVPMEVEPDRKLTLAIRWIL---GA
TRSRAGKSFAEK---------LSAEILDAANNQGSAIKKKEETHKMAEANRAFSHF-RF-
--------MM-V--NDPIADMLTRI------RNGVMSTQTVVAVPS----------SKIK
AEIARILK--------EEGFIEDYEV--A--TGS-KPTH----QVIRIKLKYVGERRSKR
PV-ITGIERISRPGRRVYTQK--REIPWVLSGMGI--SIV--STPKGVMTG-----QNAR
KSGVGGEILCKV-----------W-----M-------S-------------G--------
------------------------------------------------------------
------------------------------------------------------------
------------------------------------------------------------
------------------QYYEGVGRRKESTARVRI-MQG-----DGKFIVN-DK-SLND
YF-TRLGDAEAIMAPFGAVGENQVQYDVTVLVNGGGVTGQTTAVQLGLARAFTKMNPD-Y
VTLLRR-ENLLTRDP-RVKERKKPGLKRARKAPTYTKR----------------------
--------------MAK---------------------QKIRIRLKAYDHRVLDQSAKRI
VETAERSGAKV---------------------VGPVPLPTNIEKF-------TVRRSTFI
-DKD--SHEHFE-----------------------------------------------I
------------------------------------------------------------
------RTHNRIIDVMD-----------------PDS-KTIDMLMRLN-LPAGVDI----
-------EIK-----------------------------I----------M---------
---AQS-----------SKSTKRT------------------------------------
---TT-TKK--------TK----RNVSAAQ-V---HIFASFNN----TIITVTDQ-----
QG-NTIAWTSSGSVGFKGSRK---STPF-------------------AARLAAEEVIKNA
A-S-MGVSEIDVFIKG--------PGPG---RESAIR-AIQSKGLKIRSITDVTPVPHNG
CRP-------PKKRRV----------------M----PTINQLI----------------
------RKG------------RTSKKV-------------KSKAPALLYTFNTN---KQR
RVRQP-KGAPQKRGVCTVVRTMTPKKPNSALRKIARVRL-TNQIEVTAYIP--GEGHQLQ
EHSVVMV------RGGRVKDLPGVRYHIVR--GTLDTTGVNDRNSSRSKYGTK------M
P------------------------------------------KM-A-RIEGVDLPRNKR
IEIGL---TYIYGIGPTR--AKE--ILAATSVSPDI--RV----------NDLTETEVSS
LREYIS-------K--N-FKVEGDLRRDVQMNIKRLVEIGCY------------------
------RGLRH---RRSLPVHGQRTRTNSRTR----------------------------
---------------KGPKR------TVAGR-----------GRRRG-------------
-------------------------ATK----------K-----------MAKTCMEYRE
-QRR-------KYP-------------------------------------TQVRNRCMI
CGRPRGYMRRFGVCRICFRDLALKGKIPGVTKSSW----------------------M--
----------------------------------------S----LTKEEKE--------
---------TIIGEYK--VHD--TDTGSPEVQIAMLTKRILQLTEHLKIHKHD--ESSRR
GLLKLVGQRR---R------LLAYLRKK---SLPRYQA--------------VAT-----
KLNL----R-----T-------K-M-----------------------------------
------------------------------------------NTRRR-----LKGVVTGN
KMTKTVIVEVTRTFRH-PLYEKVIHSSKKLFVHDELG-C------NVGDEVQIVESKPI-
SKNKCFVVEKI----LSRQEVDET------------------------------------
------------------------------------------------------------
--------------------------------------------------KPVAEEEG--
---------------------------MSRSLKKGPFIAPKLLKKIEQMND-KNEKK-VV
RTWSRASTIFPQMVGHTIAIHDGRRHVPIYI-TENMVGHKLGEFAPTRHFRGHV------
-----------------------A---EKSSSARG--------------------
>SAR202_cluster_bacterium_MP_SInd_SRR3963457_G1
---MVK------------HSRRFSTVAEKVDL-----EKKYLPLEAMELLKEVST---AK
FDETVELHIRTNVDPRHADQMIRGVCSLPHGLGKTIRVVVFVGAEGAEAARAAGADFV-G
EDDLIEKI-EAG-WDD------FEVGLATPQIMPKIGKLGRILGRKGLMPNPRSGTMVE-
PQDLPRAIQEAKGGRTEYRTDRT-AIIHSSVGKVSFDADKLVDNLAALSSAIVRDRPD-S
IKGPFFRSAYITSTMGPSVSLD-------------------------------LPAL-QA
L-----------------------------------------------------------
------------------------------------------------------------
---------------------------------------------------EMP--L-KK
LNPITPGTRNAVHASFEELTAK-KPEKSLLEAK-----QNHAGRNN----RGRITSRSR-
GGGSRRMYR--KIDFK-R-I-KDGVPGRVKSIEYDPNRTTRIALIYY--V-DGE--KSYI
LAPHGLEVGSFVQSG-PD---AEIKLGNCLPLTNI------------PTGTVVHNLELTP
GRGGQIVRGAGTGAQVLSRE-GEYVLMRLPSGEMRRVLLRCRASVGQLSNPDHKNESLGK
AGASRHRGRRPHVRGVAKNPVDHPHGGGEGRS-PIG-MPGPKTPWGKPTLGYKTRRKK-K
ASSKFIMRR-T-------------------R--------RRM------------------
------LQGFLGKKIGMTQI-FR-EDGIVVPVTVVEAGPCVVTQVKTKETDGYDAVQLGF
-------GEVK----R----------------RNKPLSGHL-------------------
-------------------------KNS----------------------RLSRYLREVS
A----D--D----TSEFEV----GQTIAV-D-IFEAGEKVDVIGTSKGRGFAGVMKRWNF
KG-GPRTHGQSDRMRAPGSIGGGTTPGRVYKGLKMGGHMGNRRITVKGLEIIEIDTERNL
LMIKGG-IPGATNSLVQIRR----------------------------------------
------------------------------------------------------------
------------------------------------------AGA-----MQVSVKNQSG
DA-LDSIELNDA--------VFNV-PM-NQSLV-----HQAMVIYQGNKRHGTHDTKTRA
QVS-GGGRKPWIQKHTGRARQG--------STR--SPQWRHGGVVFGPH-P-RSYRAALP
RRMKRQALRCVLSDKARQDR-LVCLDSTS--N-IDGKTK-SMIQLLQNLTV---S----G
--SALVVTKGT---DT-Q---VVLAASNLKKIWTLPVE-HLNALELLSRDMVIMTVEAA-
------------RWV---------------------------------------------
----EESLANE-----------------------------------PHGRR---------
-----------GA----------------------KWTATATA------TEDAPVAEVVD
VAEPET-AA-----------EPAADEAAPTPR-RRRSSAATTETET--PDAA-TETPAEE
EAPKP--RRRR------AAAATTETETPDA------TAATSAEE----------------
--------EAPKPRTRR----------R-RAAASTADEPA--------------------
-------------------------A----------------------------------
------------EA------------------------DVAETPD---------------
----------A----ETPEE-E---------------------------------AMVRE
-----FNYV-SPMQVPRLQKIVLNI-GLG-E-ALTNGRAME-AATRDLSVISGQK-----
-----PIVTL---------ARKSIA--NFKVREGNPIGTAVTL-----RGARMYHFLDRL
VNTAL--PRIRD-------------------FR-GLAR-RGL------------DGRGNY
TIGIREQI-IFPEID--------YNQIDKIRGLQVTIATTAKNDREAIRLLEL----YGM
PFI----------------------------K-----DTVE-------------------
-------AMN---------------------EKKQ-------------------------
-------------------------------------------------------EKTLS
RIGRKPIPLPSGVQVEV-LYGGVKITGPK-GTLEQKYH-----P--EVVVKV-GDGEVLV
ERQSD-K-----K----FHHALHGLTRSLIANAVTGVSEGFTRTLEIMGVGYRVAEAG-S
-G-ITLSVGYSHTVEIQPE-EGVTVEV------EGN------------NRVHVRGIDKQK
VGQLAARIRRVRPPNAYKEKGIRY--------SDEVLHFKPGKAA---------ARKA--
------------M-----------------------------------------------
------------------------------------------------------------
-----------------------------------------------PTQQKIDLVQEIK
GRLERSSITVTTSYS----GISVNQMVELRRAMKAGGVDFTIVKNTLLALAADEAQKPQ-
--LKE----IVQGPTAIAIG-------YE-DPAV--AAKAVADFVR--TG---GSTLAII
GAVMGDG-AAM-SPDEVNRLASLP-SKAIMLAMLLGQMQA------------PIARLLSV
-MN-GPL-----------QG-----------FGNVLQARV-------RQLEE--------
---EGPAP-----------EPEAAPEPEASAEPEESAEAEESPAAEASTDEGPAAEAPEE
APVDEAPAEEAAE--DAPAAEEPAAEAAPEP----EAAEEEATEEPEAEPEAEPETEPEG
EEEA----------------------EM-----KRT---STYF-----AKPGDT------
-----------------PERWRVMDA-----QGQVLGRLARNIAIALQG---KDKTTYSA
HVAVGDFVVV--------------------------------------TNAS--------
-----------DLKFT-G----KKMEQKMYYRH--SGYVGNLKTFRLREMME-S--RPER
VLELAVKGMLPK-NHQGRQALRRLKVYRGPD-HPHEAQVTG-------------------
----------------------------------------------------HPATKAPV
PQA---------------------------------------------------------
-------------------------------------------IEDG--------GM---
-------------------------------IQTYTRLRVADNSGAKVIRLINIPG----
-------SGKRKYAHVGDIVVCNVREAAPNSP--VRKGEIVRAVVIRQAQARRRPDGTYI
KFDDNAAVLIGDDQ--LPTGTRIFGPVARELRDKGFMRIVSLAPEVV-------------
------------------------------------------------------------
------------------------------------------------------------
------------------------------------------------------------
------------------------------------------------------------
-----------------------------------------------------MPK----
--------------------------------DKNAKR-LR-KVRHIRLRNKVSGTP--E
RPRLAVFRSLRHIYAQVIDDTTGHTLAAASSA--EVI-K--D------A-----------
-------------------------------------------------G--GPIT----
-------------------------PKIDA--STA-VGKMVAERAIAEGIT---------
-QVVFDRGGCKFHGRVKAL------------------------------AEATREAGL--
-----------------------KF------------------M----------------
-----------------P-PVRALAKSLSASQK---RLKPILD------LVRGRRVDDAL
VQLSLLPSPW-AKTVAKVVASAAANAENNML-----MNRDNLRIIHISADNAKSLKRF--
--RPRARGR----I-GKIIKRSSH--VMV-----------VVD-----------------
------------------------------------------------------------
------------------------------------------------------------
----------------------------------------------EDED----------
------------------------------------------------------RS----
------------------------------------------------------------
------------------------------------------------------------
------------------------------------------------------------
------------------------------------------------------------
------------------------------------------------------------
-------------------MR------IRTGDNVLVIAGK-------------E-----K
GKTGR-------VERQV---------------SGQD---RV---VIE-------GVN-LV
TRHMKAR---PGVT-QGGKIQKEAPIHVSNV-VLI-CNKCNE--PTKPKT----------
-------------TFL---D--------TG------VRV-RSCTK--------CQEVI-D
DAR---------------------------------------------------------
------------------------------------------------------------
------------------------------------------------------------
------------------------------------------------------------
---------------------------------------------------MKALLEAGV
HFGHQTRRWNPKMKRFIFTQ--RNGIHIIDLQQTLGMINNVYQEMVDLVAQGGKVLFVGT
KRQAQEVIQSEAERCGMLYVNQRWLGGTMTNFQTIRTRISYMLELQQKRD-QGYFR----
-V-LPKKEGVKLRDTLNRLEKYFTGVRDMTEVPKAIFVIDIGREDICIAEARRMGVDIFA
IVDSDCDPNLVDHIIPGNDDAVRSIRLITNRMATAVLEG---LAQ------R--------
------E---------AMLQAQI-------------EEM--------------A------
---EVDESQFLTAYVSPDE----------------EEEGLPEMEG-----LDTATVA-EV
---------------APVTAAAI--TPVAEP-----------------------------
----------------EVEEP------------------------DAVAAA---------
-----PVAEA-------------------P--------------ASE-PV----AE----
---------VVEPE-ASVEPE-----------------------------------PEPA
PEPE---------AEAATEE------------SSEEQS-G--------------------
----------------------------------E------MGHKTHPYGFRLG--IIKD
---WKAHWYAPN-S----T--S-YRNLVTQDLRLRESI----------KNEYKAF-----
----------------S--DAGIAKVEIDR-GA---QDSVINIHSARPGILIGRDGERVK
NLRAKLETI-TE-----------S-RIQLNIIEIEQPETNAYLVSRNVADQLERRVAYRR
AMRQAAQRCMQA-GAQGIKIIIKGRITGSEIARVEKLMIGRVPLHTLRADIDYSLAEAHT
V--MGQVGVKT----WVYHGDVL-------------------------------------
------------------------------------------------------------
----------PPQP----------------------------------------------
-------------------------------EEVEEEL-----EN---IEVTVQAEEIEE
ALEAVD------------------------------------------------------
------------------------------------------------------------
------------------------------------------------------------
------------------LE-------------------------NPE------------
------------------------------------------------------------
M-----------------------------------------------------------
------------------------------------------------------------
------------------------------------------------------------
------------------------------------------------------------
------------------------------------------------------------
------------------------------------------------------------
------------------------------------------------------------
------------------------------------------------------------
------------------------------------------------------------
------------------------------------------------------------
------------------------------------------------------------
------------------------------------------------------------
-------------------------------SRRRRA---------------------EK
RIIAPDPRYNDGEL-ARFINRLMMKGKKTIAQRITYSAFD-IIQEE-S-------SR--E
-PLEVFQQALRNATPAVEVRP------KRIGGSTIQVPTELRPVRSEALAMRWLI---RG
ARSRNGMPMRRG---------LAQELMDASRGEGTAVRRREELHRMAEANRAFVHY-RR-
--------MP-V--TDPLADMLTRI------RNAIQVRHDSVSLPH----------SKLK
LAVAKILK--------EEGFIRDFDMP------R-GQEH----PTIRIHLTYREGKQ---
SA-IVGLKRVSKPGLRVYVGK--GEIPRVYGGIGL--AIL--STSKGVMAG-----RKAW
RAGVGGELLCFV-----------W-----M-------V-------------Q--------
---------------------------AE-------------------------------
------------------------------------------------------------
------------------------------------------------------------
--------TNQ-------IYYYGTGKRKTSIARVRLYLDD-----GGPILVN-GK-PMDE
YF-NWAPWQKTINEAFRVSDTV-NKFRVVVKIAGGGVNSQAQAIRHGIARALVVFDPE-L
KAGLRR-AGLITRDA-RIKESKKYGLKRARRAPQYTKR----------------------
------------------------------------------------------------
------------------------------------------------------------
------------------------------------------------------------
------------------------------------------------------------
------------------------------------------------------------
------------------------------------------------------------
------------------------------------------------------------
------------------------------------------------------------
------------------------------------------------------------
------------------------------------------------------------
--------------------------------M----PTVNQLV----------------
------RKG------------RKPVRK-------------KTKAPAMHWVQNSL---TNR
TKWG--PGCPQRRGVCIQVRTMTPKKPNSALRKIARVRL-TNGVEVTAYIG--GEGHNLQ
EHSVVLI------RGGRVKDLPGVRYHVVR--SALDCEGVPDRRRGRSKYGAT------K
PRD---------------------------------------GSM-V-RIAGVDVPDRKR
AHVAL---RSIYGIGPKI--AEE--ILIKADLDPVMPPRM----------NELTEEQIDR
IRELVD-------R--D-YISEGDLRREVSQNIRRLIDIGSY------------------
------RGSRH---RRNLPVAGQRTKTNARTR----------------------------
---------------KGPRR------TVAGR-----------GRRTG-------------
--------------------------GK----------K---------------------
------------------------------------------------------------
------------------------------------------------------------
------------------------------------------------------------
------------------------------------------------------------
------------------------------------------------------------
------------------------------------------------------------
-------------------------------------------MRKV-----RVGAVVRT
NQDKTAIVEMVWKQRH-RLYRKQVRRIARFYVHDPENKC------RLGDTVRIEETRRI-
SKNKHWRLMEI----LERKQIAEVRPIDVET-DVSLELTQPR------ILAAEARAGAAA
SEAV-------------EEEP-EEEAAEEPDEEPEAAEEESEPEEEVTEEEPEPAEEETV
AEE--PEEEPEAAEEES-EPEEEATEEEPEPAE----DEAE------IEAEPEADEPEDD
DADAENDSDSAEPDEQEDKE----------------------------------------
------------------------------------------------------------
-------------------------------------------------------
>Ktedonobacterales_bacterium_Uno3
--MATK-----------IHGKKYLEAAKLVDP-----EKLYEPAEAISLLKKMSF---TK
FDSTIEIHMKLGVDPRHADQMVRGVAMLPAGTGKEVKVLVFAQGEKAAEAEAAGADFV-G
LDDIIKQI-EAD-WLG------FDVAIATPDVMGKVGRLGKKLGPRGLMPSPKAGTITM-
--DLAKTIRDVKAGRVEFKVDKT-ALLHIPAGKMSFSEDALLANITSVVDSVLRARPS-G
AKGTYVKSVVLSSTMSPSIRLD-------------------------------VTSA-MA
LK----------------------------------------------------------
------------------------------------------------------------
-------------------------------------------------P--MP--T-RQ
YRPTSPGRRGMSVSSFEEITKT-KPEKSLTVKL-----KKHAGRNN----QGKITTRHH-
GGGAKRAYR--IIDFK-R-N-KFGVPAKVAAIEYDPNRSARIALLHY--L-DGE--KRYI
IAPLGLKVGDRVEAG-PE---ADIRVGNSLPLKNI------------PTGTTVHNVELER
GRGGQMVRGAGVGAQLMAKE-GDYALLRLPSGEQRNVHILCMATIGQVGNTDHENRSIGK
AGRSRHLGRRPTVRGSVMNPRDHPHGGGEGRA-PIG-GQ-PQTPWGKPAMGYKTR-SN-K
RTDRFIVRR-RN-AG---------------R--------RKM------------------
------LNALLGRKVGMTQV-FG-PNGTVIPVTVIEAGPCVVTQVKTAPRDGYEAVQIGF
-------EETTTK--N----------------VTRPELGHLGHSLPLLKAQRKALQGHQQ
GKKEEAA---TEAE------STDE-EKVSKQISHLLKVQSNRQRRPGPELGPFKVLREVG
L----Q--DGA-TTEKVEL----GASFDV-S-LFRDGESVDIVGTTKGKGFQGGVKRHGF
SG-GPKTHGQSDRHRAPGSIGSGTTPGRVLKGTRMAGRMGHERVTAKKLQIIQADPERNL
LVVKGS-VPGANGGLLMIKKHVMR-M----------------------------------
------------------------------------------------------------
--------------------------------------------------PSTTVYNKAG
EA-VEQLELSEQ--------VFGV-TP-NMAVL-----HQVVTAQLVNRRQGNASTKTRS
EVS-GGNKKPYRQKGTGRARQG--------STR--APQFRHGGVVWGPR-P-HPYHHDVP
KKMRRLAIRSVLSDKVANEN-LIVINDLG--L-ESPRTK-DMIEILNKLPS---S----A
GKQVLLVLPQR---DE-N---VVLSTRNIASAKVQHVS-SINVVELLKHDYVIMPVKTI-
------------RWI---------------------------------------------
----ELVF----------------------------------------------------
-----------GE----------------------GLSAEEASLKI--------------
-------AE---------------------------------------------------
------------------------------------------------------------
---------------------------------AGAESNA--------------------
-------------------------M----------------------------------
------------A-----------------------------------------------
-----------------------------------------SELKTKYRQEV-VPSLQKE
-----FNYT-NSMQVPTINKVVINI-GMG-E-VIQNAKAMD-AAVADLSAITGQR-----
-----PVITR---------AKKSVA--AFKLREGMQIGCMVTL-----RGDRMYYFLEKL
INVAL--PRIRD-------------------FQ-GVSS-DAF------------DGRGNY
TLGLREQL-VFPEID--------YDKVDKLRGMEVSIVTTATTDQEGRRLLAL----LGM
PFK----------------------------K----------------------------
------------------------------------------------------------
----------------------------------------------------------MS
RIGRAPITVPAKVQLTWTEGNFVTVKGPK-GELSQQVD-----P--ALTLKL-ENGTLEV
TRPSD-S-----K----DHKSIHGLYRTLINNMVVGVTTGFTKQLEIHGVGYRASKVG-N
-N-LVIVVGYSHPVEVQPP-AGVTLAVDGVDAATKA------------TKISVSGIDKQV
VGEVAASIRRIRKPEPYKGKGIRY--------AAEKIRRKAGKAGKV-----GGKKK---
------------------------------------------------------------
------------------------------------------------------------
------------------------------------------------------------
------------------------------------------------------------
------------------------------------------------------------
------------------------------------------------------------
------------------------------------------------------------
------------------------------------------------------------
------------------------------------------------------------
---------------------------MM----------KTYS-----AKAADL------
-----------------QPSWYVIDA-----EGQILGRVASQIAQILRG---KHKPTFTP
HLQSGDFVVV--------------------------------------INAD--------
-----------KIAVT-G----KRLEQKVYYRH--TQYPGGLKTTTLRQTLEGK--HPER
ALEHAVRGMVMH-NRLGADIMKRLKIYAGPN-HPHEAQ----------------------
------KPIVWT----------------------------------------GPEALLKQ
YT----------------------------------------------------------
---------------------------------------------AA--------KM---
-------------------------------IQPQTRLKVADNTGAKELMCIRVMS----
-------GSAKRYAVVGDVIKASVKQATPNGQ--VKKGEVVNAVIVRVSKEYARPDGSHI
RFDENAAVIIAAGN--NPRGTRIFGPVARELREKNFTRLVSLAPEVL--M----------
---------------K-------LSDL-----RPAP-GSHKAE-R-R-LGRGHGSGRGKT
AGRGTKGQKA--RTGGKVHRA--FNGGQTRLSKRLPFLRGLGN-NTEIFQDDYTIINIVD
L-DL---------F-EAG-SQ-VTPASLIEQG-LVT-AVEGKGLIKVL--GNGEL-DHAL
TVSAHKFSTSARAKIEAAGGS-VEILPVRVYE---------KTKRRKD-NAQTPEAEQQ-
--------EQDQGAK----EM----------VRKMIFC------------DATMIK----
--------------------------------RFESNK-AR-LRRHQRIRRHLEGTT--S
RPRLNVFRSGQHIYAQVIDDASGRTLAAASSL--DES-L--Q------NFKPATPVDQTS
DSHHA-AANET-AEVVEAAAEVTPAKARGAKSEKGASAKAG----------------TGK
KTVLPTAAKGPRKTPVEALAPIANNRKVAL--ARE-VGKLVAQRAKEKGVT---------
-QVVFDRGGYAYHGRVAAL------------------------------AEGAREIGL--
-----------------------DF------------------M----------------
-------------------QVRAIAKDIGIPPR---KMRLVTN------AVKGLRVNEAL
AILQFLPNAG-ATPVSKVVASAAANAENNYN-----LNPDNLYILNIVADDSFRIKRV--
--KPRSHGR----A-ASILRRFCH--VTV-----------IVS-----------------
------------------------------------------------------------
------------------------------------------------------------
----------------------------------------------DDPA----------
-----------------------------------------------------DAGRM--
------------------------------------------------------------
---------------------------------------A-TQVKEK-------------
---------------------------------------KPLHL-----ANK--------
------------------------------------------------------------
------------------------------------------------------------
-------------------MN------IKKGDTVLIITGK-------------D-----R
GKEGV-------VSRAL---------------PQVN---KV---IVE-------GLN-VV
KKHVKPQ---GQTR-QGGVIEKAMPLQVSNV-MLK-CTECKE--PTRVSR----------
-------------ERR---P--------LGQDQKL-RPV-RVCKK--------CHKVI-E
DRTR--------------------------------------------------------
------------------------------------------------------------
------------------------------------------------------------
------------------------------------------------------------
----------------------------------------------S----MKQLLEAGV
HFGHQTRRWNPKMQQFIFMD--RNGIHIIDLQQTVTRLNEAYKFVQQVAADGGTLLFVGT
KKQAQEAVAEEAKRCGMFYVNHRWLGGMLTNFKTIQSRISYLRDLEARRD-RGDFE----
-R-LPKKEVQRLQDDIVRLERILGGIKDMRRLPSAIFIIDTRKERTAVMEARRLEIPIIA
LADTNCDPDEMDYPIPANDDAIRAVRLLCAKIADAAVEG---RRE------L--------
------E---------AQQKD--------------SDGT--------------G------
----------------------------------IEAIEF----------EPAAPAAEPV
----------------ASEAPTEPAAPVAEA-----------------------------
------------APAVEA----------------------------APAAEAP-------
-------AS------------------------------------ET-PE----------
---------AAEP-----------------------------------------------
----------------------------------ELVS-K--------------------
----------------------------------EAL----MGHKVHPNGFRLG--VVKG
---WQSRWYAER---------D-YKDIFAEDLQIRKII----------NKELA-------
-------------------NASVSRIEIERAAA---DQVLVKVFTAKPGIVIGKNGEKVD
RLRALLETK-TK-----------KRRVRMDINEIRQPELDAVLVGRSIAEQLEKRVSFRR
AMKQAVQKAMRS-NAKGIKIIVGGRVGGAEIARTEKEVEGSVPLQTLRADIDYGLAEAHT
T--FGVIGIKV----WIYKGDIL-------------------------------------
------------------------------------------------------------
----------PNKR----------------------------------------------
-------------------------------REPGE-------------QPEAQQTFAPR
--E--RTDR-----R--GGERS-DRGGDRRRDGGQQRGERP-QGGDRGPRPPRP--QGDR
P-------QGGDRGPRPQGGDRGPRPPRPQ-GD-----------RPQGGDRGPRP----Q
G---------GDRGPRPPRPQGDRPQGDRP-------PRQPRPE-QAPASTEATNAAPVN
Q-V----------------EVTQP---------------------TPTTDN---------
-----------GNTGA----------AQSE------------------------------
M--------ARYT------GPVCKLCRR------------------EGVKLF---LKGDK
CMS-HC-T---LER--------RN---T-K-PGQHGASN--RR--------N-KE--SEY
AK--QLREKQRVRRTYG-VLERQFSKTFHTAANRPGR-TSENLLQILEMRLDNLVYRLG-
---LADSRAQARQLVNHGHFAVNGRK------TDIPSFIA---KPNDVITVRE---RSKG
TEYFKTRALLLA--QKG---VP-TWLSLDINALTGRVVTIPSRADLEL--PF-DEQMVVE
YYQ-R-MARIDAS-----------------------------------------------
------------------------------------------------------------
-------------------NL-HLEETV----VQV------SRVSKVVKGGRRFSIRALV
VVGDRNGHVGFGFGKAGEYTEAIRKAVEDAKKHLVEVPL------SGT-TIPYMVTTNFG
ASEVLLKPAAPGTGVIAGGAVRAVMEAAGIRDILTKTLGSTNKANTVQACVKGLRELRSA
DA------EAARR--------GKTVVD-ILGKKRAAQIAEAAANAAELAAAARQAREEEA
RETRAV-AGRR--ERGDRGGERGDRRG-----GG-DRR-------------------GGQ
NA-----GGDRRGG----GAPRG-----RM-PRRKRV---------------------VR
RPDVPDAKFRSRNV-TRFISKLMYDGKRSLAERIIYDAFD-AIENK-Q-------KR--P
-PLEVFEQALKNAKPSTEVKP------RRVGGSTYQVPVEVRNDRGLALAMRWLI---KS
ARTRNGRSMSEK---------LASELMDAAAGQGATIKKREETHKMAESNKAFAHY-RW-
--------MN-M--TDPIADMLTRI------RNAATARHTRVLVPA----------SKMK
LAIARVLK--------EEGYIKDIEI--LK-D----NPQ----GTLRLTLRYADKK----
PV-VSQLKRVSKPGLRVYTKQ--ATIPRVRGGLGI--AIL--STPKGLMTG-----SNAY
KQGLGGEVICYV-----------W-----M-------A-------------D--------
---------------------------S--------------------------------
------------------------------------------------------------
------------------------------------------------------------
-------------------YYYGMGRRKTAVARVRLFPSG-----DGSITVN-GK-SAQD
YFGARDALTATAAAPLHLPEINAN-YTLTVRVVGGGVSGQAGAIRHGVARALVRMNPE-F
KSALRK-AGYLTRDP-RMKERKKPGLKRARKAPQYTKR----------------------
--------------MAT------GVK------------QRIRIRLKAYDHRILDQSAVQI
VDTAQQTGARV---------------------SGPVPLPTEIDKY-------TVMRSPFI
-DKD--AREQFE-----------------------------------------------I
------------------------------------------------------------
------RTHKRLIDIID-----------------PTN-KTVEALTRLN-LPAGVDI----
-------EVK-----------------------------LL--------GM---------
---AEK-----------KKVAAAG------------------------------------
---KV-RRR--------ER----KSVPRGQ-A---HIQATFNN----TIVTLTDP-----
NG-NVLSWGSAGGQGFKGSRK---STPW-------------------AAQVTAEVAARKA
M-E-HGLRQIEVYVKG--------PGSG---REAAIR-SLQQAGLTVTSITDVTPIPHNG
CRP-------PKRRRV----------------M----PTINQLV----------------
------RKG------------RSHKQK-------------KVKAPALLYSYNAL---KNR
TSRL--RGSPQKRGVCTQVRTMTPKKPNSAMRKIARVRL-SNQMEVTAYIP--GEGHNLQ
EHSVVLI------RGGRVKDLPSVRYHIVR--GTLDSEGVSKRRRGRSKYGAK------R
PKPGQVA----------------------------APTK-G-KKM-A-RIAGVDIPREKR
VEISL---CYIYGIGLTT--SQK--ILERTRINPDT--RV----------KNLTEEEVNR
LREVID-------R--E-YKVEGDLRREVDMNIKRLIEIGCY------------------
------RGMRH---RRNLPLRGQRTRTNARTR----------------------------
---------------RGPKR------TVAGK-----------KKAA--------------
--------------------------AK----------K-----------MAKTSMIVKS
-QRT------PKYK-------------------------------------VQHHNRCQV
CGRPRAYMRKFGLCRICFRERALRGELPGVTKSSW----------------------M--
----------------------------------------A----LTVEAKT--------
---------EVITNAQ--IHE--TDTGSPEVQVSILTTRINQLTEHLKIHKHD--LHSRR
GLMMLVGQRR---R------LLAYLSKK---SPDRYRA--------------LVA-----
KLGL----RAKLGPR-------A-MTEQHAPS-----------------TAEQSAV----
-----------------------------------------KSRRQQ-----KVGRVDSN
KMDKTIVVVVESLKKH-RIYKRTYKQTKRFYAHDEENTC------QIGDLVRIEESRPY-
SKLKRWKLVEV----VKRGSGIVPVEQVVA--EVDPHL----------------------
------------------------------------------------------------
----------------------------------------------------TEGSA---
-------------------E-------MSRSRKKGPYIHESLRKKVLGMKR-SGDRR-LI
KTWSRASMIFPEMVGMTIGVHNGKTHVPIFI-SENMVGHKLGEFAPTRHFRGHA------
-----------------------GGKNEKTTSVR---------------------
>Litorilinea_aerophila
---MPK------------HSRRYSEIREKVDR-----NALYQPEEAIHLVKELAT---AK
FDETIETHLRMGVDPRHADQQVRGVVTLPAGTGRQVRILVFAGPDGQALAKEAGADYV-G
AEDLAEQI-QKG-WTDFDVVLAFDVVLATPDMMRIVGRLGRVLGPRGLMPSPKTGTILP-
AEDLPRVIQEARLGRVEFRVDKT-GNIHAPIGKASFDDKALLKNFAALMEAIMAAKPA-T
LKNVYVRRVTLASTMGPGVKVD-------------------------------PNAA-MN
LQLD--------------------------------------------------------
------------------------------------------------------------
-------------------------------------------------NVSMA--I-KI
YRPTSPGRRGMSVSAFDDITRK-EPERSLLAPL-----RKKGGRNS----RGVVTVRHR-
GGGHKRRYR--IIDFR-R-D-NFGIPGRVESIEYDPNRSARIALVVF--Q-NGE--RRYI
LAPVGLNVGDTVMSG-PD---ADIRPGNALPIRLIPLGTTIHNIELYPLGTTIHNIELYP
GQGGQLVRSAGNAAQLVAKE-GAMAQVRLPSGEVRYIDMNCLATIGQVSNPDHANITLGK
AGRKRWLGRRPAVRGVAMDPASHPHGGGEGRS-PIG-MPGPKTPWGKPALGKKTR-RN-K
RTSKYIVRR-RG-GG---K-----------------------------------------
---------------KMTQL-FD-ESGVAIPVTVIEAGPCYVTQVKTAETDGYNAVQIGF
-------EEVAER--K----------------LTKGQKGHL-------------------
-------------------------QK---------------------------------
------------------------------------------------------------
------------------------------------------------------------
------------------------------------------------------------
------------------------------------------------------------
------------------------------------------------------------
-------------------------PI-NRPLM-----HQALVRQLSNARLGTHKTKTRG
EVS-GGGRKPWRQKGTGRARQG--------SIR--APHWVGGGTVFGPR-P-RKYIKDMP
KKMHRAALRSALSVKASAGQ-IVVLDQLT--M-EQPKTK-AMVALLEALGL---N----G
Q-RVLLVLP---EKDE-V---VQLSARNLPEVKSLLSG-YLNIRDLLGYDVLLMTREAV-
------------AHV---------------------------------------------
----EEWL----------------------------------------------------
-----------G-------------------------ADV-A------------------
------------------------------------------------------------
------------------------------------------------------------
---------------------------------GQSTAAV--------------------
-------------------------A----------------------------------
------------EA----------------------------------------------
------------------------------------------------------------
------------------------------------------------------------
------------------------------------------------------------
------------------------------------------------------------
--------------------------------------------EEMSRI----------
------------------------------------------------------------
------------------------------------------------------------
------------------------------------------------------------
--GRKPIPVPANVTVKVEKGNRVTVTGPK-GTLEAQLS-----P--AMEIVQ-EDGQIIV
KRPSD-S-----R----HHRAQHGLTRSLLNNMVVGVTQGFSKKLEIHGVGYRAEKQG-D
-N-LVLQVGKSHPVIFRPPTKDITFEV-----DRDG------------RSLVVSGIDKCA
VGELAAVIRKTRPPEPYKGKGIRY--------EGEYVRMKAGKAGKASR-----------
------------MAISRA------------------------------------------
------------------------------------------------------------
--------------------------------------------------KKAELLEHYK
ELINNSSALVFTNYL----GANVSQLQSLRVKLKETGTTYAIVKNSIFALALEQCGKPQ-
--PDG----LLEGPNAVAFV-------GD-DIGK--GVSALRDWIK--SE---R-ILEIK
GAIL-ES-SVL-DASAAEALADLP-TREQVLAQILGAISA------------PAGNLVRM
-IG-APS-----------AS-----------LVRVLNAYV-------EKRKE--------
------------------------------------------------------------
------------------------------------------------------------
-TEA----------------------AM-----------KTYS-----PSAEEAK-----
----------------SSREWWVVDA-----TGKTLGRLASEIAKVLRG---KHKPTYSP
HVDGGDFVIV--------------------------------------INCE--------
-----------KIVVT-G----NKLDTVRYYRH--SRYPGGLKSRTMREQLQ-R--FPER
VLYAAVKGMMPK-TRLGRAQMKKLRIYAGSE-HPHAAQ----------------------
----------------------------------------------------QPKVLEI-
------------------------------------------------------------
--------------------------------------------------------M---
-------------------------------IQQESRLRVADNTGAKELLTIRVKG----
-------GSQRRYAAIGDEIVATVKSASPTGS--VKKGDIVRAVIVRTRRPLRRADGSYI
RFDENAAVIVD-DN-KNPRGTRIFGPVARELREKGYMRIVSLAPEVL--M----------
---------------K-------LHDL-----RPAE-GAKKKR-K-R-VGRGTGSGRGKT
STRGTKGQNA--RSGGGVRPT--FEGGQLPLVKRLPKLR--GF-NN-RFKVHYAAINVDV
LDRL---------F-EAN-DQ-VSPDSLADRG-LI--DRGDP--IVIL--GRGEI-GKPV
HVKAHRVSESARQKIEAAGGS-IELLPVFVNK-------------NLP------------
--------------------R----------S----------------------------
------------------------------------------------------------
------------------------------------------------------------
------------------------------------------------------------
-------------------------------------GRALAERARAKGIE---------
-KVVFDRGGYPYHGRVKAL------------------------------AEGSREGGL--
-----------------------VF------------------M----------------
-------------------QVQAVTKYTGISAQ---KARLVVD------EVRGKRAQDAL
VQLQFMPQAA-AKVVAKTIKSALANATENYG-----LEAEDMYIAKIVADEAPRRRWR--
--RFGARGR----F-KPWIRRSSH--ITV-----------VLE-----------------
------------------------------------------------------------
------------------------------------------------------------
----------------------------------------------ERVA----------
------------------------------------------------------GESM--
------------------------------------------------------------
------------------------HVYE-VIRRPIITEKS-MIAAEDE------------
---------------------------------------NKYVFEVDMRANKLQVKDAVE
VAF-------G-VTVEDVRIAVM-PAKTRRRG--RR---VMIRKPKWKKAIVTLA-PGES
----I-QL-------FE--G-V--------------------------------------
------------------------------------------------------------
------------------------------------------------------------
------------------------------------------------------------
------------------------------------------------------------
-------------M------------------------K--------------ASELRAM
TDAELANQLDDLYQELFNLRFQ---K-STGK---LT-NT-ARLGQVRR-DIARIKTIL--
---------R------ERE-------LA--------------------------------
------------------------------------------------------------
----------------------------GM-SE-----M---AV-VT----MKALLEAGV
HFGHRTRRWNPKMRPYIFTE--RSKIHIIDLQQTMLRLNEYYNLVRDTVAKGGVILFVGT
KRQAQATIQQEADRCNMPYVNQRWLGGTLTNWATIKQRIDYLLRLERRMD-AGEFR----
-N-LSKKEQLGIQRELEKLNRRIGGLKTMRRLPDMVFIVDTHLEDLAVKEANKLGIPIIG
MVDTNADPDLVDYVIPSNDDAIRSIKLIVGIIANAAVEG---LRI------R--------
-----EV---------EMADTG--------------------------------------
------------------------------------------------------------
------------------------QVREEDL-----------------------------
---------------AEMEQ----------------------YLGPSTLAKLQ-------
-----------------------------SSDDEEEY-DEY-EDYDE-DE----DE----
---------DEEY-----------------------------------------------
-------------------E-----------EDEEDEE-Y--------------------
----------------------------------EWEDEQEMGRKVHPRGFRLG--IIKE
---HRSRWCAT--G----R--T-YTEQLDEDRMIREVV----------HADL--------
----------------P--RAGISSIEIER-QP---NQVHVIIDTARPGVIIGRKGASVN
QLRSKLQDL-TH-----------K-KVKIDVREIAKPELDARLVAESIAEQLERRISWKR
AMKQAVQKTMRA-GGKGIMITVAGRLGGSEMGRVDTVREGQVPRHTLRADIDYGTAEANT
T--FGVIGVKV----WIYHGEVL-------------------------------------
------------------------------------------------------------
----------P-GE----------------------------------------------
-------------------------------EYHARYS------A---------------
------------------------------------------------------------
------------------------------------------------------------
------------------------------------------------------------
------------------------------------------------------------
--------------------------EAAS------------------------------
M--------ANYT------DAVCKLCRR------------------EGQKLF---LKGER
CLSPKC-A---IER--------RP---Y-P-PGEHGKKATFRR----------KV--SDY
GM--QLREKQKARRIYG-VMEKQFRRYFREASRRKGL-TGATLLTILESRLDNVVYRLG-
---FADSRSQARQLVRHGHFEVNGRK------TDIPSYLV---SVGDVISVRA---NSQN
NAYFKERAQIIQNGAK----VP-AWLSLNPMTLSGSVVGEPSREDIEI--PL-NEQLIVE
YYS-R-MARGDRRD----------------------------------------------
------------------------------NRRE-------------------------R
RKDRE--------REE---RE-ELDERV----VHI------ARTAKVVKGGRRFAFRAVV
VVGDQKGRVGVGVGKAREVPDAIRKASERARKSMAQIPL------LGT-TIPHAIEANFG
AGKVLLKPASPGTGVIAGGGVRAVVEACGIKDLLSKSLGSDNILNVVQATFAALKQLQDF
RV------EAERR--------GVDPRH-LAPFW---------------------------
-----------------------------------YKEEMH-------------------
----------------------------GMPMRRKRA---------------------ET
RAVIPDPRYNSEIV-AKFINNVMERGKKSLATRIVYNAFD-LIEER-T-------NR--P
-GLEVFEEALKNATPLVEVKP------RRVGGATYQIPVEIGANRRMALAMRWLI---DS
ARKRSGRDMSVR---------LANELMDAARNEGATIKKREDTHRMAEANQAFAHF-RY-
--------M---------------------------------------------------
-------------------------V--TD-------PI----ADMLTRIR--------N
AC-MVQHRQVAMPASKLKIG----------------------------------------
-----------------------------M-------A----------------------
------------------------------------------------------------
------------------------------------------------------------
------------------------------------------------------------
------------------QYIEAVGRRKTATARVRL-YPG-----NGEIVVN-EK-PLEE
YF-GRALDRMILRQPLALTGTE-NAYNISVRVRGGGESGQANAVRHGIARALVEADPN-M
RPVLKA-AGFLTRDA-RAKERKKPGLKRARKAPQYTKR----------------------
--------------MAK---------------------QRIRIKLKAYDHRVLDASVRQI
VDAAEQTGAQV---------------------VGPVPLPTRIEKF-------TVMRSTFI
-DKD--SREQFE-----------------------------------------------I
------------------------------------------------------------
------RTHKRLIDVLD-----------------PGS-KTIENLTRLN-LPAGVDI----
-------EIK-----------------------------L----------M---------
-----------------ARPQRRRDR----------------------------------
---RS-SRR--------ER----KNVPHGQ-V---HIHASFNN----TIITITDL-----
EG-NTLCWASSGSSGFKGSRK---STPF-------------------AAQLAAQNAANTA
KND-FNLREVDVFVKG--------PGPG---RESSIR-SLQAAGLTVLSITDVTPIPHNG
CRP-------PKKRRV----------------M----PTINQLV----------------
------RKG------------RKSVAK-------------KEKAPALRFTQNTL---TGK
TRRMK-KGNPQKRGVCTQVRTTTPKKPNSALRKV---------------MP--GEGHNLQ
EHSVVLV------RGGRVKDLPGVRYHIVR--GALDSTGVDQRKRGRSKYGTK------R
P-----------------------------------------RGM-A-RIAGVDIPRDKR
VEVAL---TYIYGIGRTT--SKE--ILKATQIDPNI--RV----------KDLDENQLAR
LREYID-------R--N-YQVEGDLRREVNMNIKRLMEIGCY------------------
------RGLRH---RRNLPVRGQRTRTNARTR----------------------------
---------------RGARK------TVAGK-----------KRA---------------
---------------------------R----------K-----------MAKKSMIARE
-KKR-------KYA-------------------------------------VRVRNRCKM
CGRPRGYMRRFGLCRICFRHEALKGNLPGVVKSSW----------------------M--
----------------------------------------S----ISKTQKS--------
---------QLIEEFR--INE--QDTGSPEVQVALLTTRIDALIEHLNTHKHD--ESSRR
GLLKLVGQRR---R------HLAYLKRV---DSQRYQQ--------------LIQ-----
RLGL----R-----K-------M-R-----------------------------------
------------------------------------------ERRRT-----LVGVVTSD
KMDKTVVVTVQRITRH-PLYGKVIKVNKKYKAHDENNEA------REGDLVRICECRPI-
SKEKKFFVQEI----LERAD----------------------------------------
------------------------------------------------------------
------------------------------------------------------------
------------------VV-------MSRSLKKGPYVAPKLLKKIEEMNR-KGERK-VI
KTWSRASTIFPQFVGHTIAVHDGRRHVPVYI-TENMVGHKLGEFAPTRFFRGHI------
-----------------------KS--EKS--TRARR------------------
>SAR202_cluster_bacterium_Io17_Chloro_G6
---MVK------------HSRRFSAVAERVDS-----EKSYEPKEAMDLLKEVST---AK
FDETVELHIRTNVDPRHADQMIRGVCSLPHGMGKTIRVVVFAGAEGGEEARAAGADFV-G
EDDLIERI-EGG-WTE------FEVGLATPQVMPKIGKLGRILGRKGLMPNPRNGTMVQ-
PQDLARAIQEAKGGRTEYRTDRT-AIIHSSVGKVSFEADMLVDNLAALANAIMRDRPD-S
IKGPFFRSAYLTSTMGPSVALD-------------------------------MPAL-QA
LEP---------------------------------------------------------
------------------------------------------------------------
--------------------------------------------------PEMP--L-KN
LKPRTPGTRNAVRPSFEEITTQ-KPEKSLLEAK-----ANHAGRNN----RGRITSRAR-
GGGSRRMYR--KIDFK-R-I-KDGVPGRVKSIEYDPNRTTRIALIYY--V-DGE--KSYI
LAPHGLEVGAFVQSG-PD---AEISLGNCLPLHNI------------PTGTVVHNLELTP
GRGGQMVRGAGTGAQVLSRE-GEYVLIRLPSGEMRRILLRCRASVGQLSNPDHKNESLGK
AGASRHLGRRPHVRGVAKNPVDHPHGGGEGRS-PIG-MPGPKTPWGKPTLGYKTRRKN-K
ASSKFIMRR-T-------------------R--------RRM------------------
------IQGFLGKKIGMTQI-FR-EDGRVVPVTVIEAGPCVVTQVKTKETDGYEAVQLGF
-------GEVK----R----------------RNKPLSGHL-------------------
-------------------------KNS----------------------RLSRYLREVT
T----D--D----TSEFEV----GQTIGV-D-IFQAGEKVDVIGRSKGRGFAGVMKRWNF
GG-GPRTHGQSDRARAPGSIGGGTTPGKVYKGLKMSGHMGNRRITVKGLEIVEVDTERNL
LLVKGG-IPGAPNSLVHIRRK---------------------------------------
------------------------------------------------------------
------------------------------------------TGV-----MQISVKNQNG
DL-LESIELNDA--------VFNV-PM-NPSLV-----HQAMVIYQGNKRQGTHDTKTRA
QVS-GGGRKPWIQKHTGRARQG--------STR--SPQWRHGGVVFGPH-P-RSYRAALP
KRMKRHALRCVLSDKARQDR-LVCLDSTD--T-IDGKTK-SMAQLLANLSV---T----G
--SALVVTKGS---DR-D---VVLAAHNLQKIWTIPVA-QLNAQELLARDLVIMTVEAA-
------------RWA---------------------------------------------
----EETLAAE-----------------------------------PHGRR---------
-----------GA----------------------KWAASPAA------SNGAAVA---E
PVTEEA-PA-------IEDTAPLVEEEASTSRPRRRASPRSAEAAG--AETT-AETPAEE
ESATPRPRRR-------ASARSAEAADPEA------TAETPEED----------------
--------ESPTPRPRR----------R-RTTASAAPEPE--------------------
-------------------------A----------------------------------
--------------------------------------DSTETPP---------------
----------A----ESPEN-E---------------------------------AMMRE
-----FNYG-NPMEVPRLQKIVLNI-GVG-E-ALTNGRAME-AAGQDLTVISGQK-----
-----PIITR---------ARRSIA--GFKIREGNAIGTAVTL-----RGARMYHFLDRL
VNTAL--PRIRD-------------------FR-GLAR-RGL------------DGRGNF
SIGIREQI-IFPEID--------YNQIDKIRGLQVTITTTAKNDAEAIRLLEL----YGM
PFI----------------------------RDTA-TDTAE-------------------
-------AMN---------------------EKKQ-------------------------
-------------------------------------------------------EKTLS
RIGRKPIPLPGGVQVEV-QYGGVKVTGPR-GTLEQKYH-----P--EVLVKV-ENGEVVV
ERQSD-N-----K----FHHSLHGLTRSLIANAVTGVSDGFTKSLEIMGVGYRVAEAG-N
-G-IVLNVGFSHQVEIHPI-EGVTMEV------EGA------------NRVHVRGIDKQK
VGQLAAQVRRVRPPNAYKEKGIRY--------SDEVLHFKPGKAA---------ARKA--
------------M-----------------------------------------------
------------------------------------------------------------
-----------------------------------------------PTQQKRDRVQDIK
DRLERSSIAMTASYS----GISVNQMTELRRAMRGGGVDFTIVKNTLLALAAEEAQKPQ-
--LKD----IVEGPTAIAFG-------YD-DPAD--AAKAVADYIR--TG---RSALAIK
GAVLGDG-AQL-SSSEVTQLASLP-PKPQLLAMLLGQMQA------------PIAQLLTI
-LN-GPL-----------QS-----------LDNVLQARV-------RQMEE--------
---EGPAP-----------TAEPAPEPEQPAS-ETSAEGEDSPSAEAPTDE---------
AAADQGPAAEAEEASDTEAEPEPAAEEAP--------PEEESIDEQEGETEPEPETESDG
EAES----------------------EM-----KRT---STYF-----AKPGET------
-----------------PERWRVIDA-----QGQTLGRLARNIAIALQG---KDKASYAP
HVLTGDFVVV--------------------------------------TNAS--------
-----------DLRVT-G----RKLDQKMYYRH--SGYVGNLKTFRLRELME-S--RPER
VLELAVKGMLPK-NHMGRQMLRRLKVYSGPD-HPHQAQVTG-------------------
----------------------------------------------------HPV---AA
ENP---------------------------------------------------------
-------------------------------------------VLNG--------GM---
-------------------------------IQTYTRLTVADNSGAKIIRLINIPG----
-------SSKRKYAHVGDVIVCNVREAAPNSP--VRKGEIVKAVVIRQAQPRRRPDGTYI
KFDDNAAVLIADDQ--LPRGTRIFGPVARELRDKGFMRIVSLAPEVV--M----------
---------------M-------EHQL-----APAK-GARKNR-K-R-VGRGDAAGQGST
AGRGMKGQKS--RSGGGPSIW--FEGGQLPLIKGLPMKR--GF-HN-KFKTYYSLVKLET
L-DR---------F-DEG-ER-ITPELLLELG-YLR-NLKLP--VKIV--GDGEI-NKAV
TVVAAKFTRSAKEKIEAAKGT-AEEIPAR-------------------------------
-----------------------------------------------------MPK----
--------------------------------DRNAKH-LR-KIRHIRLRNKVIGTP--D
RPRLSVFRSLHHIYAQVIDDTTGHTIAAASSV--DAV-K--E------A-----------
-------------------------------------------------G--GPIT----
-------------------------PKMSA--STA-VGKLVAERAIAEGIT---------
-QVVFDRGGCKYHGRVKAL------------------------------AEATREAGL--
-----------------------NF------------------M----------------
-----------------P-PVRAVAKQLGTSQK---RLKPILD------LVRGQRVEDAL
NSLSLLPSPW-AKTVAKVVASAAANAENNML-----MNRDNLRIVRISADGAKSLKRF--
--RPRARGR----I-GRIIKRSSH--VIV-----------EVD-----------------
------------------------------------------------------------
------------------------------------------------------------
----------------------------------------------EDED----------
------------------------------------------------------RS-M--
------------------------------------------------------------
------------------------DIHR-VLVKPTITEKS-TLLQES-------------
---------------------------------------GKYTFHIAPQANKVEVKEAVE
TNF-------G-VTVLDVNITKL-RGKMKRYGP------RITKQPDIKKAIVTLK-QGDR
----I-NL-------IE--G-L--------------------------------------
-------------------MR------IRTGDNVLVIAGK-------------E-----K
GKTGR-------VERRF---------------PEGD---RV---VVE-------GVN-LV
TRHMKAQ---PGVR-QSGRIQKEAPIHESNV-VLI-CNKCNE--PTKPKT----------
-------------TFL---D--------TG------ARV-RSCIK--------CQEVI-D
DAR----------M------------------------R--------------THEIREL
SNDQLHEELTKSGRELMNLRFR---A-ATNQ---LT-DT-NEPKEVKK-TIARLQTVI--
---------R------ERQ-------IQ---EAGMVESFEQPS------PQE--------
-------------------------------EPSIAS-IAEEPSPAP-----------VA
EEPRPAA-VAVA-----------DEPRPAPVRE----------H-LT----MKALLEAGV
HFGHQTRRWNPTMKRYIFTQ--RNGIHIIDLQQTLGMINNVYQEMVDLVAQGGKVLFVGT
KRQAQEVIQSEAERCGMMYVNQRWLGGTMTNFQTIRTRISYMLELQQKRD-QGYFR----
-V-LPKKEGVKLRDTLNRLEKYFTGVRDMTEVPKAIFVIDIGREDICIAEARRMGIEIFA
IVDSDCDPNKVDHIIPGNDDAVRSIRLITNRMATAVLEG---LAQ------R--------
------E---------AMLQAEL-------------EAM--------------S------
---EVEESAFLSAYVSPDD----------------EEEGLPEMEG-----LDATTVA-EV
---------------APTAAAGI--SPVVEA-----------------------------
----------------PTEDPVAPA----PQAAAVETVAPAPAAVEPVAAAPE-------
SAAAEPVAAA-------------------PAPEPVV-------VAET-PV----VA----
---------AAAPEPAVAEPV--------------------------------------A
AAPA---------PEATVAEPAAETPAPEAATEPKAET-T--------------------
----------------------------------E------MGHKTHPYGFRLG--IIKD
---WKAHWYAAN-S----S--S-YRDLVIQDLRLRDSI----------KDEYKAF-----
----------------S--DAGIARVEIDR-GA---QDSVINIHSARPGILIGRDGERVK
SLRAKLEAI-AE-----------S-RIQLNIVEIEQPETNAYLVARNVADQLERRVAYRR
AMRQAAQRCMQA-GAVGIKIIIKGRITGSEIARVEKLMMGQVPLHTLRADIDYSLAEAHT
I--MGQVGVKT----WVYHGEIL-------------------------------------
------------------------------------------------------------
----------PPRP----------------------------------------------
-------------------------------DEV-EEL-----EN---IEVTVQAEDIEE
ALEAVD------------------------------------------------------
------------------------------------------------------------
------------------------------------------------------------
------------------LE-------------------------NPE------------
------------------------------------------------------------
M--------GRYT------GPSCRLCRR------------------SGEKLF---LKGDK
CFTPRC-A---FEK--------RR---N-P-PGDVSR----RR--------R-RP--TDY
AV--HLLEKQKAKYIYG-VLEGQFRRYMTEAFNTPGV-TGMNLLRTLERRLDNVVFQLG-
---FSDSRKQGRQIVLHGHFRVNGTK------TDVPSYLV---KPGDVISWKE---SVKG
TDFYAARIDGVP--KRP---VP-AWLNLDQGEMTGTVVSLPADEDLQA--II-DSRLIVE
FYS-R-MVQAPNRP-----------------------------------FSDRD------
---------------------RDRGRD---RDRD-------------------------R
-GRGR--------EED---TG-GFSERV----VYT------RRIAKVVKGGRRLRFNALV
VVGDGQGQVGVGLGKALVIPDAVRKGNAVARRDVVTIPL------RGA-TIPQQITVKKG
ATIVMIKPAREGTGVIAAGAMRAILELGGVKDVVGKSLGSRNPINIVYATIEAIRQLKDP
DL------ELARRL-------GR-PIP---------------------------------
--------------------------------SK-EQPVEQ-PV---------------D
ESNLETLMAERP---------TG------M-SRRRRA---------------------EK
RIIAPDPRFNDVEL-ARFINRLMLKGKKTIAQRITYSAFD-IIQEE-S-------NR--E
-PLEVFQQALRNATPAVEVRP------KRVGGSTIQVPTELRGVRSEALAMRWLI---RG
ARSRNGMPMRRG---------LAQELMDASRGEGSAVRRREELHRMAEANRAFVHY-RR-
--------MP-V--TDPIADMLTRI------RNAVQVRHDSVTLPH----------SKMK
LALAKILK--------DEGFIRDFDMP------R-AQAH----PTLRLHLIYREGRQ---
PA-ISGLKRVSRPGLRVYVGR--GEIPRVYGGLGV--AIV--STSKGVMAG-----RKAW
REGVGGELICYI-----------W-----M-------V-------------Q--------
---------------------------AE-------------------------------
------------------------------------------------------------
------------------------------------------------------------
--------ANQ-------TYYYGTGKRKTSIARVRLYLDT-----GGPVLVN-GK-PMDE
FF-NWAPWQRTISEAFRVSDTV-NKFRVVVKVTGGGVNSQAEAIRHGIARALVVFDAN-L
KPALRR-AGLITRDA-RIKESKKYGLKRARRAPQYTKR----------------------
--------------MA--------------------------------------------
------------------------------------------------------------
------------------------------------------------------------
------------------------------------------------------------
------------------------------------------------------------
------------------------------------------------------------
----------------------RP------------------------------------
---RT-RRR--------ER----RSVPQGK-A---FIYSTFNN----TLVSLTDP-----
QG-NVISSASAGTVGFKGSRK---GTAF-------------------AAQRAAEQAARKG
M-D-SGLRQVDVLIKG--------PGAG---REAAIR-SLQGAGLFVTSIRDVTPIPHNG
CRP-------PKRRRV----------------M----PTVNQLV----------------
------RKG------------RKPVRK-------------KTKAPAMHWVQNSL---TNR
TKWG--PGCPQRRGVCIQVRTMTPKKPNSALRKIARVRL-TNGVEVTAYIG--GEGHNLQ
EHSVVLI------RGGRVKDLPGVRYHVVR--SALDCEGVPDRRRGRSKYGAT------K
PRD---------------------------------------GGM-V-RIAGVDVPDRKR
AHVAL---RSIYGIGPKI--AEE--ILIKAELDPVIPPRM----------NELTEEQVDR
IRELVD-------R--D-YISEGDLRREVNQNIRRLIEIGSY------------------
------RGNRH---RRNLPVAGQRTKTNARTR----------------------------
---------------KGPRR------TVAGR-----------GRRTG-------------
--------------------------GK----------K-----------MAKTSLIQKW
-LKK------PKFK-------------------------------------VRGYNRCQR
CARPRAYIRYAGICRICFRELALNGELPGVRKASLM---------------------M--
---------------------------------------------LDGETKA--------
---------RIIKEYQ--INN--KDTGSAEVQVAVLTENIRSLTDHLREHRKD--VHSRR
GLLGMVSQRR---R------LLKYLNAE---DVNRYQT--------------LIS-----
RLGL----R-----R-------M-VR----------------------------------
------------------------------------------TMRKV-----RVGDVVRT
NQDKTAIVEMIWKQRH-RLYRKQVRRVARFYVHDPENQC------RLGDTVRIEETRPI-
SKNKHWRLLAI----LNRRQVAEIRPIDLET-DVAPEITQPR------ILAAEARAEAAE
TE------------------------------------------------------SET-
AE-----DEPEVQEESV---EEEAADEEPAAPEDSIREEPE------AEEEPTAEEAPEP
EDEAGGD----VPDQQEEEK-------MSRSIKKGPYVHPKLMKHVEAVQR-SGANT-VI
RTWARASMIMPEMVGLTIGVHDGRRHVPVFI-TENMVGHRLGEFSPTRTYRGHV------
------------------------SRSERTSRVR---------------------
>Dehalogenimonas_formicexedens
---MVD------------HGKRFDAVEKLVEA-----GKEYTPAEAIALAKKAAT---AK
FDETVEVHLRMGLDPRNSAQVVRGVALMPAGLGKQVRVLVFAQGDAEKIARDAGADFV-G
ADDLIAKI-NEG-WTE------FDMAIATPDMMGKVGKLGKVLGRKGLMPNPKAGTVVA-
AGDLPQTIKEARMGRVEFKLDRS-AIIHTVLGKASFDEAGLMQNLTSLMEAIVRAKPS-G
AKGQYVKSVYVTTTMGPGFKLD-------------------------------LRPT-MA
LG----------------------------------------------------------
------------------------------------------------------------
--------------------------------------------------GAMA--L-KE
YNPTSAGRRHQTGYSFEEITKA-RPEKSLTMTV-----KQEAGRNS----QGKLTVRHR-
GGGARKVIR--IIDFK-R-E-KIGIPGKVAAIEYDPHRSARIALIFY--V-DGA--KRYI
LAPQGLKVGETIMTA-PD---AELKPGNALPLKSM------------PSGTLIHNIELEP
GRGGKLVRSAGDSAQLMAKE-GEYALVRLPSGEVRRIRIDCYATVGVVGNEEHQTVSLGK
AGRKRHMGFRPTVRGSAMTPRDHPHGGGEGRT-PIG-MPGPKTPWGKPALGFKTR-QP-K
ASDKLIVKR-R-----------------------------RM------------------
------MNGIIGKKLGMTQV-YG-EGGKAEPVTVLAVGPCTVTMLRTVEKDGYAAAQLGF
-------GKAK----N----------------LAKAEKGHT-------------------
-----------------------------------------------KDLGEFRHLREFR
L----E--D----TAGIEV----GAKIDA-G-LFNDGELIDVTGTSKGKGFAGGVKRHGF
HG-GPKTHGQSDRHRAPGSVGSTTTPGRVYPGTRMAGHMGHEQVTVRCLKVVKADKEKNL
LLVRGA-VPGAKNGLILIKKSKK-------------------------------------
------------------------------------------------------------
-------------------------------------------SK-----MEIAVYNTQG
QV-VKNLSVSEA--------VFGV-PM-NDAVV-----HQALVAQAANARQGTQSTKGRS
EVA-GSSKKLFRQKGTGEARAG--------SIK--SGLRPGGGIMFGPK-P-RDFGKALP
KKVRQLAIRCLLSDKFSSGG-LKVVEGFN--F-ETPRTK-DMAALLSTLEC---S----P
--SAIVATAGV---DQ-K---VVLSARNLPKVKTTPAN-LLNVVDLMKYDKLVLTEEAL-
------------VLV---------------------------------------------
----EKVW----------------------------------------------------
-----------GG----------------------E------------------------
------------------------------------------------------------
------------------------------------------------------------
--------------------------------------AV--------------------
-------------------------M----------------------------------
------------------------------------------------------------
-----------------------------------------AGLKEKYIKEA-VPKLKQA
-----YGYE-NVMQVPRITKVVLNV-GVGKE-ASANPKAVE-TAQADLASIAGQH-----
-----PVITR---------SKRSIA--NFKLRVGMPVGLKVTL-----RGAAMYNFLEKL
ISVVL--PRLRD-------------------FQ-GVPT-DAF------------DGRGSY
ALGLKEQT-VFPEID--------FSKVDKLRGLEVCIVTTAKTDAESRTLLEG----IGM
PFA----------------------------K----------------------------
---------E--------------------------------------------------
----------------------------------------------------------MS
RIGKIPVAVPKGVKVTI-DGDTVTVTGPK-GELKRTFS-----P--EMGITQ-EDGKLVV
TRPSD-A-----Q----QHKALHGLSRTLLSNMVKGVSEGYEKGLEIVGVGFRAEKAG-E
-T-LVLRVGYSHTVEVAPE-KGISFTL------ESP------------TKLKVVGIDKEQ
VGQVAAEIRAVKKPDAYKGKGIRY--------AGEKIKLKPGKAVGK-------AAK---
------------MPNAK-------------------------------------------
------------------------------------------------------------
-----------------------------------------------VRLKKSQAIDELQ
KIIGESSVAIITNYR----GIKTAELTALRVKLRNAKMGFKVVKNTLARNAAGGAKKAA-
--LKS----VFDGPIAMAYG-------YGEDVAA--PAKLILDHIT--SA---KSTMTVA
GGFL-GD-QPI-TVPQVTELSKMP-PKKVVIGQVLGALQG------------PLYGLVGV
-LN-APA-----------AG-----------LVGVLEARI-------KQLE---------
------------------------------------------------------------
------------------------------------------------------------
---A----------------------KM-----------KTFS-----VKAGEI------
-----------------TREWHVIDA-----EGKVLGQVAAQAAVWLQG---KHKPTFSR
HIDTGDGVII--------------------------------------VNAG--------
-----------KIIAT-G----KKGTDKFYYRH--SGYPGGFRKESLNEALE-K--KPTF
PLEHAIRGMLPR-NRLGSAMFKKLRIYAGAE-HPHLSQ----------------------
------------------------------------------------------------
------------------------------------------------------------
----------------------------------------APAKSEA---------M---
-------------------------------IQAYTRLKVADNTGAKSLMCVNVLG----
-------GSGKSRGRIGDVIVCSVKRASPDSA--VKEGTVVKAVIVRQVSPLRRSDGSYI
KFDDNAAVILTDKN--EPRGTRIFGPVARELRDKKFLKILSLAPEVL--M----------
---------------K-------EHEL-----MPSA-GAAKSR-K-R-VGRGDASGHGSY
SGRGLKGQKA--RAGGRVRPG--FEGGQNPLIKKLPQKR--GF-VN-PFRVEYDAVNVAE
L-NH---------F-EAG-SV-VTPELLVSAK-ILK-STAKP--VKIL--ADGEV-DRAL
TVRANAFSTEAKAKIEAAGGK-VEEI----------------------------------
-----------------------------------------------------MV-----
--------------------------------KQTSRA-AR-LMRHERLRKTLSGTA--D
RPRLSVFRSLEHIYAQVIDDKRGATLAQASTL--DAE-L--K------T-----------
-------------------------------------------------Q-SADQ-----
-------------------------KKMEQ--AEL-VGKTIAKRALDAGIK---------
-EVVFDRGGNKYHGRVKAL------------------------------AEAARAAGL--
-----------------------SF------------------M----------------
-------------------QVKAVSMNTGVPAS---KVRLYID------LVRGKSVAEAL
AILKFAPSPS-AVSVAKTVKSAAANAENNFQ-----LEPSALKVVKIFADGAPMMKRH--
--KPRSRGR----A-SPILKRSSN--ITV-----------VVA-----------------
------------------------------------------------------------
------------------------------------------------------------
----------------------------------------------DQEV----------
---------------------------------------------------------M--
------------------------------------------------------------
------------------------HILD-VLKKPLITEKN-ARLQEA-------------
---------------------------------------NQYAFEVADEATKPQIKAAVE
TAY-------K-VTVTGVNVIVV-KGKEKRMGR------GMYRSPDWKKALVTLK-AGDK
----I-QF-------FE--G-V------------M-------------------------
--------------------K------IKKDDNVLVIAGK-------------D-----R
GKTGK-------VRLVY---------------TAKN---RV---LVD-------GVN-MA
KKHSKAR---GQVK-QAGIIEREAPIEASNV-MLL-CSKCNK--PSRLGD----------
-------------RRL---A--------DG------KKV-RVCKS--------CGEVI-D
M-------------------------------------K--------------IEEIRHL
SAEQIKKEMDAAHREFMELRFK---L-ATKQ---LV-NH-RQLPAVKK-KIAQFQTVL--
---------R------ERA-------LG--------------------------------
------------------------------------------------------------
--------I----------------------RM-----P---TT-TT----IKELLESGA
HFGHQTSRWHPKMKKYIFTK--RNDIHIIDLEKTVVMLDKALAFVDKIVSEGGKILVVGT
KKQAQEIVAEEAKRGGLYYINQRWIGGILTNFAAIQNRIDYLVRLEDQQA-RGELA----
-R-LPKKEQQNLADEMARLNKMMGGFKEMTALPDVILIVDPTKEKIALAEARRMGIPIVA
MVDTNCSPEGIDYPIPSNDDAMRAIKLVLGKVADTAIA----------------------
-----AR---------EGL-----------------SKV--------------E------
----------------------------------VEQVN---------------------
------------------------------------------------------------
--------------NAPAEA----------------------------------------
-------------------------------------------ELLE-KQ----AA----
---------DAE------------------------------------------------
-------------------------------------L-G--------------------
----------------------------------A------MGRKVHPYAFRIG--AIKG
---WNAKWYA---D----K--H-FSENLLEDLKLRQGI----------KQKY--------
----------------V--DAGISNIEIER-QA---NKVSVTVATSRPGIVIGRGGQRVD
EMRKFLEEL-AG-----------K-RIQLNIHEIGQPELDAFLVARSVADQMERRIAYRR
AMKQAMFRTRQS-GAKGIKIACAGRLGGVEIARREMMHDGRVPLHTIRADIDYGFAEAKT
A--LGRIGVKV----WIYRGDIL-------------------------------------
------------------------------------------------------------
----------P-EN----------------------------------------------
-------------------------------KAEAEEAEM--TEM---TPSAAAQPVART
--EAAPAE----------------------------------------------------
----------VSAAPAAE------------------------------------------
---------------------------AKP--------RSRKKAETAV---ETTA--PAA
DAAPA-----------------------------------------PKR-RSRK------
-----------AEEKT-----------EEA------------------------------
M--------ARYY------LAVCRQCRR------------------SGEKLM---LKGNK
CFS-HC-T---FDK--------RP---K-P-PGPQP-SRPRR------------M--SDR
GT--QLREKQKIRYTFG-MLEREFRRFFAEAERQPGV-TGDTLMLLLERRLDNVVYRLG-
---LADSRAQARQLVRHGHIMVGGKN------VDIPSYLV---KEADTLAFKE---QSLK
TGYYKRVLEVIE--SKS---VP-QWLTLDRKNLTCKVVSLPTTADLDQ--KL-DARAAVE
YYS-R-M-----------------------------------------------------
------------------------------------------------------------
ISKID--------PQ----EL-SLNDKL----IYI------NRVTKVVKGGKRMAFSALV
VTGDGAGHVGVGMGKAKEVPVAIAKASATAKKHLIKIDM------NGT-TIHHEIRVKFG
AAEVFLKPAAPGTGIIAGGSVRAVLETAGVKDILTKSLGSPNKVNVARATVEALSKVQNP
KE-----ALARRR--------AGVTAE---------------------------------
-----------------------------------EASN---------------------
----------------------------GM-GRRSSGI--------------------K-
HPAMPDAKYNSVIV-SKFINRIMVDGKQNTAEAVIYGAMD-LMGAQ-E-------GK--D
-ALTLLETAVKNVTPMIEVKA------RRVGGANYQVPIEVRPDRAFSLALRWLT---KA
ARSRSGKSMAEK---------LSAELSDAAKGLGSAVKKREETHKMAEANRAFAHY-RW-
-----------M--TDPIADMLTRI------RNAAMAGHETTLIPA----------SRIK
QNIAKLLK--------SEGFISGFEV--TG-A----KTE----RQIKVTLRYDEKGV---
PA-VSGLERVSKPGLRVYVQR--GEIPRVYGGLGV--AVL--STPQGVMTG-----YQAW
RAGVGGELLLKV-----------W-----M-------D-------------T--------
------------------------------------------------------------
------------------------------------------------------------
------------------------------------------------------------
---------KK-------NYFQGTGRRKSAVAQVRL-TPG-----KGAIVVD-GK-PFEE
IF-HRPEYVRTVMKPFEVTETS-GKFSVMIKCSGGGISGQSDAIAMGVSRALISVDEK-N
KAVLRQ-NGLLTRDP-RTKERKKAGLKRARKAPQYTKR----------------------
------------------------------------------------------------
------------------------------------------------------------
------------------------------------------------------------
------------------------------------------------------------
------------------------------------------------------------
--------------------------------------------------M---------
---ATKKRVG--------------------------------------------------
----V-KKK--------EK----RNIPVGK-A---YIQATFNN----TIVTLADP-----
QG-NVLATTSSGNAGFKGSRK---GTPY-------------------AAQMAAQNCAKKA
M-E-SGLRQIEVFVKG--------PGSG---REAAIR-SLQASGLIVTGIRDVTPIPHNG
CRP-------PKRRRV--------------------------------------------
------------------------------------------------------------
------------------------------------------------------------
------------------------------------------------------------
--------------------------------------------M-A-RIAGVDIPENKQ
VLYSL---PYLYGIGPTL--SAK--LLERLKIEPTT--KV----------SALTEEELNR
LREVID-------K--E-FRVEGDLRKEINLNVKRLIDIGSY------------------
------RGLRH---RRSLPVHGQRTRTNARTR----------------------------
---------------RGPRK------TVAGR-----------GQKRG-------------
-------------------------AAK----------K-----------MAKTSKIVKS
-KRA------PKFK-------------------------------------VQQHNRCLK
CGRPRGYIRQFGLCRICFRELALQGQIPGVRKSSW----------------------M--
----------------------------------------------EQKPQ---------
------------------------------------------------------------
------------------------------------------------------------
------------------------------------------------------------
--------------------------------------------AKT-----MIGRVVSD
KMMKTVIIEVEGSRQH-PIYKKAYKVVKKYQVHDEAGAA------HYGDIVEVAPSRPL-
SRTKHFRLLRV----LTRGE----------------------------------------
------------------------------------------------------------
----------------------------------------------------VAESAELK
E-----------------IT-------MSRSVKKGPAVEAKLMKKVEEANR-SGKKV-LI
KTWARWSTILPEMVGLNIGVHDGRRHMPVFI-TENMVGHRLGEFASTRTFRGHG------
-----------------------AGKAAEAAPAKKQGA-----------------
>Kouleothrix_aurantiaca
---MAR-----------DHGKKYTEALKKVDR-----AQLYAPQDAVALIKSTSF---TK
FDATVEVHLRLGIDPRHADQNIRTTVALPHGTGKSVRVLVFAQGEAAQAAKDAGADFV-G
ADDLIGRIDKEN-FFD------FDIAIATPDMMGKVGRVGRKLGPRGLMPNPKSGTIVQ-
PEDLPRTIREVRGGRVEFRNDRT-GLLHVAVGKVSFSEGQIQDNIAALMDAVKAAKPA-A
TKGVFIKSVTFTSTMGPGIRVD-------------------------------PVAA-QA
MSVG--------------------------------------------------------
------------------------------------------------------------
------------------------------------------------STAEMG--V-RR
YKPTSAGRRNMSVATFEEVTKK-DPEKRLLAPL-----SKSGGRNN----YGRITTRHR-
GGGHKRAYR--IIDFK-R-N-KHGVPAKVASIEYDPNRSARIALLNY--A-DGE--KRYI
LAPLGLNVGDTVMSG-PE---AEVRVGNALPLRSI------------PLGSQVHNIELQL
GRGGVMVRSAGASAQLMAKE-GNYATLRMPSGEMRQVLIDCLATIGQVGNLDHQNIRIGK
AGRKRWLGRRPEVRGSAMNPRDHPHGGGEGRA-PRG-M-SPKTKWGKPARGVRTR-QN-P
STDRYIVRR-RK-P---------------------------M------------------
------IEGLLGRKIGMTQV-FS-PAGEAIPVTVIELGPCVVTQVRSKERDGYEAVQVGF
-------GEAKAK--S----------------LTKPEQGHL-------------------
-------------------------AGA-G--------------------RLVRYLREFG
A----D--N----IEEHEV----GQVLTV-E-VFEPGQIIDVTGTSKGRGFQGVVKRHGF
SG-GPKTHGQSDRWRAPGSIGAGTDPGRVWKGTRMAGRMGNRRVTVQNLQVVEVLTDKNI
LLVKGS-VPGAKNGLLMVRRAVKS-T----------------------------------
------------------------------------------------------------
------------------------------------------------------------
----------------------------------------NMVQQQ--TRLRVADNTGAK
EI------MCIRVMGGSRVRYGFVGDVIIASVKEATP---GGTVKKG-------------
EVVRAVIVRTAKEYVRPDGSHIRFDD--------------------NAAVI---I----G
----------K---EN-N---PRGTRIFGPVARELREKAFMKIISL--------------
------------------------------------------------------------
------------------------------------------------------------
------------------------------------------------------------
------------------------------------------------------------
------------------------------------------------------------
-----------------------------------APEVL--------------------
-------------------------M----------------------------------
------------A-----------------------------------------------
-----------------------------------------TRLREKYENEV-IPALMQE
-----FSYK-TVMQVPRLQKVVLNI-GLG-E-ALQNNKALD-AAVGDLTAISGQK-----
-----PVITK---------AKKSIA--AFKLRQGQSIGAMVTL-----RGPKMYDFLDRL
MNLAL--PRLRD-------------------FR-GISR-RSF------------DGRGNY
SLGLREQI-IFPEID--------YDKVDKIRGLEVAIVTNAPDDAQGYALLKR----LGM
PFR---------------------------------------------------------
---------D--------------------------------------------------
----------------------------------------------------------MS
RIGKKPISLPKGVEIQVSDENYVKVKGPK-GSLEQQLP-----P--EIQIDQ-DNGVLTV
ARPSD-E-----Q----RMRALHGLTRSLLANMVTGVTDGYQRVLEITGVGFRASREG-K
-N-IILQVGFSHPIRVVPP-EGVTFDIIERRSANEP------------QQVIVRGINKQT
VGEEAAKLRGLRPPEPYKGYGIRY--------QGEKVRRKAGKTGKT---------K---
------------M-----------------------------------------------
------------------------------------------------------------
-----------------------------------------------PTQRKVESVADLT
DKLNRTQLTLVTDYR----GLTVAEITDLRKKLRDTGAELIVAKNTLTLRAAKETGYEA-
--LES----LLSGPTALAFA-------FQ-DAAK--TAKAISDFNK--GP---K-KLVVR
GGML-GN-ALL-GENVLEQVSSLP-TREQVLAQIVGGVAA------------PVSGVVGV
-IN-AAI-----------TN-----------VLYVLQARI-------DQLE---------
----PAGE-A--------------------------------------------------
------------------------------------------------------------
---A----------------------AM-----------KTYS-----QKASEV------
-----------------QRDWHVVDA-----TDLTLGRLATQIATLLRG---KHKPTFSP
NIDGGDFVVV--------------------------------------VNAE--------
-----------KVRLT-G----RKEDQKMYYRH--SGYPGGFKAIPYRRMMN-S--HPDR
ILRFAVKGMLPK-TRLGRQQIMKLKIYAGPT-HPHAAQ----------------------
----------------------------------------------------QPKVYEPR
PRG---------------------------------------------------------
--------------------------------------------------------M---
-------------------------------VQQQTRLRVADNTGAKEIMCIRVMG----
-------GSRVRYGFVGDVIIASVKEATPGGT--VKKGEVVRAVIVRTAKEYVRPDGSHI
RFDDNAAVIIGKEN--NPRGTRIFGPVARELREKAFMKIISLAPEVL--M----------
---------------K-------LHDL-----KPAE-GAHRER-K-R-VGRGPGSGKGKT
AGKGMMGQKA--RSGPGPYRT--FEGGQNRMVRRMPYLR--GF-KN-RWRVEYQVMNVGD
L-SE---------L-PAD-HE-LTLEDLVASG-AIN-KNK-P--LKIL--GEGDL-NIKL
TVHAHKFSNSARSKIEAAGGS-VVEEPWIVET---------RSRSAGPNPAMRN-RK---
-----------------------------------------------------MA-----
--------------------------------GRSPRE-LR-VRRHLRVRKRVGGSS--E
RPRLSIFRSNIHIYAQVIDDSQNHTLVSASTK--DSE-L--A------S-----------
-------------------------------------------------A-LKGK-----
-------------------------TKIER--AKA-VGELIARRAKDAGID---------
-KVVFDRGGFKYHGRVQAL------------------------------ADAAREAGL--
-----------------------NF------------------M----------------
-------------------QAKAVNKMVRISPT---KVRPVMD------LVRGKPVERAL
AILRYLPQKA-AKEVARTIQSAAANAENNFE-----MDPEALVVKTIFADEGPSFKRF--
--MPRARGR----A-DRIRKRTTH--ITV-----------IVD-----------------
------------------------------------------------------------
------------------------------------------------------------
----------------------------------------------DGEE----------
--------------------------------------------------------IM--
------------------------------------------------------------
------------------------NAHQ-IIIRPLITEKN-TNLM-SL------------
---------------------------------------NKYSFQVDRSANKTQIRQAVE
EIF-------N-VTVTGVHTLNV-RGKLRRRGN------RFGYTSDWKKAIVTLA-EGDR
----I-EL-------FE--G-V------------MN------------------------
------------------------------------------------------------
------------------------------------------------------------
------------------------------------------------------------
------------------------------------------------------------
-----------------------------------------------------TDELRNL
DSEKLQSQLKEHYEELFNLRFQ---Q-VMGK---LT-AS-GRPRIVKR-EIARIKTIL--
---------R------ERE-------LG-L------------------------------
------------------------------------------------------------
---------------------------MTQ-GT-----Q---RL-VS----MKSLLESGA
HFGHQTKRWNPKMKSYIFTA--RNGIHIIDLQKTITGLTAAYNFVVETAAAGGKILFVGT
KKQAQEAVAEEAARANQFAITQRWLGGTLTNFVTIRKRLRYLADLEEQR-----------
------------------------------------------------------------
------------------------------------------------------------
------------------------------------------------------------
------------------------------------------------------------
------------------------------------------------------------
------------------------------------------------------------
------------------------------------------------------------
------------------------------------------------------------
------------------------------------------------------------
-----------------------------------------MGRKVHPIGFRLG--YIKD
---WQSKWFAD--R-------T-YTDQLHEDILLRQLI----------IKEL--------
----------------A--NAGVARVDIER-AA---NRVEVTVYTAKPGIVIGKRGAKVD
ELKSDLEKR-TG-----------K-KVKLNIQEIHQPELEAQLVAESIAEQINKRVSYKR
AMKQAVQRAMRL-GAQGVKIKCSGRLGGAEMARIANESDGRVPRHTLRADIDYAQVHAHT
T--YGRIGVKV----WIYKGEVF-------------------------------------
------------------------------------------------------------
----------P-DA----------------------------------------------
-------------------------------MGKLQVV------Q-----TASARAQAA-
--E--EENR-----PRQRSGRGGGRG---------DR--------DRGSS------GGDR
--------EGGDRG---------------------------------------------R
GGRGG------------------RGG----------------------------------
------------------------------------------------------------
--------------GA----------RPRG------------------------------
M--------ARYR------GPVGKISRR------------------LGIGIT---DKGQR
-------V---LNK--------RS---F-P-PGQHGP-SARRR----------QV--SDY
GL--QLLEKQKARYMYG-VLERQFQRIFEKAQRYPGE-TGAYLFILLERRLDNVVYRLG-
---LATTRQQARQLVSHGHIIVNGRK------TNIPSYTV---KVGDVIAVRP---ESRS
RQYFKNLVDGGELNRRN---TP-DWLRFNAADLAGDIVSMPRREDAEP--EI-NEQLIVE
FYS-R-MA----------------------------------------------------
------------------------------------------------------------
QKRIN--------ADG---L--ELEERV----VQI------NRVSKVVKGGRRFSFSTVV
VVGDGKGHIGVGMGKAGEVPEAIRKGVEAAKKNVIRIPL------NNT-TIPHDIETEFS
SARVRLIPAAPGTGVIAGRGVRPVIEAAGIKDILSKSYGSNNPVNVVKAAFKALSELTSL
EE------QARMR--------GMTTQE-LHQRR---------------------------
-----------------------------------IHTKAE-----------------RQ
[truncated: 2,934,223 more chars]
