# Supplementary material for: Oxidative metabolisms catalyzed Earth’s oxygenation
Source: Nat Commun. 2022 Mar 14;13:1328. doi: 10.1038/s41467-022-28996-0 (PMC8921266; doi:10.1038/s41467-022-28996-0)
Supplement: Supplementary file 4 — Supplementary Data 1-6 [file 41467_2022_28996_MOESM4_ESM.zip › Supplementary Data/Supplementary Data 5.chronogram]

((((((Sericytochromatia_PhotoreactorBin72:1968.35,(Sericytochromatia_RifleAcetateAmendment:1029.83,Sericytochromatia_CoalBedML635J-21:1029.83):938.514):400.543,(Obscuribacter_phosphatis_Mle1_12:1801.31,(Gastranaerophilus_phascolarctosicola:446.475,(Gastranaerophilaceae_Zag_111:294.337,Gastranaerophilaceae_Zag_1:294.337):152.138):1354.83):567.583):497.813,(Gloeobacter_violaceus_PCC_7421:2007.36,(Pseudanabaena_sp_PCC_7367:1496.73,(Thermosynechococcus_elongatus_BP-1:1333.76,((Leptolyngbya_sp_PCC_7375:1073.32,(Prochlorothrix_hollandicaPCC_9006_CALU_1027:940.082,(Synechococcus_elongatus_PCC_6301:755.787,('Prochlorococcus_marinus_subsp.marinus_str.CCMP1375':328.47,Cyanobium_gracile_PCC_6307:328.47):427.317):184.296):133.242):102.354,(Geitlerinema_sp_PCC_7407:1047.79,((((Stanieria_cyanosphaera_PCC_7437:449.562,Cyanothece_sp_PCC_7822:449.562):249.255,Coleofasciculus_chthonoplastes_PCC_7420:698.816):126.903,((Rivularia_sp_PCC_7116:421.304,(Nostoc_sp_PCC_7120:287.732,Fischerella_sp_JSC-11:287.732):133.572):164.509,Chroococcidiopsis_thermalis_PCC_7203:585.813):239.906):109.108,(Trichodesmium_erythraeum_IMS101:622.621,Arthrospira_platensis_NIES-39:622.621):312.206):112.96):127.89):158.082):162.972):510.629):859.344):785.139,((((Thermogemmatispora_tikiterensis:112.466,(Thermogemmatispora_onikobensis:57.7926,Thermogemmatispora_carboxidivorans:57.7926):54.6731):1006.76,(Ktedonobacter_sp_13_2_20CM_53_11:719.999,((Thermosporothrix_hazakensis:367.836,Ktedonobacter_racemifer_DSM_44963:367.836):192.186,(Ktedonobacterales_bacterium_Uno3:393.227,(Ktedonobacterales_bacterium_Uno16:193.419,(Ktedonobacterales_bacterium_Uno11:115.283,Dictyobacter_aurantiacus:115.283):78.1365):199.808):166.796):159.976):399.225):1758.0,((Thermoflexus_hugenholtzii:2180.51,Dehalococcoidia_bacterium_SM23_28_2:2180.51):423.143,(((SAR202_cluster_bacterium_Casp_Chloro_G3:1099.18,(((SAR202_cluster_bacterium_Io17_Chloro_G7:281.348,SAR202_cluster_bacterium_Io17_Chloro_G4:281.348):455.784,(SAR202_cluster_bacterium_MP_SInd_SRR3963457_G2:629.85,(SAR202_cluster_bacterium_Io17_Chloro_G9:410.673,SAR202_cluster_bacterium_Io17_Chloro_G2:410.673):219.177):107.282):149.819,(SAR202_cluster_bacterium_Io17_Chloro_G6:473.863,((((SAR202_cluster_bacterium_MP_SAtl_SRR3965592_G1:86.1421,(SAR202_cluster_bacterium_MP_SInd_SRR3963457_G1:41.0379,SAR202_cluster_bacterium_MP_NPac_SRR3961935_G1:41.0379):45.1041):78.1549,SAR202_cluster_bacterium_Io17_Chloro_G8:164.297):108.583,SAR202_cluster_bacterium_Io17_Chloro_G5:272.88):108.364,SAR202_cluster_bacterium_Casp_Chloro_G2:381.245):92.6188):413.087):212.228):735.131,((SAR202_cluster_bacterium_Io17_Chloro_G1:896.152,SAR202_cluster_bacterium_Casp_Chloro_G4:896.152):400.99,(SAR202_cluster_bacterium_Io17_Chloro_G3:612.015,SAR202_cluster_bacterium_Ae2_Chloro_G2:612.015):685.127):537.168):514.826,((Dehalococcoidia_bacterium_SG8_51_3:1114.98,Dehalococcoidia_bacterium_CG2_30_46_9:1114.98):708.246,(((Dehalogenimonas_sp_WBC_2:404.097,Dehalogenimonas_lykanthroporepellens_BL-DC-9:404.097):197.287,(Dehalogenimonas_formicexedens:391.634,Dehalogenimonas_alkenigignens:391.634):209.751):554.249,Dehalococcoides_mccartyi_CG1:1155.63):667.589):525.913):254.521):273.563):227.136,((((Thermorudis_peleae:517.03,Thermomicrobium_roseum_DSM_5159:517.03):630.792,(Sphaerobacter_thermophilus_DSM_20745:594.762,Nitrolancetus_hollandicus_Lb:594.762):553.06):1395.27,((Herpetosiphon_llansteffanense:47.6147,Herpetosiphon_geysericola:47.6147):1964.68,(((Roseiflexus_sp_RS-1:153.824,Roseiflexus_castenholzii_DSM_13941:153.824):690.591,Kouleothrix_aurantiaca:844.415):860.916,((Chloroflexus_islandicus:173.58,(Chloroflexus_aurantiacus_J-10-fl:132.402,Chloroflexus_aggregans_DSM_9485:132.402):41.1776):621.288,(Oscillochlorois_trichoides:528.33,(Candidatus_Viridilinea_halotolerans:327.931,Candidatus_Chloroploca_asiatica:327.931):200.398):266.539):910.463):306.964):530.798):401.312,((Litorilinea_aerophila:719.964,Caldilinea_aerophila_DSM_14535_NBRC104270:719.964):1766.48,((Ardenticatenia_bacterium:790.657,Ardenticatena_maritima:790.657):1573.36,(Thermoflexia_bacterium:2147.4,((Candidatus_Promineofilum_breve:965.229,Anaerolineae_bacterium_SG8_19:965.229):963.942,(Anaerolineae_bacterium_SM23_63:1604.66,(Brevefilum_fermentans:1349.71,(Anaerolineae_bacterium_UTCFX2:1205.07,((Pelolinea_submarina:951.868,(((Longilinea_arvoryzae:586.253,Leptolinea_tardivitalis:586.253):164.567,(Ornatilinea_apprima:635.575,(Levilinea_saccharolytica:527.73,Flexilinea_flocculi:527.73):107.845):115.245):87.485,((Thermanaerothrix_daxensis:489.136,Bellilinea_caldifistulae:489.136):229.017,Anaerolinea_thermophila_UNI-1:718.154):120.151):113.563):124.238,(Anaerolineae_bacterium_CG2_30_58_95:777.126,Anaerolinea_sp_4484_236:777.126):298.981):128.962):144.64):254.955):324.508):218.227):216.623):122.425):457.96):159.95):547.488):332.49,(Euzebya_tangerina:2692.28,(((Streptomyces_scabrisporus:833.814,(Streptomycetaceae:474.674,(Streptomyces_rimosus:401.797,(Streptomyces_tsukubensis:288.76,(((Streptomyces_sp_Ag109_O5-10:115.167,Streptomyces_puniciscabiei:115.167):75.77,(Streptomyces_sp_SM1:152.625,(Streptomyces_sp_SA15:134.435,(Streptomyces_mirabilis:65.7359,Streptomyces_fulvoviolaceus:65.7359):68.6992):18.19):38.3118):46.8053,Streptomyces_albus:237.742):51.0174):113.037):72.8776):359.139):745.194,(((Geodermatophilus_sp_Leaf369:1103.18,(Frankia_sp_EUN1f:569.183,Frankia_asymbiotica:569.183):534.002):142.942,(((('Verrucosispora_sp_SN26_14.1':150.532,Salinispora_pacifica:150.532):249.329,Micromonosporaceae:399.861):111.826,Dactylosporangium_aurantiacum:511.687):561.724,Cryptosporangium_aurantiacum:1073.41):172.716):167.923,(Cumulibacter_sp_G-1:1250.47,((((((Mycobacterium_sp_Root135:25.1138,Mycobacterium_sp_AT1:25.1138):323.816,Mycobacterium_sp_852013-51886_SCH5428379:348.93):93.6282,((Mycobacterium_sp_NAZ190054:294.537,((Mycolicibacterium_chubuense:148.908,Mycobacterium_sp_Soil538:148.908):63.3296,(Mycolicibacterium_duvalii:194.435,(Mycolicibacterium_iranicum:130.245,Mycobacterium_sp_EPG1:130.245):64.1901):17.8025):82.299):100.758,((Mycolicibacterium_rhodesiae:179.996,Mycobacterium_sp_CECT_8778:179.996):137.403,(Mycolicibacterium_moriokaense:227.121,'Mycobacterium_sp_1274761.0':227.121):90.279):77.8957):47.2624):102.862,((Mycobacterium_sp_AB57:253.952,('Mycobacterium_sp_1100029.7':214.655,(Mycobacterium_triplex:119.512,Mycobacterium_genavense:119.512):95.1436):39.2969):68.5985,(Mycobacterium_conspicuum:279.553,(Mycobacterium_palustre:225.931,(Mycobacterium_marseillense:137.594,(Mycobacterium_mantenii:93.4951,Mycobacterium_arosiense:93.4951):44.0989):88.337):53.6218):42.9977):222.87):249.599,((Rhodococcus_sp_S2-17:511.085,(Nocardia_otitidiscaviarum:189.556,(Nocardia_seriolae:136.422,Nocardia_niigatensis:136.422):53.1339):321.529):138.368,(Gordonia_westfalica:306.889,Gordonia_sp_:306.889):342.564):145.566):286.182,((((Saccharothrix_espanaensis:610.474,(Amycolatopsis_sp_BJA-103:259.535,(Amycolatopsis_circi:142.916,Amycolatopsis_australiensis:142.916):116.619):350.939):136.602,Allokutzneria_albata:747.076):53.7651,(((Saccharopolyspora_sp_7K502:96.7409,Saccharopolyspora_shandongensis:96.7409):222.184,Saccharopolyspora_flava:318.925):182.91,Actinopolyspora_erythraea:501.834):299.007):150.822,(((Pseudonocardia_sp_CNS-004:449.299,(Pseudonocardia_endophytica:286.545,Pseudonocardia_autotrophica:286.545):162.754):169.618,Pseudonocardia_acaciae:618.916):178.192,(Actinomycetospora_succinea:283.933,Actinomycetospora_chiangmaiensis:283.933):513.176):154.554):129.539):169.27):163.578):164.958):821.326,(Actinobacteria_bacterium:1960.42,(((Ilumatobacter_nonamiensis:477.402,Ilumatobacter_fluminis:477.402):291.787,Acidimicrobiales_bacterium_mtb01:769.189):412.792,(Actinobacteria_bacterium_IMCC26207:944.236,Acidimicrobiaceae_bacterium:944.236):237.745):778.435):439.917):291.943):1292.06):159.697,((Gemmatimonadetes_bacterium:3689.5,(((Melioribacter_roseus_P3M-2:923.919,Ignavibacterium_album_JCM_16511:923.919):1549.46,(Chloroherpeton_thalassium_ATCC_35110:1460.2,((Prosthecochloris_aestuarii_DSM_271:481.299,Chlorobium_phaeobacteroides_BS1:481.299):354.573,(((Chlorobium_phaeobacteroides_DSM_266:386.333,Chlorobium_limicola_DSM_245:386.333):142.736,((Chlorobium_phaeovibrioides_DSM_265:264.266,Chlorobium_luteolum_DSM_273:264.266):195.356,(Chlorobium_ferrooxidanDSM_13031:342.237,(Pelodictyon_phaeoclathratiforme_BU-1:245.478,Chlorobium_chlorochromatii_CaD3:245.478):96.7591):117.385):69.447):204.016,(Chlorobium_tepidum_TLS:224.099,Chlorobaculum_parvum_NCIB_8327:224.099):508.985):102.787):624.328):1013.17):493.92,(Niabella_soli_DSM_19437:2288.39,((Pedobacter_kyungheensis_KACC_16221:1671.97,((Spirosoma_linguale_DSM_74:1094.76,Marivirga_tractuosa_DSM_4126:1094.76):204.503,Cardinium_endosymbiont_cBtQ1_of_Bemisia_tabaci:1299.26):372.707):364.816,((Fluviicola_taffensis_DSM_16823:1666.38,((Schleiferia_thermophila_str-Yellowstone:1120.08,Owenweeksia_hongkongensis_DSM_17368:1120.08):324.652,((Nonlabens_dokdonensis_DSW-6:863.998,(((Kordia_algicida_OT-1:484.881,('Mangrovimonas_yunxiaonensisstr.LY01':226.001,Formosa_sp_AK20:226.001):258.879):100.659,(Robiginitalea_biformata_HTCC2501:382.576,Cellulophaga_geojensis_KL-A:382.576):202.964):120.479,(Flavobacterium_aquatile_LMG_4008:566.433,'Capnocytophaga_canimorsus_str.CcD38':566.433):139.586):157.979):411.726,(((Weeksella_virosa_DSM_16922:688.139,Ornithobacterium_rhinotracheale_DSM_15997:688.139):260.818,(Elizabethkingia_meningoseptica_502:429.034,('Chryseobacterium_uteumstr.':288.405,('Epilithonimonas_lactis_str.LMG_24401':226.783,Chryseobacterium_antarcticum:226.783):61.6217):140.63):519.923):170.011,(Blattabacterium_sp_Cryptocercus:422.528,Blattabacterium_sp_Blaberus:422.528):696.44):156.756):169.008):221.643):181.481,(Rikenellaceae_bacterium_M3:1485.62,(Odoribacter_sp_lanchnicus_DSM_220712:1273.44,(Paludibacter_propionicigenes_WB4:915.441,((Porphyromonas_canoris_COT-108_OH1224:547.057,Parabacteroides_distasonis_ATCC_8503:547.057):206.866,((Prevotella_nigrescens_ATCC_33563:372.873,Paraprevotella_clara_YIT_11840:372.873):169.347,Bacteroides_fragilis_3_1_12:542.22):211.703):161.518):357.994):212.186):362.235):188.927):251.604):678.907):722.21):358.748,(((Cystobacter_fuscus:2676.38,Candidatus_Rokubacteria_bacterium_13_1_40CM_2_68_8:2676.38):490.216,((Candidatus_Entotheonella_serta:489.385,Candidatus_Entotheonella_palauensis:489.385):55.8726,(Candidatus_Entotheonella_gemina:328.472,Candidatus_Entotheonella_factor:328.472):216.785):2621.34):622.213,((beta_proteobacterium_MWH-P2sevCIIIb:1728.4,((Parahaliea_mediterranea:941.412,Enhydrobacter_aerosaccus_SK60:941.412):442.169,Chromatiales_bacterium_ex_Bugula_neritina_AB1:1383.58):344.824):1563.99,(Magnetococcus_marinus_MC-1:3029.61,((Candidatus_Pelagibacter_ubique_HTCC1062:2219.77,('Rickettsia_typhi_str.B9991CWPP':1897.56,(Wolbachia_endosymbiont_of_Drosophilasimulans_wNo:1113.35,('Ehrlichia_canis_str.Jake':672.254,'Anaplasma_phagocytophilum_str.Webster':672.254):441.095):784.214):322.208):365.47,(Minwuia_thermotolerans:2058.08,(((Sphingomonas_sp_JJ-A5:949.082,((Sphingomonas_sp_YZ-8:553.016,Sphingomonas_sp_SRS2:553.016):162.874,(((Sphingomonas_sp_Leaf412:287.688,(Sphingomonas_sp_67-36:106.545,Sphingomonas_sp_66-10:106.545):181.143):77.477,(Sphingomonas_mucosissima:207.993,(Sphingomonas_sp_TZW2008:127.911,Sphingomonas_jeddahensis:127.911):80.082):157.172):163.336,Nostoc_sp_3335mG:528.501):187.389):233.192):832.527,(((((Caulobacteraceae_bacterium:386.973,Caulobacter_segnis_ATCC_21756:386.973):84.1676,Caulobacter_mirabilis:471.141):124.016,((Phenylobacterium_zucineum:343.923,((Phenylobacterium_sp_SCN_70-31:122.266,Phenylobacterium_sp_RIFCSPHIGHO2_01_FULL_69_31:122.266):114.415,Phenylobacterium_sp_LX32:236.681):107.241):119.615,(Phenylobacterium_sp_Root700:326.441,Alphaproteobacteria_bacterium_PA2:326.441):137.097):131.619):819.45,Alphaproteobacteria_bacterium_62-8:1414.61):188.82,((Parvularcula_bermudensis_HTCC2503:1241.95,(((Gemmobacter_sp_YIM_102744-1:63.463,Gemmobacter_intermedius:63.463):559.925,((Thalassococcus_sp_S3:402.31,(Rhodosalinus_sp_E84:293.445,Pelagibaca_bermudensis_HTCC2601:293.445):108.865):87.4615,Candidatus_Rhodobacter_lobularis:489.771):133.617):224.887,Albimonas_pacifica:848.275):393.678):240.771,((Tepidicaulis:802.37,((Parvibaculum_lavamentivorans:152.15,Alphaproteobacteria_bacterium_HGW-Alphaproteobacteria-3:152.15):95.2326,Alphaproteobacteria_bacterium_HGW-Alphaproteobacteria-11:247.382):554.987):530.35,(Hyphomicrobium_sp_CS1BSMeth3:1151.32,(Rhizobium_sp_BK251:1019.49,(Methylobacterium_radiotolerans_JCM_2831:833.678,(Afipia_sp_P52-10:471.762,((Bradyrhizobium_sp_Tv2a-2:269.625,((Bradyrhizobium_sp_STM_3843:112.715,Bradyrhizobium_sp_BTAi1:112.715):101.582,Bradyrhizobium_japonicum:214.297):55.3281):58.9018,((Bradyrhizobium_valentinum:159.734,('Bradyrhizobium_sp_th.b2':102.167,Bradyrhizobium_elkanii:102.167):57.567):60.8055,Afipia_broomeae:220.54):107.987):143.235):361.916):185.809):131.833):181.399):150.004):120.703):178.182):160.999,(Rhodospirillaceae_bacterium_SYSU_D60015:1722.4,((Rhodospirillaceae_bacterium_SYSU_D60007:890.975,(Enhydrobacter_aerosaccus:441.813,(Rhodospirillales_bacterium_URHD0017:280.904,(((Rhodospirillales_bacterium_35-66-84:68.9541,Rhodospirillaceae_bacterium_CCH5-H10:68.9541):76.7008,Reyranella_sp_:145.655):63.0892,(Reyranella_massiliensis:92.7883,Alphaproteobacteria_bacterium_65-37:92.7883):115.956):72.1597):160.909):449.162):590.026,(Rhodospirillum_centenum_SW:1334.64,((Rhodospirillales_bacterium_70-18:576.3,(Rhodospirillales_bacterium_69-11:313.913,Rhodopila_globiformis:313.913):262.387):318.52,(((Rubritepida_flocculans:301.47,Roseococcus_sp_SYP-B2431:301.47):274.595,((Roseomonas_stagni:369.072,Humitalea_rosea:369.072):136.338,(((Paracraurococcus_sp_NE82:129.141,Paracraurococcus_ruber:129.141):69.9462,Dankookia_rubra:199.088):105.747,(Belnapia_sp_F-4-1:39.7492,Belnapia_moabensis:39.7492):265.085):200.575):70.6552):191.832,Acetobacteraceae_bacterium:767.896):126.924):439.818):146.362):241.404):220.203):115.471):527.163):444.372):262.782):496.416):259.44):95.7786);
